# Supplementary material for: Gene expression and adaptive noncoding changes during human evolution
Source: BMC Genomics. 2017 Jun 5;18:435. doi: 10.1186/s12864-017-3831-2 (PMC5460488; doi:10.1186/s12864-017-3831-2)
Supplement: Supplementary file 1 — Details of individuals and samples. (XLSX 36 kb) [file 12864_2017_3831_MOESM1_ESM.xlsx]

## Sheet: Tissue information
Tissue Samples
Sample Name	ID	Source	Sex
human1	1104	NICHD Brain and Tissue Bank for Developmental Disorders	Male
human2	602	NICHD Brain and Tissue Bank for Developmental Disorders	Male
human3	1442	NICHD Brain and Tissue Bank for Developmental Disorders	Male
human4	B401346	Biochain Institute, Inc.	Male
chimp1	4x327	Southwest National Primate Research Center	Male
chimp2	4x505	Southwest National Primate Research Center	Male
chimp3	4x519	Southwest National Primate Research Center	Male
chimp4	4x523	Southwest National Primate Research Center	Male
