# Supplementary material for: Gene expression and adaptive noncoding changes during human evolution
Source: BMC Genomics. 2017 Jun 5;18:435. doi: 10.1186/s12864-017-3831-2 (PMC5460488; doi:10.1186/s12864-017-3831-2)
Supplement: Supplementary file 2 — Functions of genes expressed differentially overall MSigDB gene sets. These sets are listed from most to least enriched with genes scoring high for differential expression between humans and chimpanzees overall. Collection is the MSigDB collection containing the set (one of 16). # genes is the number of genes whose expression we measured in the set (at least 50). rrb is the rank-biserial correlation between scores for differential expression and membership in the set; sets are ordered by decreasing rrb. SE(rrb) is the standard error of rrb via bootstrapping with 10,000 replicates. (XLSX 1260 kb) [file 12864_2017_3831_MOESM2_ESM.xlsx]

## Sheet: a (overall)
Table S2a—Functions of genes expressed differentially overall
MSigDB gene sets are listed from most to least enriched with genes scoring high for differential expression between humans and chimpanzees overall. Collection is the MSigDB collection containing the set (one of 16). # genes is the number of genes whose expression we measured in the set (at least 50). rrb is the rank-biserial correlation between scores for differential expression and membership in…
Set	Collection	# genes	rrb	SE(rrb)
chr17q11	C1:All	66	0.8765	0.02062
chr12q13	C1:All	152	0.8391	0.02551
NIKOLSKY_BREAST_CANCER_17Q11_Q21_AMPLICON	C2:CGP	80	0.839	0.03275
chr17q21	C1:All	164	0.6874	0.03309
chr4q21	C1:All	61	0.6233	0.06641
chr1p13	C1:All	79	0.5945	0.05969
GNF2_DNM1	C4:CGN	63	0.4059	0.0456
RICKMAN_HEAD_AND_NECK_CANCER_A	C2:CGP	77	0.337	0.05969
LEIN_NEURON_MARKERS	C2:CGP	50	0.3368	0.05196
CAHOY_NEURONAL	C6:All	84	0.3327	0.05347
GCM_MAP1B	C4:CGN	53	0.3322	0.07614
ANASTASSIOU_CANCER_MESENCHYMAL_TRANSITION_SIGNATURE	C2:CGP	53	0.3266	0.06906
SABATES_COLORECTAL_ADENOMA_UP	C2:CGP	86	0.3256	0.0492
GNF2_CCNA2	C4:CGN	52	0.3232	0.06538
KRAS.KIDNEY_UP.V1_UP	C6:All	113	0.3189	0.04706
VOLTAGE_GATED_CATION_CHANNEL_ACTIVITY	C5:MF	57	0.3068	0.06116
NAKAYAMA_SOFT_TISSUE_TUMORS_PCA2_UP	C2:CGP	71	0.3057	0.05329
GCM_MAPK10	C4:CGN	71	0.3054	0.0589
CERVERA_SDHB_TARGETS_1_UP	C2:CGP	95	0.3007	0.05224
VOLTAGE_GATED_CHANNEL_ACTIVITY	C5:MF	63	0.2981	0.05809
MODULE_274	C4:CM	64	0.2948	0.05919
KONG_E2F3_TARGETS	C2:CGP	70	0.2892	0.05932
SMID_BREAST_CANCER_RELAPSE_IN_BONE_UP	C2:CGP	71	0.2843	0.07094
LEE_TARGETS_OF_PTCH1_AND_SUFU_DN	C2:CGP	70	0.2832	0.06147
MIKKELSEN_MEF_HCP_WITH_H3_UNMETHYLATED	C2:CGP	135	0.2794	0.0418
MORF_WNT1	C4:CGN	70	0.2717	0.06588
KRAS.300_UP.V1_UP	C6:All	92	0.2716	0.04984
VECCHI_GASTRIC_CANCER_ADVANCED_VS_EARLY_UP	C2:CGP	143	0.2699	0.0462
V$NRSF_01	C3:TFT	71	0.2685	0.05391
MORF_LCAT	C4:CGN	95	0.2619	0.05554
MORF_RAB3A	C4:CGN	58	0.2597	0.07298
MONOVALENT_INORGANIC_CATION_TRANSPORT	C5:BP	78	0.2566	0.0556
NAKAYAMA_SOFT_TISSUE_TUMORS_PCA1_DN	C2:CGP	61	0.2558	0.06423
REACTOME_POTASSIUM_CHANNELS	C2:CP:Reactome	68	0.2536	0.05599
BOQUEST_STEM_CELL_UP	C2:CGP	210	0.2502	0.03771
TURASHVILI_BREAST_DUCTAL_CARCINOMA_VS_LOBULAR_NORMAL_UP	C2:CGP	62	0.2502	0.06962
GSE13485_DAY1_VS_DAY7_YF17D_VACCINE_PBMC_UP	C7:All	93	0.2477	0.05229
MORF_IL9	C4:CGN	70	0.2476	0.0651
NAKAYAMA_SOFT_TISSUE_TUMORS_PCA1_UP	C2:CGP	53	0.246	0.07073
ZHAN_MULTIPLE_MYELOMA_CD1_VS_CD2_UP	C2:CGP	53	0.244	0.07864
GENERATION_OF_NEURONS	C5:BP	61	0.2434	0.06311
PROTEINACEOUS_EXTRACELLULAR_MATRIX	C5:CC	76	0.2397	0.06094
MORF_EPHA7	C4:CGN	99	0.2384	0.05582
MORF_MAP3K14	C4:CGN	78	0.2366	0.06509
TURASHVILI_BREAST_LOBULAR_CARCINOMA_VS_LOBULAR_NORMAL_DN	C2:CGP	60	0.2351	0.06898
GRAHAM_CML_QUIESCENT_VS_NORMAL_QUIESCENT_UP	C2:CGP	66	0.2344	0.0623
CAHOY_ASTROCYTIC	C6:All	85	0.2336	0.05706
MODULE_213	C4:CM	61	0.2332	0.06424
REACTOME_NCAM_SIGNALING_FOR_NEURITE_OUT_GROWTH	C2:CP:Reactome	58	0.2328	0.0693
ACEVEDO_LIVER_CANCER_WITH_H3K27ME3_UP	C2:CGP	192	0.2313	0.03859
ROSTY_CERVICAL_CANCER_PROLIFERATION_CLUSTER	C2:CGP	108	0.2301	0.04563
EXTRACELLULAR_MATRIX	C5:CC	77	0.2252	0.06178
CERVERA_SDHB_TARGETS_2	C2:CGP	90	0.2235	0.05566
WIELAND_UP_BY_HBV_INFECTION	C2:CGP	73	0.2229	0.06094
TAKEDA_TARGETS_OF_NUP98_HOXA9_FUSION_10D_DN	C2:CGP	102	0.2198	0.05175
INGRAM_SHH_TARGETS_DN	C2:CGP	50	0.2195	0.08197
GAVIN_FOXP3_TARGETS_CLUSTER_P7	C2:CGP	74	0.2194	0.0658
BENPORATH_PRC2_TARGETS	C2:CGP	447	0.2181	0.02622
REACTOME_TRANSPORT_OF_INORGANIC_CATIONS_ANIONS_AND_AMINO_ACIDS_OLIGOPEPTIDES	C2:CP:Reactome	73	0.2179	0.06218
GNF2_PCNA	C4:CGN	55	0.2176	0.07202
SMID_BREAST_CANCER_LUMINAL_A_UP	C2:CGP	70	0.2152	0.06443
TURASHVILI_BREAST_LOBULAR_CARCINOMA_VS_DUCTAL_NORMAL_UP	C2:CGP	59	0.2141	0.07271
MIKKELSEN_IPS_WITH_HCP_H3K27ME3	C2:CGP	59	0.2132	0.07331
JECHLINGER_EPITHELIAL_TO_MESENCHYMAL_TRANSITION_UP	C2:CGP	52	0.2115	0.08206
P53_DN.V1_DN	C6:All	156	0.2113	0.04536
NEURON_DIFFERENTIATION	C5:BP	55	0.2107	0.06664
ODONNELL_METASTASIS_UP	C2:CGP	55	0.2106	0.06811
REACTOME_NEURONAL_SYSTEM	C2:CP:Reactome	205	0.2101	0.03648
METAL_ION_TRANSPORT	C5:BP	96	0.208	0.05549
PETROVA_PROX1_TARGETS_DN	C2:CGP	52	0.2078	0.07377
LASTOWSKA_NEUROBLASTOMA_COPY_NUMBER_UP	C2:CGP	123	0.2059	0.05889
SYNAPTIC_TRANSMISSION	C5:BP	131	0.2052	0.04684
GSE13485_DAY1_VS_DAY3_YF17D_VACCINE_PBMC_UP	C7:All	96	0.2033	0.05353
GATED_CHANNEL_ACTIVITY	C5:MF	99	0.203	0.05342
MODULE_100	C4:CM	449	0.202	0.02562
AKL_HTLV1_INFECTION_DN	C2:CGP	51	0.2011	0.0748
KEGG_ECM_RECEPTOR_INTERACTION	C2:CP:KEGG	62	0.2008	0.06553
MODULE_66	C4:CM	456	0.2003	0.02555
CHIARADONNA_NEOPLASTIC_TRANSFORMATION_KRAS_DN	C2:CGP	116	0.2001	0.05081
LEIN_MIDBRAIN_MARKERS	C2:CGP	65	0.1998	0.06436
GRAHAM_CML_DIVIDING_VS_NORMAL_QUIESCENT_UP	C2:CGP	137	0.1977	0.04675
SUBSTRATE_SPECIFIC_CHANNEL_ACTIVITY	C5:MF	120	0.1977	0.04977
PDGF_UP.V1_DN	C6:All	78	0.1976	0.05987
KRAS.600_UP.V1_UP	C6:All	187	0.1975	0.03883
MODULE_137	C4:CM	443	0.1967	0.0257
FONTAINE_PAPILLARY_THYROID_CARCINOMA_DN	C2:CGP	55	0.1943	0.06857
POOLA_INVASIVE_BREAST_CANCER_UP	C2:CGP	224	0.1942	0.03487
TRANSMISSION_OF_NERVE_IMPULSE	C5:BP	143	0.1937	0.04616
BENPORATH_SUZ12_TARGETS	C2:CGP	740	0.1937	0.02061
MIKKELSEN_MEF_HCP_WITH_H3K27ME3	C2:CGP	390	0.1935	0.02639
BURTON_ADIPOGENESIS_9	C2:CGP	74	0.1934	0.06361
WOO_LIVER_CANCER_RECURRENCE_UP	C2:CGP	84	0.1932	0.05956
GSE20366_TREG_VS_NAIVE_CD4_TCELL_DEC205_CONVERSION_DN	C7:All	148	0.1932	0.04815
SENGUPTA_NASOPHARYNGEAL_CARCINOMA_WITH_LMP1_DN	C2:CGP	101	0.1928	0.05682
REACTOME_TRANSMISSION_ACROSS_CHEMICAL_SYNAPSES	C2:CP:Reactome	138	0.1926	0.04437
ION_CHANNEL_ACTIVITY	C5:MF	116	0.1925	0.05041
RODWELL_AGING_KIDNEY_NO_BLOOD_UP	C2:CGP	158	0.1916	0.04742
CROONQUIST_NRAS_VS_STROMAL_STIMULATION_DN	C2:CGP	73	0.1914	0.05895
MODULE_92	C4:CM	89	0.1914	0.06252
MIKKELSEN_ES_ICP_WITH_H3K4ME3_AND_H3K27ME3	C2:CGP	105	0.1899	0.05175
GERY_CEBP_TARGETS	C2:CGP	100	0.1896	0.05744
TAVAZOIE_METASTASIS	C2:CGP	77	0.1894	0.05965
SUBSTRATE_SPECIFIC_TRANSMEMBRANE_TRANSPORTER_ACTIVITY	C5:MF	267	0.1894	0.034
SAMOLS_TARGETS_OF_KHSV_MIRNAS_DN	C2:CGP	50	0.1886	0.08517
MODULE_11	C4:CM	445	0.1884	0.02551
BENPORATH_ES_WITH_H3K27ME3	C2:CGP	797	0.1883	0.01992
FOSTER_KDM1A_TARGETS_UP	C2:CGP	183	0.1881	0.04137
HELLER_SILENCED_BY_METHYLATION_DN	C2:CGP	73	0.1866	0.06835
RIGGI_EWING_SARCOMA_PROGENITOR_DN	C2:CGP	140	0.1861	0.04768
REACTOME_EXTRACELLULAR_MATRIX_ORGANIZATION	C2:CP:Reactome	64	0.1842	0.06021
SERVITJA_LIVER_HNF1A_TARGETS_UP	C2:CGP	105	0.1841	0.0498
MOHANKUMAR_TLX1_TARGETS_DN	C2:CGP	129	0.1838	0.04712
MCCLUNG_CREB1_TARGETS_UP	C2:CGP	81	0.1836	0.06193
ION_TRANSMEMBRANE_TRANSPORTER_ACTIVITY	C5:MF	216	0.1832	0.03767
GNF2_RRM1	C4:CGN	66	0.1829	0.06799
REACTOME_G_ALPHA_S_SIGNALLING_EVENTS	C2:CP:Reactome	77	0.1826	0.06571
METAL_ION_TRANSMEMBRANE_TRANSPORTER_ACTIVITY	C5:MF	122	0.1815	0.05021
CYTOKINE_ACTIVITY	C5:MF	55	0.1813	0.08766
KRAS.LUNG_UP.V1_UP	C6:All	94	0.1806	0.05717
GAL_LEUKEMIC_STEM_CELL_DN	C2:CGP	180	0.1803	0.03765
ION_TRANSPORT	C5:BP	144	0.1796	0.04617
WINZEN_DEGRADED_VIA_KHSRP	C2:CGP	79	0.1794	0.06707
CATION_CHANNEL_ACTIVITY	C5:MF	96	0.1792	0.05603
GNF2_MLF1	C4:CGN	52	0.1785	0.08774
VERHAAK_GLIOBLASTOMA_NEURAL	C2:CGP	109	0.1784	0.05157
SABATES_COLORECTAL_ADENOMA_DN	C2:CGP	205	0.1783	0.03823
MODULE_12	C4:CM	288	0.1777	0.03308
RHODES_UNDIFFERENTIATED_CANCER	C2:CGP	51	0.1768	0.07194
MODULE_76	C4:CM	60	0.1757	0.06941
MODULE_122	C4:CM	114	0.1754	0.04867
PTEN_DN.V1_UP	C6:All	140	0.1746	0.04429
CATION_TRANSPORT	C5:BP	119	0.1746	0.05142
GSE26928_EFF_MEM_VS_CENTR_MEM_CD4_TCELL_DN	C7:All	123	0.1745	0.05194
YAO_TEMPORAL_RESPONSE_TO_PROGESTERONE_CLUSTER_16	C2:CGP	63	0.1745	0.0648
MORF_FLT1	C4:CGN	90	0.1733	0.05725
KRAS.LUNG.BREAST_UP.V1_UP	C6:All	91	0.173	0.06122
KEGG_LONG_TERM_POTENTIATION	C2:CP:KEGG	51	0.173	0.07748
SUBSTRATE_SPECIFIC_TRANSPORTER_ACTIVITY	C5:MF	300	0.1728	0.03282
MORF_FRK	C4:CGN	77	0.1725	0.06147
GSE19825_NAIVE_VS_IL2RAHIGH_DAY3_EFF_CD8_TCELL_UP	C7:All	139	0.1719	0.04874
NABA_CORE_MATRISOME	C2:CP:Other	200	0.1719	0.03916
TRANSMEMBRANE_TRANSPORTER_ACTIVITY	C5:MF	288	0.1714	0.03289
KEGG_TIGHT_JUNCTION	C2:CP:KEGG	97	0.1709	0.05894
GSE19825_NAIVE_VS_DAY3_EFF_CD8_TCELL_UP	C7:All	133	0.1706	0.04592
MORF_THPO	C4:CGN	87	0.1704	0.0571
ZHANG_TLX_TARGETS_UP	C2:CGP	74	0.1703	0.06467
REACTOME_SIGNALING_BY_PDGF	C2:CP:Reactome	98	0.1693	0.05951
LIU_VAV3_PROSTATE_CARCINOGENESIS_UP	C2:CGP	74	0.1689	0.05732
GCM_PTK2	C4:CGN	126	0.1689	0.04548
LEIN_PONS_MARKERS	C2:CGP	67	0.1679	0.06792
RPS14_DN.V1_UP	C6:All	142	0.1677	0.04535
CROONQUIST_IL6_DEPRIVATION_DN	C2:CGP	82	0.1672	0.0534
MCBRYAN_PUBERTAL_BREAST_6_7WK_DN	C2:CGP	56	0.167	0.07931
GSE29614_CTRL_VS_DAY3_TIV_FLU_VACCINE_PBMC_DN	C7:All	94	0.1664	0.05115
MIKKELSEN_MCV6_HCP_WITH_H3K27ME3	C2:CGP	309	0.1662	0.0324
STRUCTURAL_MOLECULE_ACTIVITY	C5:MF	111	0.1661	0.05181
KRAS.600.LUNG.BREAST_UP.V1_UP	C6:All	170	0.166	0.04358
ACTIVE_TRANSMEMBRANE_TRANSPORTER_ACTIVITY	C5:MF	95	0.166	0.05405
MODULE_220	C4:CM	246	0.1654	0.03763
MODULE_54	C4:CM	194	0.1642	0.03982
BOSCO_TH1_CYTOTOXIC_MODULE	C2:CGP	80	0.1639	0.06096
KEGG_PROGESTERONE_MEDIATED_OOCYTE_MATURATION	C2:CP:KEGG	66	0.1638	0.06794
GSE360_HIGH_DOSE_B_MALAYI_VS_M_TUBERCULOSIS_MAC_DN	C7:All	142	0.1636	0.04876
SOTIRIOU_BREAST_CANCER_GRADE_1_VS_3_UP	C2:CGP	119	0.1631	0.04837
LIM_MAMMARY_LUMINAL_MATURE_DN	C2:CGP	90	0.163	0.06009
MORF_MYC	C4:CGN	58	0.1628	0.07567
GRAHAM_NORMAL_QUIESCENT_VS_NORMAL_DIVIDING_DN	C2:CGP	73	0.1626	0.06288
REACTOME_CLASS_B_2_SECRETIN_FAMILY_RECEPTORS	C2:CP:Reactome	53	0.1617	0.08294
MODULE_138	C4:CM	72	0.1611	0.071
YAO_TEMPORAL_RESPONSE_TO_PROGESTERONE_CLUSTER_6	C2:CGP	62	0.1608	0.07058
KATSANOU_ELAVL1_TARGETS_DN	C2:CGP	123	0.16	0.05142
ACEVEDO_FGFR1_TARGETS_IN_PROSTATE_CANCER_MODEL_DN	C2:CGP	245	0.16	0.03451
SERVITJA_ISLET_HNF1A_TARGETS_UP	C2:CGP	129	0.1593	0.05073
GSE29614_DAY3_VS_DAY7_TIV_FLU_VACCINE_PBMC_UP	C7:All	110	0.1592	0.04996
GSE29618_PRE_VS_DAY7_POST_TIV_FLU_VACCINE_BCELL_UP	C7:All	138	0.1591	0.05048
FURUKAWA_DUSP6_TARGETS_PCI35_DN	C2:CGP	61	0.1589	0.07326
GSE19825_NAIVE_VS_IL2RALOW_DAY3_EFF_CD8_TCELL_UP	C7:All	134	0.1583	0.04766
MEISSNER_BRAIN_HCP_WITH_H3K27ME3	C2:CGP	151	0.157	0.04707
KYNG_DNA_DAMAGE_BY_UV	C2:CGP	51	0.157	0.07861
BENPORATH_EED_TARGETS	C2:CGP	721	0.1561	0.02122
REACTOME_REGULATION_OF_INSULIN_SECRETION	C2:CP:Reactome	68	0.1558	0.06382
ZHENG_GLIOBLASTOMA_PLASTICITY_UP	C2:CGP	202	0.1558	0.03932
DURAND_STROMA_S_UP	C2:CGP	240	0.1557	0.03613
MCMURRAY_TP53_HRAS_COOPERATION_RESPONSE_DN	C2:CGP	53	0.1557	0.07704
GSE24634_IL4_VS_CTRL_TREATED_NAIVE_CD4_TCELL_DAY7_DN	C7:All	150	0.1555	0.04506
AFFAR_YY1_TARGETS_DN	C2:CGP	170	0.1554	0.04291
SCHUETZ_BREAST_CANCER_DUCTAL_INVASIVE_UP	C2:CGP	292	0.1549	0.03345
MCLACHLAN_DENTAL_CARIES_DN	C2:CGP	173	0.1545	0.0416
KEGG_EPITHELIAL_CELL_SIGNALING_IN_HELICOBACTER_PYLORI_INFECTION	C2:CP:KEGG	54	0.1545	0.07788
LI_WILMS_TUMOR_VS_FETAL_KIDNEY_1_DN	C2:CGP	134	0.1543	0.04884
LINDVALL_IMMORTALIZED_BY_TERT_DN	C2:CGP	63	0.1543	0.07624
NABA_SECRETED_FACTORS	C2:CP:Other	188	0.1538	0.04489
ZHANG_TARGETS_OF_EWSR1_FLI1_FUSION	C2:CGP	68	0.1536	0.06356
HELLER_HDAC_TARGETS_SILENCED_BY_METHYLATION_UP	C2:CGP	318	0.1529	0.03073
CATION_TRANSMEMBRANE_TRANSPORTER_ACTIVITY	C5:MF	172	0.1527	0.04251
RAMALHO_STEMNESS_DN	C2:CGP	58	0.1526	0.07675
NEUROLOGICAL_SYSTEM_PROCESS	C5:BP	264	0.152	0.03508
CHIANG_LIVER_CANCER_SUBCLASS_PROLIFERATION_UP	C2:CGP	139	0.1518	0.04444
CYTOSKELETAL_PROTEIN_BINDING	C5:MF	127	0.1516	0.04889
MCBRYAN_PUBERTAL_BREAST_4_5WK_UP	C2:CGP	204	0.1516	0.03928
REACTOME_TRANSPORT_OF_GLUCOSE_AND_OTHER_SUGARS_BILE_SALTS_AND_ORGANIC_ACIDS_METAL_IONS_AND_AMINE_COMPOUNDS	C2:CP:Reactome	68	0.1514	0.06853
PID_ERBB1_DOWNSTREAM_PATHWAY	C2:CP:Other	79	0.1513	0.06809
REACTOME_TRANSMEMBRANE_TRANSPORT_OF_SMALL_MOLECULES	C2:CP:Reactome	318	0.1506	0.03196
CORRE_MULTIPLE_MYELOMA_UP	C2:CGP	57	0.1505	0.07721
TAKEDA_TARGETS_OF_NUP98_HOXA9_FUSION_8D_UP	C2:CGP	114	0.1504	0.05331
SARRIO_EPITHELIAL_MESENCHYMAL_TRANSITION_UP	C2:CGP	131	0.15	0.04985
CELL_CELL_SIGNALING	C5:BP	277	0.1499	0.03503
REACTOME_SLC_MEDIATED_TRANSMEMBRANE_TRANSPORT	C2:CP:Reactome	189	0.1498	0.04119
HELLEBREKERS_SILENCED_DURING_TUMOR_ANGIOGENESIS	C2:CGP	68	0.1497	0.07204
YANG_BCL3_TARGETS_UP	C2:CGP	294	0.1495	0.0329
MIKKELSEN_NPC_HCP_WITH_H3K27ME3	C2:CGP	229	0.1491	0.03676
TAKEDA_TARGETS_OF_NUP98_HOXA9_FUSION_16D_UP	C2:CGP	123	0.149	0.05026
IZADPANAH_STEM_CELL_ADIPOSE_VS_BONE_DN	C2:CGP	83	0.1488	0.06164
HALLMARK_EPITHELIAL_MESENCHYMAL_TRANSITION	H:All	165	0.1486	0.04662
WU_CELL_MIGRATION	C2:CGP	137	0.1482	0.04685
HOSHIDA_LIVER_CANCER_SURVIVAL_UP	C2:CGP	61	0.1481	0.06807
TONKS_TARGETS_OF_RUNX1_RUNX1T1_FUSION_HSC_DN	C2:CGP	148	0.1479	0.04728
MORF_ARL3	C4:CGN	219	0.1478	0.03899
SRC_UP.V1_UP	C6:All	108	0.1474	0.05181
MCLACHLAN_DENTAL_CARIES_UP	C2:CGP	179	0.1474	0.04015
LABBE_TGFB1_TARGETS_UP	C2:CGP	71	0.1473	0.06716
GSE13485_CTRL_VS_DAY1_YF17D_VACCINE_PBMC_DN	C7:All	93	0.1472	0.06148
TAKEDA_TARGETS_OF_NUP98_HOXA9_FUSION_10D_UP	C2:CGP	142	0.147	0.04549
GSE15750_DAY6_VS_DAY10_TRAF6KO_EFF_CD8_TCELL_UP	C7:All	153	0.1467	0.04451
GSE36476_YOUNG_VS_OLD_DONOR_MEMORY_CD4_TCELL_40H_TSST_ACT_UP	C7:All	134	0.1466	0.04902
CHIANG_LIVER_CANCER_SUBCLASS_CTNNB1_UP	C2:CGP	136	0.1461	0.04495
KAN_RESPONSE_TO_ARSENIC_TRIOXIDE	C2:CGP	91	0.1461	0.06533
GSE27786_LIN_NEG_VS_ERYTHROBLAST_DN	C7:All	140	0.1459	0.05109
GSE14000_UNSTIM_VS_4H_LPS_DC_TRANSLATED_RNA_DN	C7:All	136	0.1459	0.04826
PETROVA_ENDOTHELIUM_LYMPHATIC_VS_BLOOD_DN	C2:CGP	129	0.1452	0.04833
GAUSSMANN_MLL_AF4_FUSION_TARGETS_A_DN	C2:CGP	71	0.1443	0.06463
MORF_KDR	C4:CGN	60	0.1442	0.07218
SHETH_LIVER_CANCER_VS_TXNIP_LOSS_PAM2	C2:CGP	118	0.1438	0.05491
SRC_UP.V1_DN	C6:All	117	0.1436	0.05494
MODULE_63	C4:CM	161	0.1436	0.04525
NERVOUS_SYSTEM_DEVELOPMENT	C5:BP	285	0.1435	0.03501
KRAS.AMP.LUNG_UP.V1_UP	C6:All	86	0.1431	0.06314
MODULE_112	C4:CM	196	0.1423	0.04122
WAMUNYOKOLI_OVARIAN_CANCER_GRADES_1_2_DN	C2:CGP	50	0.1421	0.08673
NABA_ECM_GLYCOPROTEINS	C2:CP:Other	145	0.1421	0.04623
LU_AGING_BRAIN_DN	C2:CGP	118	0.1419	0.05205
JECHLINGER_EPITHELIAL_TO_MESENCHYMAL_TRANSITION_DN	C2:CGP	52	0.1418	0.08548
V$FOXM1_01	C3:TFT	203	0.1416	0.04139
KEGG_FC_EPSILON_RI_SIGNALING_PATHWAY	C2:CP:KEGG	58	0.1416	0.07479
EXTRACELLULAR_REGION	C5:CC	304	0.1411	0.03416
SMID_BREAST_CANCER_LUMINAL_B_UP	C2:CGP	131	0.141	0.05127
GSE18791_CTRL_VS_NEWCASTLE_VIRUS_DC_1H_UP	C7:All	108	0.141	0.05576
MORF_CASP2	C4:CGN	75	0.141	0.06331
KEGG_TOLL_LIKE_RECEPTOR_SIGNALING_PATHWAY	C2:CP:KEGG	73	0.1406	0.07109
NEUROGENESIS	C5:BP	69	0.1406	0.06661
LEIN_OLIGODENDROCYTE_MARKERS	C2:CGP	60	0.1402	0.06786
GNF2_CARD15	C4:CGN	55	0.1401	0.06723
REACTOME_SIGNALING_BY_SCF_KIT	C2:CP:Reactome	64	0.14	0.07472
MEISSNER_NPC_HCP_WITH_H3_UNMETHYLATED	C2:CGP	393	0.14	0.02916
JAK2_DN.V1_UP	C6:All	105	0.14	0.05503
MORF_CASP10	C4:CGN	87	0.1397	0.06005
GSE22886_NAIVE_TCELL_VS_NEUTROPHIL_DN	C7:All	154	0.1396	0.04132
BEHAVIOR	C5:BP	98	0.1393	0.05732
RICKMAN_HEAD_AND_NECK_CANCER_C	C2:CGP	59	0.1391	0.07392
ACEVEDO_LIVER_CANCER_WITH_H3K27ME3_DN	C2:CGP	91	0.1389	0.06285
SHETH_LIVER_CANCER_VS_TXNIP_LOSS_PAM3	C2:CGP	55	0.138	0.08382
CHANG_IMMORTALIZED_BY_HPV31_UP	C2:CGP	68	0.1378	0.06663
MODULE_316	C4:CM	52	0.1376	0.0697
ATF2_S_UP.V1_UP	C6:All	135	0.1376	0.04603
G_PROTEIN_COUPLED_RECEPTOR_ACTIVITY	C5:MF	123	0.1375	0.04812
SYSTEM_PROCESS	C5:BP	402	0.1374	0.02917
REGULATION_OF_TRANSPORT	C5:BP	52	0.1374	0.08636
MORF_DCC	C4:CGN	78	0.1367	0.06561
MEISSNER_NPC_HCP_WITH_H3K4ME3_AND_H3K27ME3	C2:CGP	105	0.1365	0.0538
GSE10325_MYELOID_VS_LUPUS_MYELOID_UP	C7:All	129	0.1364	0.04739
GSE2706_LPS_VS_R848_AND_LPS_2H_STIM_DC_DN	C7:All	90	0.1363	0.05921
CTGRYYYNATT_UNKNOWN	C3:TFT	58	0.1357	0.06913
GSE30083_SP1_VS_SP2_THYMOCYTE_DN	C7:All	141	0.1356	0.04663
GTPASE_ACTIVITY	C5:MF	71	0.1354	0.06836
GCM_ERBB2IP	C4:CGN	50	0.1351	0.07886
MODULE_176	C4:CM	175	0.1351	0.04387
MORF_CD8A	C4:CGN	81	0.1351	0.05984
RAY_TUMORIGENESIS_BY_ERBB2_CDC25A_UP	C2:CGP	78	0.1349	0.06179
GSE15324_ELF4_KO_VS_WT_NAIVE_CD8_TCELL_DN	C7:All	146	0.1349	0.04725
BURTON_ADIPOGENESIS_3	C2:CGP	79	0.1349	0.06247
PLASARI_TGFB1_TARGETS_10HR_DN	C2:CGP	205	0.1345	0.03842
V$HEB_Q6	C3:TFT	198	0.1344	0.04208
YGTCCTTGR_UNKNOWN	C3:TFT	77	0.1344	0.06197
RYTGCNWTGGNR_UNKNOWN	C3:TFT	81	0.1344	0.06371
KRAS.LUNG_UP.V1_DN	C6:All	84	0.1343	0.06252
GSE15324_ELF4_KO_VS_WT_NAIVE_CD8_TCELL_UP	C7:All	153	0.1343	0.04551
MODULE_94	C4:CM	272	0.1342	0.03282
V$LEF1_Q6	C3:TFT	192	0.1334	0.04133
GCM_HMGA2	C4:CGN	74	0.133	0.06788
GSE3982_BCELL_VS_NKCELL_DN	C7:All	134	0.133	0.05073
BRCA1_DN.V1_UP	C6:All	82	0.133	0.0595
V$TST1_01	C3:TFT	195	0.1326	0.04086
ACTIN_BINDING	C5:MF	60	0.132	0.07592
V$MYB_Q6	C3:TFT	185	0.1313	0.0429
SMID_BREAST_CANCER_RELAPSE_IN_BRAIN_DN	C2:CGP	64	0.1308	0.07411
GSE13485_DAY3_VS_DAY7_YF17D_VACCINE_PBMC_DN	C7:All	147	0.1307	0.0462
VACUOLE	C5:CC	52	0.1307	0.07663
CAMP_MEDIATED_SIGNALING	C5:BP	51	0.1306	0.08579
GSE29615_CTRL_VS_LAIV_FLU_VACCINE_PBMC_DN	C7:All	111	0.1304	0.05447
CYTOSKELETAL_PART	C5:CC	186	0.1304	0.04121
PROTEIN_C_TERMINUS_BINDING	C5:MF	59	0.1298	0.07907
GOLDRATH_EFF_VS_MEMORY_CD8_TCELL_UP	C7:All	145	0.1295	0.0436
MORF_PRKACA	C4:CGN	85	0.1293	0.05759
PID_AVB3_INTEGRIN_PATHWAY	C2:CP:Other	61	0.1293	0.0723
GSE22886_TH1_VS_TH2_48H_ACT_UP	C7:All	160	0.129	0.04336
V$NKX25_02	C3:TFT	205	0.129	0.04152
REACTOME_CELL_SURFACE_INTERACTIONS_AT_THE_VASCULAR_WALL	C2:CP:Reactome	69	0.1285	0.06967
GCM_MAP4K4	C4:CGN	140	0.1284	0.04825
TONKS_TARGETS_OF_RUNX1_RUNX1T1_FUSION_ERYTHROCYTE_UP	C2:CGP	121	0.1282	0.05278
ACTIN_CYTOSKELETON	C5:CC	101	0.128	0.05731
YWATTWNNRGCT_UNKNOWN	C3:TFT	50	0.128	0.07814
GCAAGGA,MIR-502	C3:MIR	52	0.1279	0.07994
CTAGGAA,MIR-384	C3:MIR	52	0.1279	0.07555
VERHAAK_GLIOBLASTOMA_PRONEURAL	C2:CGP	142	0.1278	0.04246
KEGG_NEUROTROPHIN_SIGNALING_PATHWAY	C2:CP:KEGG	99	0.1276	0.06086
E2F3_UP.V1_UP	C6:All	126	0.1276	0.05045
V$AP1_01	C3:TFT	197	0.1276	0.04056
SNF5_DN.V1_DN	C6:All	115	0.1275	0.05359
HATADA_METHYLATED_IN_LUNG_CANCER_UP	C2:CGP	293	0.1273	0.03183
HESS_TARGETS_OF_HOXA9_AND_MEIS1_DN	C2:CGP	61	0.1273	0.06318
NABA_MATRISOME_ASSOCIATED	C2:CP:Other	453	0.1272	0.03007
AGGAAGC,MIR-516-3P	C3:MIR	91	0.1272	0.05963
SENGUPTA_NASOPHARYNGEAL_CARCINOMA_DN	C2:CGP	240	0.127	0.03638
KEGG_ERBB_SIGNALING_PATHWAY	C2:CP:KEGG	74	0.127	0.06919
BURTON_ADIPOGENESIS_PEAK_AT_0HR	C2:CGP	50	0.1269	0.08838
HALLMARK_MYOGENESIS	H:All	163	0.1268	0.04449
GAJATE_RESPONSE_TO_TRABECTEDIN_UP	C2:CGP	55	0.1268	0.07233
FARMER_BREAST_CANCER_APOCRINE_VS_LUMINAL	C2:CGP	264	0.1268	0.03621
GSE7460_CTRL_VS_TGFB_TREATED_ACT_TREG_DN	C7:All	159	0.1268	0.04748
GARGALOVIC_RESPONSE_TO_OXIDIZED_PHOSPHOLIPIDS_GREY_DN	C2:CGP	53	0.1267	0.08014
CCTGTGA,MIR-513	C3:MIR	98	0.1266	0.06033
SENESE_HDAC1_AND_HDAC2_TARGETS_DN	C2:CGP	176	0.1266	0.04466
MODULE_205	C4:CM	226	0.1261	0.03849
NABA_ECM_AFFILIATED	C2:CP:Other	99	0.126	0.06153
WANG_MLL_TARGETS	C2:CGP	222	0.126	0.03929
MORF_TFDP2	C4:CGN	168	0.1259	0.04356
KAAB_HEART_ATRIUM_VS_VENTRICLE_UP	C2:CGP	192	0.1257	0.04116
MORF_PTPRR	C4:CGN	68	0.1256	0.068
GSE29614_CTRL_VS_TIV_FLU_VACCINE_PBMC_2007_DN	C7:All	120	0.1256	0.05257
ESC_J1_UP_EARLY.V1_UP	C6:All	149	0.1254	0.04861
BROWNE_INTERFERON_RESPONSIVE_GENES	C2:CGP	58	0.1251	0.07145
BRUECKNER_TARGETS_OF_MIRLET7A3_DN	C2:CGP	53	0.125	0.08215
MODULE_99	C4:CM	241	0.1248	0.03634
CHARAFE_BREAST_CANCER_BASAL_VS_MESENCHYMAL_UP	C2:CGP	90	0.1247	0.05978
MODULE_117	C4:CM	492	0.1247	0.02641
EXTRACELLULAR_REGION_PART	C5:CC	232	0.1247	0.03903
REACTOME_PEPTIDE_LIGAND_BINDING_RECEPTORS	C2:CP:Reactome	102	0.1246	0.05988
GSE20366_CD103_POS_VS_NEG_TREG_KLRG1NEG_UP	C7:All	146	0.1242	0.04618
SHEPARD_BMYB_MORPHOLINO_DN	C2:CGP	147	0.1241	0.04668
GSE17974_IL4_AND_ANTI_IL12_VS_UNTREATED_12H_ACT_CD4_TCELL_DN	C7:All	130	0.124	0.0499
CCANNAGRKGGC_UNKNOWN	C3:TFT	93	0.1238	0.06476
ATF2_S_UP.V1_DN	C6:All	145	0.1238	0.04759
GSE20366_EX_VIVO_VS_HOMEOSTATIC_CONVERSION_NAIVE_CD4_TCELL_DN	C7:All	148	0.1237	0.04557
KEGG_OOCYTE_MEIOSIS	C2:CP:KEGG	80	0.1237	0.05613
POOLA_INVASIVE_BREAST_CANCER_DN	C2:CGP	111	0.1235	0.05517
RIGGI_EWING_SARCOMA_PROGENITOR_UP	C2:CGP	341	0.1234	0.03029
KEGG_HYPERTROPHIC_CARDIOMYOPATHY_HCM	C2:CP:KEGG	72	0.1233	0.07159
LOCOMOTORY_BEHAVIOR	C5:BP	59	0.1233	0.07592
REACTOME_OPIOID_SIGNALLING	C2:CP:Reactome	58	0.1233	0.06971
PASINI_SUZ12_TARGETS_UP	C2:CGP	74	0.1232	0.06363
ASTON_MAJOR_DEPRESSIVE_DISORDER_DN	C2:CGP	135	0.1231	0.04621
GSE22886_IL2_VS_IL15_STIM_NKCELL_UP	C7:All	131	0.1231	0.04935
MODULE_324	C4:CM	106	0.1228	0.05656
VECCHI_GASTRIC_CANCER_EARLY_DN	C2:CGP	258	0.1226	0.03544
MORF_RBM8A	C4:CGN	57	0.1221	0.06756
KONDO_PROSTATE_CANCER_WITH_H3K27ME3	C2:CGP	111	0.122	0.05146
GCM_CALM1	C4:CGN	91	0.122	0.05908
KIM_RESPONSE_TO_TSA_AND_DECITABINE_UP	C2:CGP	91	0.1219	0.05397
LEE_NEURAL_CREST_STEM_CELL_DN	C2:CGP	92	0.1217	0.06061
WAMUNYOKOLI_OVARIAN_CANCER_LMP_DN	C2:CGP	163	0.1217	0.04758
REACTOME_NEUROTRANSMITTER_RECEPTOR_BINDING_AND_DOWNSTREAM_TRANSMISSION_IN_THE_POSTSYNAPTIC_CELL	C2:CP:Reactome	100	0.1214	0.052
GSE29615_CTRL_VS_DAY7_LAIV_FLU_VACCINE_PBMC_UP	C7:All	116	0.1214	0.05428
MODULE_180	C4:CM	94	0.1212	0.05985
GSE24634_TEFF_VS_TCONV_DAY7_IN_CULTURE_UP	C7:All	168	0.1212	0.04219
LEF1_UP.V1_UP	C6:All	136	0.1212	0.0487
GTTRYCATRR_UNKNOWN	C3:TFT	120	0.1212	0.05173
V$SMAD3_Q6	C3:TFT	185	0.1207	0.04193
RUIZ_TNC_TARGETS_DN	C2:CGP	117	0.1207	0.05316
GSE13411_IGM_MEMORY_BCELL_VS_PLASMA_CELL_DN	C7:All	140	0.1206	0.04805
KRAS.BREAST_UP.V1_UP	C6:All	84	0.1204	0.05936
BMI1_DN_MEL18_DN.V1_DN	C6:All	122	0.1203	0.05565
BURTON_ADIPOGENESIS_8	C2:CGP	61	0.1203	0.07658
GSE29615_CTRL_VS_DAY7_LAIV_FLU_VACCINE_PBMC_DN	C7:All	102	0.12	0.05662
YAATNRNNNYNATT_UNKNOWN	C3:TFT	75	0.12	0.06342
MORF_BUB1B	C4:CGN	57	0.1198	0.08204
LEIN_CHOROID_PLEXUS_MARKERS	C2:CGP	81	0.1196	0.05773
KEGG_GAP_JUNCTION	C2:CP:KEGG	71	0.1195	0.06825
REACTOME_DOWNSTREAM_SIGNAL_TRANSDUCTION	C2:CP:Reactome	76	0.1194	0.07125
KEGG_GNRH_SIGNALING_PATHWAY	C2:CP:KEGG	75	0.1193	0.0649
LEE_NEURAL_CREST_STEM_CELL_UP	C2:CGP	119	0.1193	0.05181
GSE30962_PRIMARY_VS_SECONDARY_ACUTE_LCMV_INF_CD8_TCELL_UP	C7:All	158	0.1193	0.04265
V$HMEF2_Q6	C3:TFT	111	0.1191	0.05505
IL2_UP.V1_DN	C6:All	143	0.119	0.04828
V$POU6F1_01	C3:TFT	189	0.119	0.04117
chr5p15	C1:All	51	0.1189	0.0828
KEGG_GLIOMA	C2:CP:KEGG	51	0.1189	0.08573
COATES_MACROPHAGE_M1_VS_M2_DN	C2:CGP	56	0.1188	0.0765
SOLUBLE_FRACTION	C5:CC	121	0.1188	0.05276
MEL18_DN.V1_DN	C6:All	119	0.1188	0.05343
GSE18791_UNSTIM_VS_NEWCATSLE_VIRUS_DC_2H_UP	C7:All	97	0.1187	0.05956
GSE9988_LPS_VS_LOW_LPS_MONOCYTE_UP	C7:All	103	0.1187	0.05616
DAVICIONI_TARGETS_OF_PAX_FOXO1_FUSIONS_DN	C2:CGP	55	0.1187	0.0795
GSE13306_RA_VS_UNTREATED_MEM_CD4_TCELL_DN	C7:All	151	0.1186	0.04704
CRX_NRL_DN.V1_UP	C6:All	106	0.1181	0.05195
GSE14000_UNSTIM_VS_16H_LPS_DC_TRANSLATED_RNA_DN	C7:All	157	0.118	0.04463
LENAOUR_DENDRITIC_CELL_MATURATION_UP	C2:CGP	92	0.1179	0.058
CALCIUM_ION_BINDING	C5:MF	80	0.1178	0.0632
GSE6566_STRONG_VS_WEAK_DC_STIMULATED_CD4_TCELL_UP	C7:All	118	0.1178	0.05134
ATF2_UP.V1_DN	C6:All	144	0.1177	0.05061
MODULE_157	C4:CM	77	0.1175	0.06339
LIEN_BREAST_CARCINOMA_METAPLASTIC_VS_DUCTAL_UP	C2:CGP	60	0.1175	0.07612
PETROVA_ENDOTHELIUM_LYMPHATIC_VS_BLOOD_UP	C2:CGP	106	0.1174	0.05595
GSE27786_BCELL_VS_ERYTHROBLAST_DN	C7:All	131	0.1174	0.05286
HALLMARK_KRAS_SIGNALING_UP	H:All	156	0.1173	0.04378
CHICAS_RB1_TARGETS_GROWING	C2:CGP	189	0.1173	0.04248
FIGUEROA_AML_METHYLATION_CLUSTER_4_UP	C2:CGP	78	0.1171	0.06161
MORF_IL4	C4:CGN	136	0.1171	0.04634
PICCALUGA_ANGIOIMMUNOBLASTIC_LYMPHOMA_UP	C2:CGP	170	0.1171	0.0477
DUTERTRE_ESTRADIOL_RESPONSE_24HR_UP	C2:CGP	262	0.117	0.03518
MOLENAAR_TARGETS_OF_CCND1_AND_CDK4_DN	C2:CGP	55	0.1169	0.07883
JOHNSTONE_PARVB_TARGETS_1_DN	C2:CGP	50	0.1169	0.0811
KEGG_CARDIAC_MUSCLE_CONTRACTION	C2:CP:KEGG	51	0.1169	0.07198
PTEN_DN.V1_DN	C6:All	118	0.1169	0.05263
ATF2_UP.V1_UP	C6:All	130	0.1168	0.04887
GTGGGTGK_UNKNOWN	C3:TFT	222	0.1168	0.03821
GSE2706_R848_VS_LPS_8H_STIM_DC_UP	C7:All	97	0.1168	0.05673
BOYLAN_MULTIPLE_MYELOMA_PCA1_UP	C2:CGP	71	0.1167	0.06123
GSE22886_NEUTROPHIL_VS_MONOCYTE_UP	C7:All	137	0.1166	0.04837
GSE34205_RSV_VS_FLU_INF_INFANT_PBMC_UP	C7:All	112	0.1164	0.04956
HINATA_NFKB_TARGETS_KERATINOCYTE_UP	C2:CGP	76	0.1162	0.06695
MORF_MAGEA9	C4:CGN	300	0.1162	0.03467
ACEVEDO_LIVER_CANCER_WITH_H3K9ME3_UP	C2:CGP	83	0.1161	0.0615
GSE15767_MED_VS_SCS_MAC_LN_UP	C7:All	156	0.116	0.04605
MORF_LTK	C4:CGN	95	0.1158	0.05655
MORF_STK17A	C4:CGN	126	0.1158	0.05079
GSE13229_MATURE_VS_INTMATURE_NKCELL_UP	C7:All	137	0.1157	0.05045
GSE24634_IL4_VS_CTRL_TREATED_NAIVE_CD4_TCELL_DAY10_UP	C7:All	154	0.1155	0.045
GSE9037_WT_VS_IRAK4_KO_LPS_1H_STIM_BMDM_DN	C7:All	147	0.1152	0.04411
MORF_DMPK	C4:CGN	114	0.1152	0.05098
GAUSSMANN_MLL_AF4_FUSION_TARGETS_F_UP	C2:CGP	149	0.1151	0.04762
MORF_FSHR	C4:CGN	189	0.115	0.04054
HOSHIDA_LIVER_CANCER_SUBCLASS_S1	C2:CGP	189	0.1149	0.03786
REACTOME_GPCR_LIGAND_BINDING	C2:CP:Reactome	236	0.1147	0.03807
TTTNNANAGCYR_UNKNOWN	C3:TFT	84	0.1145	0.0641
GSE17974_CTRL_VS_ACT_IL4_AND_ANTI_IL12_0.5H_CD4_TCELL_UP	C7:All	101	0.1142	0.0518
MCBRYAN_PUBERTAL_BREAST_3_4WK_UP	C2:CGP	167	0.1141	0.04581
CHIANG_LIVER_CANCER_SUBCLASS_CTNNB1_DN	C2:CGP	144	0.114	0.05044
CADWELL_ATG16L1_TARGETS_DN	C2:CGP	55	0.1139	0.08456
KANG_IMMORTALIZED_BY_TERT_DN	C2:CGP	81	0.1139	0.06609
ESC_J1_UP_LATE.V1_UP	C6:All	149	0.1137	0.04719
GSE13306_TREG_RA_VS_TCONV_RA_DN	C7:All	141	0.1134	0.0415
V$TBP_01	C3:TFT	182	0.1131	0.04374
G_PROTEIN_SIGNALING_COUPLED_TO_CAMP_NUCLEOTIDE_SECOND_MESSENGER	C5:BP	50	0.113	0.08559
HELLER_HDAC_TARGETS_UP	C2:CGP	228	0.1126	0.03613
DELYS_THYROID_CANCER_DN	C2:CGP	176	0.1125	0.04024
V$HMGIY_Q6	C3:TFT	177	0.1125	0.04396
TGACCTTG_V$SF1_Q6	C3:TFT	167	0.1124	0.04289
RICKMAN_TUMOR_DIFFERENTIATED_WELL_VS_MODERATELY_DN	C2:CGP	73	0.1124	0.06668
P53_DN.V1_UP	C6:All	140	0.1124	0.04762
GSE3982_DC_VS_MAC_LPS_STIM_DN	C7:All	149	0.1123	0.04855
MODULE_47	C4:CM	176	0.1122	0.04542
GSE17974_IL4_AND_ANTI_IL12_VS_UNTREATED_6H_ACT_CD4_TCELL_DN	C7:All	150	0.112	0.04826
WANG_SMARCE1_TARGETS_UP	C2:CGP	221	0.112	0.04287
BOQUEST_STEM_CELL_CULTURED_VS_FRESH_UP	C2:CGP	345	0.1119	0.03089
MORF_BNIP1	C4:CGN	143	0.1115	0.04933
GCM_BNIP1	C4:CGN	51	0.1114	0.07906
GSE37416_CTRL_VS_0H_F_TULARENSIS_LVS_NEUTROPHIL_DN	C7:All	94	0.1114	0.05742
GRAESSMANN_RESPONSE_TO_MC_AND_SERUM_DEPRIVATION_UP	C2:CGP	153	0.1114	0.04829
V$NKX61_01	C3:TFT	182	0.1112	0.04319
GSE10325_CD4_TCELL_VS_LUPUS_CD4_TCELL_DN	C7:All	142	0.1112	0.04836
GSE17974_IL4_AND_ANTI_IL12_VS_UNTREATED_1H_ACT_CD4_TCELL_UP	C7:All	104	0.1109	0.0573
MEISSNER_NPC_HCP_WITH_H3K4ME2	C2:CGP	386	0.1109	0.02915
PID_INTEGRIN1_PATHWAY	C2:CP:Other	54	0.1109	0.07439
DURCHDEWALD_SKIN_CARCINOGENESIS_UP	C2:CGP	64	0.1108	0.06717
ZWANG_TRANSIENTLY_UP_BY_2ND_EGF_PULSE_ONLY	C2:CGP	971	0.1107	0.01871
GSE13485_DAY7_VS_DAY21_YF17D_VACCINE_PBMC_DN	C7:All	103	0.1107	0.0552
SENGUPTA_NASOPHARYNGEAL_CARCINOMA_UP	C2:CGP	245	0.1105	0.03581
KEGG_MELANOMA	C2:CP:KEGG	57	0.1102	0.08496
MORF_JAK3	C4:CGN	67	0.1102	0.06599
MORF_RAGE	C4:CGN	103	0.1102	0.05647
WHITEFORD_PEDIATRIC_CANCER_MARKERS	C2:CGP	89	0.11	0.05991
GSE7460_TREG_VS_TCONV_ACT_WITH_TGFB_UP	C7:All	150	0.1099	0.04475
RB_P107_DN.V1_UP	C6:All	105	0.1098	0.05175
SASSON_RESPONSE_TO_FORSKOLIN_DN	C2:CGP	68	0.1098	0.06655
LIU_PROSTATE_CANCER_DN	C2:CGP	362	0.1098	0.03035
GSE360_HIGH_VS_LOW_DOSE_B_MALAYI_DC_DN	C7:All	135	0.1097	0.04882
GTGTCAA,MIR-514	C3:MIR	52	0.1097	0.08226
FRIDMAN_SENESCENCE_UP	C2:CGP	63	0.1097	0.07699
GSE20366_TREG_VS_NAIVE_CD4_TCELL_DN	C7:All	152	0.1095	0.04767
REACTOME_AXON_GUIDANCE	C2:CP:Reactome	199	0.1094	0.0408
GSE3982_DC_VS_MAC_DN	C7:All	149	0.1093	0.04627
MODULE_342	C4:CM	154	0.1092	0.04646
WANG_RESPONSE_TO_GSK3_INHIBITOR_SB216763_DN	C2:CGP	282	0.1092	0.03299
MCCLUNG_COCAINE_REWARD_5D	C2:CGP	66	0.109	0.07116
GSE26495_PD1HIGH_VS_PD1LOW_CD8_TCELL_DN	C7:All	121	0.1088	0.05285
YEGNASUBRAMANIAN_PROSTATE_CANCER	C2:CGP	84	0.1087	0.07121
REACTOME_INTEGRATION_OF_ENERGY_METABOLISM	C2:CP:Reactome	89	0.1087	0.05836
KEGG_LONG_TERM_DEPRESSION	C2:CP:KEGG	54	0.1087	0.06893
V$AP1_Q4_01	C3:TFT	201	0.1085	0.03899
MAHAJAN_RESPONSE_TO_IL1A_UP	C2:CGP	60	0.1084	0.08167
GSE32423_MEMORY_VS_NAIVE_CD8_TCELL_IL7_IL4_UP	C7:All	147	0.1082	0.04593
V$RP58_01	C3:TFT	156	0.1081	0.04714
WILCOX_PRESPONSE_TO_ROGESTERONE_DN	C2:CGP	50	0.1081	0.0747
MORF_MAP2K7	C4:CGN	132	0.108	0.04884
GSE20366_TREG_VS_TCONV_UP	C7:All	144	0.108	0.04604
REACTOME_GASTRIN_CREB_SIGNALLING_PATHWAY_VIA_PKC_AND_MAPK	C2:CP:Reactome	136	0.1078	0.04951
GSE25087_FETAL_VS_ADULT_TREG_UP	C7:All	138	0.1078	0.0472
GOZGIT_ESR1_TARGETS_DN	C2:CGP	564	0.1075	0.02407
MEISSNER_NPC_HCP_WITH_H3K4ME2_AND_H3K27ME3	C2:CGP	248	0.1075	0.03499
JAEGER_METASTASIS_DN	C2:CGP	170	0.1074	0.04542
CHANDRAN_METASTASIS_DN	C2:CGP	242	0.1073	0.03893
KEGG_AXON_GUIDANCE	C2:CP:KEGG	110	0.1073	0.05244
GSE22886_NAIVE_CD8_TCELL_VS_NEUTROPHIL_DN	C7:All	144	0.1072	0.04251
BASSO_CD40_SIGNALING_DN	C2:CGP	58	0.1072	0.078
GSE3982_CENT_MEMORY_CD4_TCELL_VS_TH2_DN	C7:All	150	0.107	0.04842
PROTEIN_TYROSINE_KINASE_ACTIVITY	C5:MF	51	0.107	0.08204
CELL_CYCLE_PROCESS	C5:BP	160	0.107	0.04602
HALLMARK_ESTROGEN_RESPONSE_EARLY	H:All	161	0.1068	0.04489
KEGG_NEUROACTIVE_LIGAND_RECEPTOR_INTERACTION	C2:CP:KEGG	186	0.1068	0.04256
CTIP_DN.V1_UP	C6:All	83	0.1066	0.06385
MASSARWEH_TAMOXIFEN_RESISTANCE_DN	C2:CGP	187	0.1065	0.04167
KIM_MYCN_AMPLIFICATION_TARGETS_UP	C2:CGP	76	0.1062	0.0638
KOBAYASHI_EGFR_SIGNALING_24HR_UP	C2:CGP	74	0.1061	0.06663
V$EVI1_05	C3:TFT	128	0.1061	0.04764
V$AP1FJ_Q2	C3:TFT	204	0.1059	0.03851
GAVIN_FOXP3_TARGETS_CLUSTER_P6	C2:CGP	71	0.1055	0.0665
GSE24634_NAIVE_CD4_TCELL_VS_DAY10_IL4_CONV_TREG_UP	C7:All	132	0.1055	0.05269
GOLDRATH_NAIVE_VS_EFF_CD8_TCELL_DN	C7:All	143	0.1054	0.04269
GSE11057_PBMC_VS_MEM_CD4_TCELL_UP	C7:All	146	0.1053	0.0455
V$CDP_01	C3:TFT	65	0.1051	0.07445
V$GNCF_01	C3:TFT	55	0.1049	0.08782
GSE7460_CTRL_VS_TGFB_TREATED_ACT_TCONV_UP	C7:All	156	0.1047	0.04867
MARTORIATI_MDM4_TARGETS_NEUROEPITHELIUM_UP	C2:CGP	123	0.1046	0.05073
HUANG_DASATINIB_RESISTANCE_DN	C2:CGP	54	0.1046	0.08061
SHAFFER_IRF4_TARGETS_IN_ACTIVATED_B_LYMPHOCYTE	C2:CGP	63	0.1045	0.07824
ONDER_CDH1_TARGETS_2_UP	C2:CGP	218	0.1045	0.03853
KATSANOU_ELAVL1_TARGETS_UP	C2:CGP	137	0.1043	0.04501
MIKKELSEN_IPS_ICP_WITH_H3K4ME3_AND_H327ME3	C2:CGP	97	0.1043	0.05544
LINDGREN_BLADDER_CANCER_CLUSTER_3_UP	C2:CGP	249	0.1042	0.03699
V$OLF1_01	C3:TFT	200	0.1041	0.04237
GSE29617_DAY3_VS_DAY7_TIV_FLU_VACCINE_PBMC_2008_UP	C7:All	136	0.1041	0.04972
CENTRAL_NERVOUS_SYSTEM_DEVELOPMENT	C5:BP	94	0.104	0.06447
TSENG_IRS1_TARGETS_DN	C2:CGP	111	0.1039	0.05722
FURUKAWA_DUSP6_TARGETS_PCI35_UP	C2:CGP	52	0.1037	0.07273
BOYLAN_MULTIPLE_MYELOMA_PCA3_UP	C2:CGP	65	0.1037	0.07077
SUNG_METASTASIS_STROMA_UP	C2:CGP	84	0.1037	0.06264
BROWN_MYELOID_CELL_DEVELOPMENT_UP	C2:CGP	121	0.1037	0.05117
WILCOX_PRESPONSE_TO_ROGESTERONE_UP	C2:CGP	117	0.1034	0.05475
RNTCANNRNNYNATTW_UNKNOWN	C3:TFT	51	0.1034	0.07541
REPRODUCTIVE_PROCESS	C5:BP	93	0.1034	0.06464
REACTOME_CLASS_A1_RHODOPSIN_LIKE_RECEPTORS	C2:CP:Reactome	175	0.1033	0.04345
DUTERTRE_ESTRADIOL_RESPONSE_6HR_UP	C2:CGP	193	0.1033	0.04086
REACTOME_SIGNALING_BY_GPCR	C2:CP:Reactome	384	0.1032	0.03057
CELL_CYCLE_PHASE	C5:BP	138	0.1032	0.04887
GSE29615_CTRL_VS_LAIV_FLU_VACCINE_PBMC_UP	C7:All	129	0.1031	0.05179
GNF2_SMC4L1	C4:CGN	67	0.1031	0.0679
TAKEDA_TARGETS_OF_NUP98_HOXA9_FUSION_6HR_UP	C2:CGP	70	0.103	0.06777
KEGG_CHEMOKINE_SIGNALING_PATHWAY	C2:CP:KEGG	131	0.1027	0.05175
PID_PDGFRBPATHWAY	C2:CP:Other	100	0.1027	0.05938
KIM_BIPOLAR_DISORDER_OLIGODENDROCYTE_DENSITY_CORR_DN	C2:CGP	56	0.1026	0.06762
GSE36476_CTRL_VS_TSST_ACT_40H_MEMORY_CD4_TCELL_YOUNG_DN	C7:All	158	0.1026	0.04695
GSE30083_SP2_VS_SP3_THYMOCYTE_UP	C7:All	151	0.1026	0.04562
HECKER_IFNB1_TARGETS	C2:CGP	68	0.1022	0.0702
MODULE_26	C4:CM	158	0.1021	0.04532
MORF_ERCC4	C4:CGN	229	0.1019	0.03833
V$POU3F2_01	C3:TFT	76	0.1018	0.07063
KEGG_FOCAL_ADHESION	C2:CP:KEGG	158	0.1018	0.04711
DELYS_THYROID_CANCER_UP	C2:CGP	334	0.1016	0.03108
GSE10094_LCMV_VS_LISTERIA_IND_EFF_CD4_TCELL_DN	C7:All	140	0.1016	0.04614
SMID_BREAST_CANCER_BASAL_DN	C2:CGP	549	0.1016	0.02574
HAHTOLA_SEZARY_SYNDROM_UP	C2:CGP	71	0.1015	0.06715
REACTOME_SIGNALING_BY_INSULIN_RECEPTOR	C2:CP:Reactome	80	0.101	0.06688
P53_DN.V2_UP	C6:All	95	0.1009	0.05348
GCM_RING1	C4:CGN	67	0.1009	0.07506
MORF_CAMK4	C4:CGN	200	0.1009	0.04082
M_PHASE	C5:BP	90	0.1008	0.06049
MORF_NF1	C4:CGN	121	0.1008	0.05333
V$GATA_Q6	C3:TFT	139	0.1007	0.047
GSE29618_LAIV_VS_TIV_FLU_VACCINE_DAY7_BCELL_UP	C7:All	134	0.1005	0.04795
GOTZMANN_EPITHELIAL_TO_MESENCHYMAL_TRANSITION_UP	C2:CGP	55	0.1002	0.07718
SYSTEM_DEVELOPMENT	C5:BP	623	0.1002	0.02491
MORF_MAGEA8	C4:CGN	178	0.1001	0.04197
MISSIAGLIA_REGULATED_BY_METHYLATION_UP	C2:CGP	87	0.1	0.05459
KEGG_DILATED_CARDIOMYOPATHY	C2:CP:KEGG	76	0.1	0.06807
LI_AMPLIFIED_IN_LUNG_CANCER	C2:CGP	93	0.0999	0.05816
GSE13485_CTRL_VS_DAY21_YF17D_VACCINE_PBMC_DN	C7:All	98	0.0999	0.05891
HALLMARK_UV_RESPONSE_DN	H:All	117	0.0997	0.05483
GSE39820_IL1B_IL6_VS_IL1B_IL6_IL23A_TREATED_CD4_TCELL_UP	C7:All	147	0.0994	0.04514
INTEGRAL_TO_MEMBRANE	C5:CC	968	0.0992	0.02081
G_PROTEIN_COUPLED_RECEPTOR_PROTEIN_SIGNALING_PATHWAY	C5:BP	222	0.0992	0.03827
MARKEY_RB1_ACUTE_LOF_UP	C2:CGP	159	0.0991	0.04316
GSE17721_PAM3CSK4_VS_CPG_0.5H_BMDM_DN	C7:All	150	0.0988	0.04581
KEGG_GLYCEROPHOSPHOLIPID_METABOLISM	C2:CP:KEGG	56	0.0987	0.08653
MODULE_375	C4:CM	63	0.0987	0.06647
DOANE_BREAST_CANCER_ESR1_UP	C2:CGP	88	0.0987	0.06277
SCHAEFFER_PROSTATE_DEVELOPMENT_48HR_UP	C2:CGP	364	0.0987	0.03002
CHEBOTAEV_GR_TARGETS_DN	C2:CGP	95	0.0987	0.06138
CYTOSKELETON	C5:CC	277	0.0982	0.03549
KEGG_VEGF_SIGNALING_PATHWAY	C2:CP:KEGG	55	0.0982	0.08093
WALLACE_PROSTATE_CANCER_RACE_DN	C2:CGP	56	0.0981	0.07609
chr3p25	C1:All	57	0.0981	0.06329
PLASMA_MEMBRANE_PART	C5:CC	823	0.0979	0.02234
STEIN_ESR1_TARGETS	C2:CGP	73	0.0978	0.068
LIN_NPAS4_TARGETS_DN	C2:CGP	54	0.0978	0.07088
IZADPANAH_STEM_CELL_ADIPOSE_VS_BONE_UP	C2:CGP	95	0.0978	0.0545
MORF_CDH4	C4:CGN	96	0.0978	0.05575
INTRINSIC_TO_PLASMA_MEMBRANE	C5:CC	699	0.0977	0.02355
V$MYOGENIN_Q6	C3:TFT	202	0.0976	0.04084
SHAFFER_IRF4_TARGETS_IN_MYELOMA_VS_MATURE_B_LYMPHOCYTE	C2:CGP	77	0.0976	0.07366
MIKKELSEN_NPC_HCP_WITH_H3K4ME3_AND_H3K27ME3	C2:CGP	156	0.0976	0.04566
INTRINSIC_TO_MEMBRANE	C5:CC	979	0.0973	0.02078
HUANG_DASATINIB_RESISTANCE_UP	C2:CGP	65	0.0973	0.07143
GSE7460_TCONV_VS_TREG_LN_UP	C7:All	152	0.0972	0.04679
LEE_EARLY_T_LYMPHOCYTE_UP	C2:CGP	85	0.097	0.06156
MORF_TNFRSF6	C4:CGN	113	0.097	0.05201
ESC_V6.5_UP_EARLY.V1_DN	C6:All	130	0.0968	0.04782
BRUNO_HEMATOPOIESIS	C2:CGP	50	0.0967	0.08377
V$EVI1_04	C3:TFT	183	0.0967	0.0439
GSE2706_LPS_VS_R848_AND_LPS_8H_STIM_DC_DN	C7:All	120	0.0966	0.0501
GSE13411_NAIVE_VS_SWITCHED_MEMORY_BCELL_UP	C7:All	128	0.0966	0.04981
MORF_MLLT10	C4:CGN	213	0.0966	0.04033
GAUSSMANN_MLL_AF4_FUSION_TARGETS_E_UP	C2:CGP	82	0.0965	0.06642
MORF_IFNA1	C4:CGN	144	0.0963	0.04645
GSE17974_IL4_AND_ANTI_IL12_VS_UNTREATED_24H_ACT_CD4_TCELL_DN	C7:All	120	0.0963	0.04838
REPRODUCTION	C5:BP	155	0.0963	0.04778
V$MEF2_01	C3:TFT	122	0.096	0.05488
YATGNWAAT_V$OCT_C	C3:TFT	261	0.0959	0.03436
VANDESLUIS_COMMD1_TARGETS_GROUP_3_UP	C2:CGP	60	0.0959	0.07075
GAVIN_FOXP3_TARGETS_CLUSTER_P2	C2:CGP	60	0.0958	0.07482
V$OCT1_B	C3:TFT	190	0.0958	0.03931
CHICAS_RB1_TARGETS_CONFLUENT	C2:CGP	439	0.0957	0.02806
REACTOME_G_ALPHA_I_SIGNALLING_EVENTS	C2:CP:Reactome	123	0.0956	0.05052
GSE17721_POLYIC_VS_CPG_0.5H_BMDM_UP	C7:All	144	0.0955	0.04943
MOREAUX_B_LYMPHOCYTE_MATURATION_BY_TACI_UP	C2:CGP	67	0.0955	0.06694
INTEGRAL_TO_PLASMA_MEMBRANE	C5:CC	692	0.0952	0.02362
DOANE_BREAST_CANCER_CLASSES_UP	C2:CGP	55	0.095	0.07611
RELA_DN.V1_DN	C6:All	100	0.0949	0.0575
MORI_SMALL_PRE_BII_LYMPHOCYTE_UP	C2:CGP	65	0.0948	0.06636
V$E4BP4_01	C3:TFT	172	0.0948	0.04297
BONCI_TARGETS_OF_MIR15A_AND_MIR16_1	C2:CGP	69	0.0947	0.06885
MEISSNER_BRAIN_HCP_WITH_H3K4ME3_AND_H3K27ME3	C2:CGP	850	0.0947	0.02003
CUI_TCF21_TARGETS_2_UP	C2:CGP	336	0.0946	0.03102
MARTORIATI_MDM4_TARGETS_NEUROEPITHELIUM_DN	C2:CGP	128	0.0944	0.04878
V$TCF4_Q5	C3:TFT	190	0.0943	0.0408
V$OCT1_05	C3:TFT	188	0.0943	0.03882
PLASMA_MEMBRANE	C5:CC	1034	0.0942	0.02088
KIM_GLIS2_TARGETS_UP	C2:CGP	57	0.094	0.07289
V$MEIS1_01	C3:TFT	197	0.0936	0.04144
ELECTRON_CARRIER_ACTIVITY	C5:MF	56	0.0933	0.07647
BOYAULT_LIVER_CANCER_SUBCLASS_G3_UP	C2:CGP	145	0.0932	0.04934
SASSON_RESPONSE_TO_GONADOTROPHINS_DN	C2:CGP	72	0.0932	0.06321
V$AP1_Q6	C3:TFT	194	0.0932	0.03992
MODULE_128	C4:CM	69	0.0931	0.06449
SEXUAL_REPRODUCTION	C5:BP	82	0.093	0.06142
MODULE_170	C4:CM	71	0.093	0.06277
GSE30083_SP2_VS_SP4_THYMOCYTE_UP	C7:All	150	0.093	0.04731
MARKEY_RB1_CHRONIC_LOF_DN	C2:CGP	94	0.0928	0.05622
EBAUER_TARGETS_OF_PAX3_FOXO1_FUSION_UP	C2:CGP	158	0.0926	0.04741
SENSORY_PERCEPTION	C5:BP	121	0.0925	0.05188
BOYLAN_MULTIPLE_MYELOMA_PCA3_DN	C2:CGP	53	0.0924	0.08303
MORF_SUPT3H	C4:CGN	228	0.0923	0.03887
MODULE_111	C4:CM	112	0.0922	0.05657
MORF_RAD51L3	C4:CGN	274	0.0922	0.03616
GSE33513_TCF7_KO_VS_HET_EARLY_THYMIC_PROGENITOR_UP	C7:All	137	0.0922	0.0519
NEGATIVE_REGULATION_OF_CATALYTIC_ACTIVITY	C5:BP	51	0.0921	0.07903
GSE29614_CTRL_VS_DAY7_TIV_FLU_VACCINE_PBMC_DN	C7:All	147	0.0918	0.04903
GHANDHI_BYSTANDER_IRRADIATION_UP	C2:CGP	61	0.0917	0.07487
REACTOME_GPCR_DOWNSTREAM_SIGNALING	C2:CP:Reactome	317	0.0915	0.03331
SNF5_DN.V1_UP	C6:All	140	0.0915	0.04669
RICKMAN_TUMOR_DIFFERENTIATED_MODERATELY_VS_POORLY_UP	C2:CGP	89	0.0914	0.06148
GSE3982_DC_VS_CENT_MEMORY_CD4_TCELL_UP	C7:All	163	0.0913	0.04506
KEGG_INSULIN_SIGNALING_PATHWAY	C2:CP:KEGG	98	0.0911	0.05821
GSE6269_E_COLI_VS_STREP_AUREUS_INF_PBMC_UP	C7:All	121	0.0911	0.05258
SENESE_HDAC2_TARGETS_DN	C2:CGP	92	0.091	0.06479
MORF_NOS2A	C4:CGN	207	0.0908	0.04
GSE29614_DAY3_VS_DAY7_TIV_FLU_VACCINE_PBMC_DN	C7:All	135	0.0907	0.04852
V$AR_Q2	C3:TFT	95	0.0907	0.06241
KIM_ALL_DISORDERS_CALB1_CORR_UP	C2:CGP	428	0.0905	0.02759
GSE17974_IL4_AND_ANTI_IL12_VS_UNTREATED_4H_ACT_CD4_TCELL_DN	C7:All	115	0.0904	0.05348
REACTOME_NGF_SIGNALLING_VIA_TRKA_FROM_THE_PLASMA_MEMBRANE	C2:CP:Reactome	114	0.0903	0.0565
V$LHX3_01	C3:TFT	175	0.0902	0.0433
REACTOME_SIGNALING_BY_ERBB2	C2:CP:Reactome	81	0.0901	0.06766
MORF_ATF2	C4:CGN	230	0.09	0.03789
JI_RESPONSE_TO_FSH_UP	C2:CGP	54	0.0899	0.0855
MIKKELSEN_MEF_ICP_WITH_H3K27ME3	C2:CGP	129	0.0897	0.04882
STK33_SKM_DN	C6:All	198	0.0896	0.03962
MODULE_79	C4:CM	71	0.0893	0.06451
V$PR_Q2	C3:TFT	203	0.0893	0.04121
REACTOME_G_ALPHA_Q_SIGNALLING_EVENTS	C2:CP:Reactome	119	0.0892	0.0528
V$AP4_01	C3:TFT	198	0.0892	0.04191
MTOR_UP.V1_UP	C6:All	122	0.0892	0.05262
V$CHX10_01	C3:TFT	166	0.0891	0.04484
CTAWWWATA_V$RSRFC4_Q2	C3:TFT	276	0.0891	0.03633
GSE13411_IGM_VS_SWITCHED_MEMORY_BCELL_UP	C7:All	132	0.089	0.04726
CAGNWMCNNNGAC_UNKNOWN	C3:TFT	60	0.0889	0.06601
SCHAEFFER_PROSTATE_DEVELOPMENT_48HR_DN	C2:CGP	351	0.0889	0.03092
GSE36476_YOUNG_VS_OLD_DONOR_MEMORY_CD4_TCELL_DN	C7:All	138	0.0889	0.04727
GSE17721_POLYIC_VS_PAM3CSK4_0.5H_BMDM_UP	C7:All	134	0.0889	0.04542
MULTICELLULAR_ORGANISMAL_DEVELOPMENT	C5:BP	759	0.0887	0.02315
XU_HGF_TARGETS_REPRESSED_BY_AKT1_DN	C2:CGP	63	0.0886	0.07207
GAMETE_GENERATION	C5:BP	69	0.0885	0.06769
GSE9037_WT_VS_IRAK4_KO_BMDM_DN	C7:All	142	0.0885	0.04723
LANDIS_ERBB2_BREAST_TUMORS_324_UP	C2:CGP	120	0.0884	0.05126
KAYO_CALORIE_RESTRICTION_MUSCLE_UP	C2:CGP	72	0.0884	0.07
MODULE_389	C4:CM	168	0.0883	0.04384
V$OCT1_01	C3:TFT	192	0.0883	0.03957
GSE17721_LPS_VS_GARDIQUIMOD_1H_BMDM_UP	C7:All	137	0.0882	0.04977
MORF_PTPRB	C4:CGN	174	0.0882	0.04262
V$FOXD3_01	C3:TFT	159	0.088	0.04565
VERHAAK_AML_WITH_NPM1_MUTATED_DN	C2:CGP	180	0.0879	0.04308
MORF_MDM2	C4:CGN	199	0.0879	0.04023
MODULE_88	C4:CM	603	0.0877	0.02373
MORF_IL16	C4:CGN	174	0.0876	0.04419
PROTEIN_HETERODIMERIZATION_ACTIVITY	C5:MF	63	0.0876	0.06564
MODULE_206	C4:CM	118	0.0876	0.05334
GSE22886_NAIVE_BCELL_VS_NEUTROPHIL_DN	C7:All	146	0.0875	0.04526
CTGYNNCTYTAA_UNKNOWN	C3:TFT	65	0.0874	0.07524
GSE17974_IL4_AND_ANTI_IL12_VS_UNTREATED_24H_ACT_CD4_TCELL_UP	C7:All	105	0.0874	0.05671
GSE24634_NAIVE_CD4_TCELL_VS_DAY10_IL4_CONV_TREG_DN	C7:All	163	0.0874	0.04556
GSE17721_LPS_VS_CPG_0.5H_BMDM_DN	C7:All	135	0.0873	0.05098
GSE15733_BM_VS_SPLEEN_MEMORY_CD4_TCELL_UP	C7:All	160	0.0871	0.0465
HALLMARK_PI3K_AKT_MTOR_SIGNALING	H:All	86	0.0871	0.06558
GSE13411_NAIVE_VS_MEMORY_BCELL_UP	C7:All	130	0.0871	0.05285
V$PR_01	C3:TFT	117	0.0871	0.05292
GSE13485_DAY3_VS_DAY21_YF17D_VACCINE_PBMC_DN	C7:All	101	0.087	0.0575
HOELZEL_NF1_TARGETS_UP	C2:CGP	110	0.087	0.05458
MUSCLE_DEVELOPMENT	C5:BP	84	0.087	0.0655
SATO_SILENCED_BY_METHYLATION_IN_PANCREATIC_CANCER_1	C2:CGP	296	0.0868	0.03295
WESTON_VEGFA_TARGETS	C2:CGP	79	0.0867	0.06453
V$CDC5_01	C3:TFT	187	0.0867	0.0459
TAKEDA_TARGETS_OF_NUP98_HOXA9_FUSION_8D_DN	C2:CGP	156	0.0866	0.04628
CAATGCA,MIR-33	C3:MIR	80	0.0864	0.05946
GSE30962_ACUTE_VS_CHRONIC_LCMV_SECONDARY_INF_CD8_TCELL_DN	C7:All	164	0.0861	0.04271
GSE14769_UNSTIM_VS_20MIN_LPS_BMDM_UP	C7:All	135	0.086	0.04964
V$GATA2_01	C3:TFT	83	0.086	0.06524
FLECHNER_BIOPSY_KIDNEY_TRANSPLANT_REJECTED_VS_OK_UP	C2:CGP	64	0.0858	0.06922
GSE24634_TEFF_VS_TCONV_DAY3_IN_CULTURE_UP	C7:All	154	0.0857	0.0467
BMI1_DN.V1_UP	C6:All	123	0.0857	0.05324
SASAKI_ADULT_T_CELL_LEUKEMIA	C2:CGP	137	0.0856	0.04872
MODULE_118	C4:CM	314	0.0855	0.03188
ODONNELL_TFRC_TARGETS_DN	C2:CGP	95	0.0853	0.05907
IL15_UP.V1_DN	C6:All	124	0.0851	0.05351
ERB2_UP.V1_UP	C6:All	151	0.0849	0.04668
CAMP_UP.V1_DN	C6:All	157	0.0849	0.04769
V$AREB6_02	C3:TFT	196	0.0848	0.04098
LI_INDUCED_T_TO_NATURAL_KILLER_UP	C2:CGP	230	0.0847	0.03541
PEDRIOLI_MIR31_TARGETS_UP	C2:CGP	144	0.0847	0.04871
RASHI_RESPONSE_TO_IONIZING_RADIATION_6	C2:CGP	64	0.0847	0.07246
GSE26495_NAIVE_VS_PD1LOW_CD8_TCELL_UP	C7:All	129	0.0846	0.04845
MODULE_53	C4:CM	304	0.0846	0.03301
SMID_BREAST_CANCER_LUMINAL_B_DN	C2:CGP	409	0.0846	0.0285
SHEDDEN_LUNG_CANCER_POOR_SURVIVAL_A6	C2:CGP	352	0.0845	0.03115
MODULE_163	C4:CM	407	0.0844	0.02923
CHYLA_CBFA2T3_TARGETS_DN	C2:CGP	190	0.0842	0.0419
GATAAGR_V$GATA_C	C3:TFT	209	0.0842	0.03866
MODULE_95	C4:CM	404	0.084	0.02941
SHETH_LIVER_CANCER_VS_TXNIP_LOSS_PAM4	C2:CGP	196	0.084	0.04037
MUNSHI_MULTIPLE_MYELOMA_UP	C2:CGP	57	0.0838	0.08099
SEITZ_NEOPLASTIC_TRANSFORMATION_BY_8P_DELETION_UP	C2:CGP	57	0.0836	0.07541
TURASHVILI_BREAST_DUCTAL_CARCINOMA_VS_DUCTAL_NORMAL_DN	C2:CGP	146	0.0836	0.04778
KEGG_PPAR_SIGNALING_PATHWAY	C2:CP:KEGG	56	0.0835	0.07003
GSE22886_NAIVE_CD4_TCELL_VS_NEUTROPHIL_DN	C7:All	141	0.0834	0.04379
GGARNTKYCCA_UNKNOWN	C3:TFT	55	0.0834	0.07717
CAGNYGKNAAA_UNKNOWN	C3:TFT	58	0.0832	0.07524
YGACNNYACAR_UNKNOWN	C3:TFT	67	0.0831	0.06988
chr17p13	C1:All	150	0.0831	0.04764
V$TGIF_01	C3:TFT	193	0.0829	0.04078
CYCLIC_NUCLEOTIDE_MEDIATED_SIGNALING	C5:BP	76	0.0829	0.06838
ANATOMICAL_STRUCTURE_DEVELOPMENT	C5:BP	733	0.0828	0.02322
NEGATIVE_REGULATION_OF_CELL_PROLIFERATION	C5:BP	115	0.0828	0.05379
ATPASE_ACTIVITY_COUPLED	C5:MF	75	0.0827	0.07179
RYAAAKNNNNNNTTGW_UNKNOWN	C3:TFT	64	0.0827	0.07449
CELL_JUNCTION	C5:CC	55	0.0824	0.08605
V$OCT_Q6	C3:TFT	189	0.0823	0.03987
LEE_AGING_CEREBELLUM_UP	C2:CGP	61	0.0822	0.07691
GSE360_L_DONOVANI_VS_L_MAJOR_DC_UP	C7:All	142	0.0822	0.04708
MODULE_64	C4:CM	379	0.0822	0.03087
MODULE_172	C4:CM	69	0.0822	0.07021
GSE6269_HEALTHY_VS_E_COLI_INF_PBMC_DN	C7:All	110	0.0822	0.05709
GSE30962_PRIMARY_VS_SECONDARY_CHRONIC_LCMV_INF_CD8_TCELL_DN	C7:All	151	0.0821	0.04666
CELL_FRACTION	C5:CC	378	0.0821	0.03027
SERVITJA_ISLET_HNF1A_TARGETS_DN	C2:CGP	85	0.0821	0.06444
ALK_DN.V1_DN	C6:All	92	0.0819	0.06202
GRUETZMANN_PANCREATIC_CANCER_UP	C2:CGP	268	0.0818	0.03517
TISSUE_DEVELOPMENT	C5:BP	88	0.0817	0.06553
SMID_BREAST_CANCER_BASAL_UP	C2:CGP	475	0.0817	0.02633
V$AP1_C	C3:TFT	213	0.0815	0.03785
FERREIRA_EWINGS_SARCOMA_UNSTABLE_VS_STABLE_UP	C2:CGP	125	0.0814	0.05168
GSE15930_NAIVE_VS_72H_IN_VITRO_STIM_TRICHOSTATINA_CD8_TCELL_DN	C7:All	143	0.0813	0.04747
MARTENS_TRETINOIN_RESPONSE_UP	C2:CGP	474	0.0812	0.02593
YAGI_AML_FAB_MARKERS	C2:CGP	153	0.081	0.0472
ALCALAY_AML_BY_NPM1_LOCALIZATION_UP	C2:CGP	109	0.081	0.05586
VERNELL_RETINOBLASTOMA_PATHWAY_UP	C2:CGP	56	0.081	0.081
CATION_BINDING	C5:MF	159	0.0809	0.04552
GSE7852_LN_VS_THYMUS_TCONV_DN	C7:All	160	0.0808	0.04792
BROWNE_HCMV_INFECTION_20HR_DN	C2:CGP	80	0.0807	0.06163
MORF_PPP2R5B	C4:CGN	127	0.0806	0.05084
GSE20715_0H_VS_48H_OZONE_TLR4_KO_LUNG_UP	C7:All	155	0.0806	0.04556
GSE20366_CD103_POS_VS_CD103_KLRG1_DP_TREG_UP	C7:All	157	0.0805	0.04864
WATANABE_RECTAL_CANCER_RADIOTHERAPY_RESPONSIVE_UP	C2:CGP	75	0.0803	0.06938
AKT_UP_MTOR_DN.V1_DN	C6:All	140	0.0803	0.0491
GSE36392_EOSINOPHIL_VS_MAC_IL25_TREATED_LUNG_UP	C7:All	145	0.0802	0.04633
V$HAND1E47_01	C3:TFT	206	0.0802	0.0398
GAUSSMANN_MLL_AF4_FUSION_TARGETS_G_UP	C2:CGP	167	0.0801	0.04322
BROWNE_HCMV_INFECTION_48HR_UP	C2:CGP	144	0.08	0.04486
PID_P75NTRPATHWAY	C2:CP:Other	52	0.0799	0.08412
V$NCX_01	C3:TFT	132	0.0799	0.05132
CAIRO_LIVER_DEVELOPMENT_UP	C2:CGP	131	0.0799	0.05206
GSE22886_NAIVE_VS_MEMORY_TCELL_UP	C7:All	133	0.0799	0.04947
NOTCH_DN.V1_DN	C6:All	122	0.0798	0.04973
ACEVEDO_METHYLATED_IN_LIVER_CANCER_DN	C2:CGP	504	0.0798	0.02603
PHOSPHORYLATION	C5:BP	230	0.0796	0.0387
V$MEF2_02	C3:TFT	181	0.0795	0.04294
GRAHAM_CML_DIVIDING_VS_NORMAL_QUIESCENT_DN	C2:CGP	68	0.0795	0.075
SCHLESINGER_METHYLATED_DE_NOVO_IN_CANCER	C2:CGP	60	0.0795	0.06932
GSE17974_IL4_AND_ANTI_IL12_VS_UNTREATED_48H_ACT_CD4_TCELL_DN	C7:All	142	0.0794	0.0448
GSE3982_DC_VS_NKCELL_DN	C7:All	144	0.0794	0.04756
LIAO_METASTASIS	C2:CGP	410	0.0792	0.02821
GSE1460_CD4_THYMOCYTE_VS_NAIVE_CD4_TCELL_ADULT_BLOOD_UP	C7:All	162	0.0792	0.04618
MODULE_9	C4:CM	92	0.0791	0.05781
GSE36476_CTRL_VS_TSST_ACT_72H_MEMORY_CD4_TCELL_OLD_DN	C7:All	160	0.079	0.04664
V$HNF6_Q6	C3:TFT	191	0.0789	0.04198
YTAAYNGCT_UNKNOWN	C3:TFT	117	0.0788	0.05095
GSE6269_FLU_VS_STREP_PNEUMO_INF_PBMC_DN	C7:All	119	0.0788	0.05192
LABBE_WNT3A_TARGETS_DN	C2:CGP	70	0.0785	0.06829
KEGG_COLORECTAL_CANCER	C2:CP:KEGG	51	0.0784	0.09029
GGGGCCC,MIR-296	C3:MIR	51	0.0784	0.07338
ONDER_CDH1_TARGETS_2_DN	C2:CGP	350	0.0784	0.03013
KARLSSON_TGFB1_TARGETS_DN	C2:CGP	161	0.0783	0.04893
COLINA_TARGETS_OF_4EBP1_AND_4EBP2	C2:CGP	278	0.0783	0.03356
NUCLEOSIDE_TRIPHOSPHATASE_ACTIVITY	C5:MF	160	0.0782	0.04894
G_PROTEIN_SIGNALING_COUPLED_TO_CYCLIC_NUCLEOTIDE_SECOND_MESSENGER	C5:BP	74	0.0782	0.06855
GSE17721_0.5H_VS_24H_CPG_BMDM_DN	C7:All	152	0.0782	0.04294
GSE3982_NEUTROPHIL_VS_TH1_UP	C7:All	158	0.0781	0.04327
MODULE_33	C4:CM	277	0.0781	0.03642
WNT_UP.V1_UP	C6:All	130	0.0781	0.04706
MODULE_2	C4:CM	302	0.078	0.03361
TRANSMEMBRANE_RECEPTOR_PROTEIN_TYROSINE_KINASE_SIGNALING_PATHWAY	C5:BP	68	0.078	0.06525
GSE17721_CTRL_VS_POLYIC_8H_BMDM_DN	C7:All	156	0.0779	0.04813
TAKEDA_TARGETS_OF_NUP98_HOXA9_FUSION_16D_DN	C2:CGP	100	0.0778	0.05888
V$OCT_C	C3:TFT	190	0.0777	0.03956
KEGG_REGULATION_OF_ACTIN_CYTOSKELETON	C2:CP:KEGG	155	0.0777	0.05028
GSE2706_R848_VS_LPS_2H_STIM_DC_UP	C7:All	105	0.0777	0.05405
MODULE_165	C4:CM	60	0.0777	0.0757
LINDGREN_BLADDER_CANCER_CLUSTER_1_DN	C2:CGP	283	0.0776	0.03421
GSE3982_BASOPHIL_VS_TH1_DN	C7:All	148	0.0776	0.04664
TARTE_PLASMA_CELL_VS_PLASMABLAST_UP	C2:CGP	250	0.0775	0.03551
YOSHIMURA_MAPK8_TARGETS_UP	C2:CGP	937	0.0774	0.01914
SHEPARD_CRUSH_AND_BURN_MUTANT_DN	C2:CGP	131	0.0774	0.05084
GSE14308_TH17_VS_NAIVE_CD4_TCELL_UP	C7:All	152	0.0772	0.04939
V$BACH2_01	C3:TFT	193	0.0771	0.04237
GSE9037_WT_VS_IRAK4_KO_LPS_4H_STIM_BMDM_DN	C7:All	158	0.0769	0.04568
SHEDDEN_LUNG_CANCER_GOOD_SURVIVAL_A12	C2:CGP	210	0.0769	0.0419
GSE18791_UNSTIM_VS_NEWCATSLE_VIRUS_DC_1H_UP	C7:All	102	0.0769	0.0558
GSE10239_NAIVE_VS_KLRG1INT_EFF_CD8_TCELL_DN	C7:All	149	0.0769	0.04736
KEGG_ARRHYTHMOGENIC_RIGHT_VENTRICULAR_CARDIOMYOPATHY_ARVC	C2:CP:KEGG	63	0.0768	0.07998
MODULE_55	C4:CM	597	0.0768	0.02391
V$OCT1_04	C3:TFT	179	0.0768	0.04247
GSE7460_FOXP3_MUT_VS_HET_ACT_TCONV_UP	C7:All	142	0.0767	0.05011
MORF_BCL2L11	C4:CGN	131	0.0767	0.05069
TTAYRTAA_V$E4BP4_01	C3:TFT	215	0.0767	0.03981
GSE30083_SP1_VS_SP3_THYMOCYTE_DN	C7:All	161	0.0766	0.04367
CHARAFE_BREAST_CANCER_LUMINAL_VS_MESENCHYMAL_DN	C2:CGP	374	0.0764	0.03068
REACTOME_SIGNALING_BY_FGFR	C2:CP:Reactome	85	0.076	0.06349
EXTRACELLULAR_SPACE	C5:CC	159	0.076	0.04802
GSE2826_WT_VS_XID_BCELL_DN	C7:All	147	0.076	0.04544
V$LBP1_Q6	C3:TFT	186	0.0758	0.04092
INFLAMMATORY_RESPONSE	C5:BP	89	0.0758	0.06351
PID_CDC42_PATHWAY	C2:CP:Other	56	0.0757	0.07636
GNF2_HCK	C4:CGN	76	0.0757	0.05672
PURINE_RIBONUCLEOTIDE_BINDING	C5:MF	147	0.0757	0.04857
MEMBRANE_PART	C5:CC	1214	0.0756	0.01963
TURASHVILI_BREAST_LOBULAR_CARCINOMA_VS_LOBULAR_NORMAL_UP	C2:CGP	72	0.0754	0.06682
GSE15659_NONSUPPRESSIVE_TCELL_VS_ACTIVATED_TREG_UP	C7:All	128	0.0753	0.04815
V$RSRFC4_Q2	C3:TFT	172	0.0753	0.04415
GSE17580_UNINFECTED_VS_S_MANSONI_INF_TREG_DN	C7:All	138	0.0752	0.04884
BERENJENO_TRANSFORMED_BY_RHOA_DN	C2:CGP	318	0.0752	0.03371
REACTOME_L1CAM_INTERACTIONS	C2:CP:Reactome	68	0.0751	0.06897
GSE24634_IL4_VS_CTRL_TREATED_NAIVE_CD4_TCELL_DAY3_DN	C7:All	146	0.075	0.04783
KEGG_PANCREATIC_CANCER	C2:CP:KEGG	59	0.0749	0.08582
GSE20366_CD103_KLRG1_DP_VS_DN_TREG_UP	C7:All	148	0.0749	0.04818
IL21_UP.V1_UP	C6:All	128	0.0747	0.04952
V$OCT1_Q5_01	C3:TFT	194	0.0746	0.03919
GSE360_L_MAJOR_VS_T_GONDII_MAC_UP	C7:All	146	0.0746	0.04812
GSE29618_PRE_VS_DAY7_FLU_VACCINE_BCELL_UP	C7:All	149	0.0746	0.04661
GSE9650_GP33_VS_GP276_LCMV_SPECIFIC_EXHAUSTED_CD8_TCELL_UP	C7:All	143	0.0746	0.04996
MORF_JAG1	C4:CGN	69	0.0745	0.06793
HALLMARK_SPERMATOGENESIS	H:All	100	0.0745	0.05747
GSE13493_CD4INTCD8POS_VS_CD8POS_THYMOCYTE_DN	C7:All	145	0.0745	0.04719
REACTOME_DOWNSTREAM_SIGNALING_OF_ACTIVATED_FGFR	C2:CP:Reactome	81	0.0742	0.0663
MODULE_397	C4:CM	94	0.0742	0.06156
GSE360_L_DONOVANI_VS_M_TUBERCULOSIS_DC_DN	C7:All	146	0.0742	0.04527
MARKEY_RB1_CHRONIC_LOF_UP	C2:CGP	89	0.0742	0.05884
LE_EGR2_TARGETS_UP	C2:CGP	87	0.0742	0.05805
NAKAMURA_TUMOR_ZONE_PERIPHERAL_VS_CENTRAL_UP	C2:CGP	209	0.0741	0.03957
GSE30083_SP3_VS_SP4_THYMOCYTE_DN	C7:All	165	0.0741	0.04487
V$S8_01	C3:TFT	184	0.074	0.04234
WONG_ENDMETRIUM_CANCER_DN	C2:CGP	64	0.074	0.0692
GSE17721_CTRL_VS_CPG_2H_BMDM_DN	C7:All	151	0.0739	0.04567
V$NKX25_01	C3:TFT	100	0.0738	0.05968
AMUNDSON_GENOTOXIC_SIGNATURE	C2:CGP	86	0.0737	0.06011
GSE13411_SWITCHED_MEMORY_BCELL_VS_PLASMA_CELL_DN	C7:All	133	0.0737	0.05002
REACTOME_TRIF_MEDIATED_TLR3_SIGNALING	C2:CP:Reactome	57	0.0737	0.07432
KEEN_RESPONSE_TO_ROSIGLITAZONE_DN	C2:CGP	78	0.0736	0.0622
V$MYB_Q5_01	C3:TFT	203	0.0736	0.0414
V$GR_Q6	C3:TFT	200	0.0735	0.04162
REACTOME_SIGNALING_BY_FGFR_IN_DISEASE	C2:CP:Reactome	98	0.0734	0.06135
GSE11924_TH1_VS_TH17_CD4_TCELL_UP	C7:All	148	0.0733	0.04696
GSE360_T_GONDII_VS_M_TUBERCULOSIS_DC_DN	C7:All	145	0.0732	0.04868
BEGUM_TARGETS_OF_PAX3_FOXO1_FUSION_UP	C2:CGP	50	0.0731	0.08634
GSE9988_LPS_VS_LOW_LPS_MONOCYTE_DN	C7:All	111	0.073	0.05655
BOSCO_INTERFERON_INDUCED_ANTIVIRAL_MODULE	C2:CGP	58	0.0727	0.0748
GSE22886_NEUTROPHIL_VS_DC_UP	C7:All	133	0.0727	0.04245
GSE39820_IL1B_IL6_VS_IL1B_IL6_IL23A_TREATED_CD4_TCELL_DN	C7:All	148	0.0726	0.04713
BLALOCK_ALZHEIMERS_DISEASE_DN	C2:CGP	953	0.0726	0.01902
ATM_DN.V1_DN	C6:All	92	0.0724	0.0576
SHETH_LIVER_CANCER_VS_TXNIP_LOSS_PAM1	C2:CGP	175	0.0721	0.04259
HALLMARK_ESTROGEN_RESPONSE_LATE	H:All	154	0.072	0.04765
REACTOME_INTEGRIN_CELL_SURFACE_INTERACTIONS	C2:CP:Reactome	65	0.0719	0.07128
PIGF_UP.V1_DN	C6:All	129	0.0719	0.05275
GSE26928_EFF_MEMORY_VS_CXCR5_POS_CD4_TCELL_DN	C7:All	143	0.0718	0.05284
GSE27786_NKCELL_VS_MONO_MAC_DN	C7:All	138	0.0718	0.04901
PRC1_BMI_UP.V1_DN	C6:All	126	0.0717	0.04816
INTERPHASE	C5:BP	55	0.0717	0.07612
V$MEF2_Q6_01	C3:TFT	197	0.0717	0.04277
SECOND_MESSENGER_MEDIATED_SIGNALING	C5:BP	115	0.0716	0.05464
MCCLUNG_COCAIN_REWARD_4WK	C2:CGP	58	0.0716	0.07695
TGANTCA_V$AP1_C	C3:TFT	828	0.0715	0.02099
WATANABE_RECTAL_CANCER_RADIOTHERAPY_RESPONSIVE_DN	C2:CGP	75	0.0715	0.06173
CTTTGA_V$LEF1_Q2	C3:TFT	931	0.0714	0.01956
PASINI_SUZ12_TARGETS_DN	C2:CGP	263	0.0714	0.03546
BHAT_ESR1_TARGETS_VIA_AKT1_DN	C2:CGP	71	0.0713	0.07175
GSE15750_DAY6_VS_DAY10_EFF_CD8_TCELL_UP	C7:All	153	0.0711	0.04432
GSE22886_NAIVE_BCELL_VS_MONOCYTE_UP	C7:All	140	0.071	0.04894
GSE30962_ACUTE_VS_CHRONIC_LCMV_PRIMARY_INF_CD8_TCELL_DN	C7:All	157	0.071	0.04536
ATM_DN.V1_UP	C6:All	96	0.0708	0.05497
V$LYF1_01	C3:TFT	212	0.0706	0.04187
MIKKELSEN_MCV6_LCP_WITH_H3K4ME3	C2:CGP	124	0.0706	0.05227
PYROPHOSPHATASE_ACTIVITY	C5:MF	171	0.0705	0.04651
GSE32423_IL7_VS_IL7_IL4_NAIVE_CD8_TCELL_UP	C7:All	154	0.0705	0.04884
GSE6269_FLU_VS_E_COLI_INF_PBMC_DN	C7:All	109	0.0704	0.05675
MODULE_6	C4:CM	293	0.0704	0.03309
MODULE_209	C4:CM	67	0.0704	0.07245
SANSOM_APC_TARGETS_DN	C2:CGP	286	0.0703	0.03288
AFFAR_YY1_TARGETS_UP	C2:CGP	162	0.0703	0.04197
ESC_V6.5_UP_LATE.V1_UP	C6:All	145	0.0703	0.04966
GSE14308_TH2_VS_TH17_UP	C7:All	156	0.0702	0.04576
LE_EGR2_TARGETS_DN	C2:CGP	88	0.0702	0.0617
GSE20366_EX_VIVO_VS_DEC205_CONVERSION_NAIVE_CD4_TCELL_DN	C7:All	152	0.0701	0.04593
BHATI_G2M_ARREST_BY_2METHOXYESTRADIOL_UP	C2:CGP	86	0.0701	0.06221
GSE360_L_DONOVANI_VS_T_GONDII_MAC_UP	C7:All	145	0.0701	0.04683
FIGUEROA_AML_METHYLATION_CLUSTER_6_UP	C2:CGP	104	0.07	0.0545
GSE24026_PD1_LIGATION_VS_CTRL_IN_ACT_TCELL_LINE_UP	C7:All	144	0.07	0.0484
YNTTTNNNANGCARM_UNKNOWN	C3:TFT	59	0.0699	0.08288
GAUSSMANN_MLL_AF4_FUSION_TARGETS_A_UP	C2:CGP	163	0.0698	0.0444
GSE10325_CD4_TCELL_VS_MYELOID_DN	C7:All	156	0.0698	0.04312
DCA_UP.V1_UP	C6:All	124	0.0698	0.05071
PURINE_NUCLEOTIDE_BINDING	C5:MF	153	0.0697	0.04753
V$OCT1_Q6	C3:TFT	200	0.0697	0.03963
SANSOM_WNT_PATHWAY_REQUIRE_MYC	C2:CGP	51	0.0696	0.07319
MEMBRANE	C5:CC	1461	0.0696	0.019
GROSS_HYPOXIA_VIA_HIF1A_DN	C2:CGP	89	0.0696	0.06199
GSE14000_TRANSLATED_RNA_VS_MRNA_16H_LPS_DC_UP	C7:All	115	0.0695	0.05684
GSE29618_PRE_VS_DAY7_POST_LAIV_FLU_VACCINE_MDC_UP	C7:All	141	0.0694	0.0471
TONKS_TARGETS_OF_RUNX1_RUNX1T1_FUSION_HSC_UP	C2:CGP	153	0.0693	0.04738
KUNINGER_IGF1_VS_PDGFB_TARGETS_UP	C2:CGP	66	0.0692	0.06644
CHEMNITZ_RESPONSE_TO_PROSTAGLANDIN_E2_UP	C2:CGP	112	0.0692	0.05156
GARCIA_TARGETS_OF_FLI1_AND_DAX1_DN	C2:CGP	114	0.0691	0.0522
ZHONG_RESPONSE_TO_AZACITIDINE_AND_TSA_UP	C2:CGP	132	0.069	0.04992
WHITFIELD_CELL_CYCLE_S	C2:CGP	111	0.0689	0.0608
MASSARWEH_RESPONSE_TO_ESTRADIOL	C2:CGP	55	0.0688	0.0741
CADWELL_ATG16L1_TARGETS_UP	C2:CGP	62	0.0687	0.06829
GSE22045_TREG_VS_TCONV_UP	C7:All	141	0.0687	0.04831
KEGG_SMALL_CELL_LUNG_CANCER	C2:CP:KEGG	71	0.0685	0.06818
GSE20366_TREG_VS_NAIVE_CD4_TCELL_DEC205_CONVERSION_UP	C7:All	156	0.0685	0.04634
KOBAYASHI_EGFR_SIGNALING_24HR_DN	C2:CGP	199	0.0684	0.04011
PROTEIN_AMINO_ACID_PHOSPHORYLATION	C5:BP	203	0.0684	0.04072
REN_BOUND_BY_E2F	C2:CGP	50	0.0684	0.07994
STK33_DN	C6:All	202	0.0684	0.03761
MODULE_48	C4:CM	240	0.0683	0.03658
INGRAM_SHH_TARGETS_UP	C2:CGP	97	0.0682	0.06328
V$MYB_Q3	C3:TFT	191	0.0681	0.04223
GSE17974_CTRL_VS_ACT_IL4_AND_ANTI_IL12_12H_CD4_TCELL_DN	C7:All	148	0.0681	0.05029
GSE22886_DAY0_VS_DAY1_MONOCYTE_IN_CULTURE_DN	C7:All	141	0.0679	0.04639
JNK_DN.V1_DN	C6:All	137	0.0677	0.04858
TURASHVILI_BREAST_LOBULAR_CARCINOMA_VS_DUCTAL_NORMAL_DN	C2:CGP	69	0.0674	0.07147
PURBEY_TARGETS_OF_CTBP1_AND_SATB1_DN	C2:CGP	135	0.0673	0.05155
REGULATION_OF_CELL_PROLIFERATION	C5:BP	225	0.0671	0.04024
ST_INTEGRIN_SIGNALING_PATHWAY	C2:CP:Other	67	0.067	0.07471
GSE24634_IL4_VS_CTRL_TREATED_NAIVE_CD4_TCELL_DAY10_DN	C7:All	154	0.067	0.04662
BAELDE_DIABETIC_NEPHROPATHY_UP	C2:CGP	61	0.0669	0.07041
GOLDRATH_ANTIGEN_RESPONSE	C2:CGP	245	0.0669	0.03499
KEGG_TGF_BETA_SIGNALING_PATHWAY	C2:CP:KEGG	66	0.0668	0.07232
GSE11924_TFH_VS_TH1_CD4_TCELL_DN	C7:All	147	0.0667	0.04894
GSE30962_ACUTE_VS_CHRONIC_LCMV_PRIMARY_INF_CD8_TCELL_UP	C7:All	175	0.0665	0.04129
V$AML1_01	C3:TFT	200	0.0665	0.04544
V$AML1_Q6	C3:TFT	200	0.0665	0.04544
TRANSMEMBRANE_RECEPTOR_ACTIVITY	C5:MF	291	0.0664	0.03424
GSE360_L_MAJOR_VS_T_GONDII_DC_UP	C7:All	134	0.0664	0.04838
GSE16522_MEMORY_VS_NAIVE_ANTI_CD3CD28_STIM_CD8_TCELL_DN	C7:All	157	0.0664	0.04637
RIZKI_TUMOR_INVASIVENESS_3D_UP	C2:CGP	158	0.0663	0.04643
MATZUK_SPERMATOCYTE	C2:CGP	50	0.0663	0.07284
SHEN_SMARCA2_TARGETS_DN	C2:CGP	211	0.0663	0.03773
RECEPTOR_ACTIVITY	C5:MF	410	0.0659	0.02945
HYDROLASE_ACTIVITY_ACTING_ON_ACID_ANHYDRIDES	C5:MF	172	0.0657	0.04653
ZHOU_CELL_CYCLE_GENES_IN_IR_RESPONSE_24HR	C2:CGP	108	0.0657	0.05315
GSE7460_CTRL_VS_TGFB_TREATED_ACT_CD8_TCELL_DN	C7:All	162	0.0656	0.04849
GSE24634_TREG_VS_TCONV_POST_DAY10_IL4_CONVERSION_DN	C7:All	156	0.0656	0.04457
V$COREBINDINGFACTOR_Q6	C3:TFT	203	0.0655	0.04232
GCM_USP6	C4:CGN	54	0.0655	0.07899
FIGUEROA_AML_METHYLATION_CLUSTER_1_UP	C2:CGP	81	0.0652	0.06104
CAGCTG_V$AP4_Q5	C3:TFT	1152	0.0652	0.01745
CHYLA_CBFA2T3_TARGETS_UP	C2:CGP	299	0.065	0.03159
V$OCT1_06	C3:TFT	196	0.065	0.04298
V$OCT1_03	C3:TFT	168	0.0649	0.04564
DANG_REGULATED_BY_MYC_DN	C2:CGP	193	0.0648	0.04052
GSE3982_NKCELL_VS_TH1_UP	C7:All	143	0.0648	0.04621
MEMBRANE_ORGANIZATION_AND_BIOGENESIS	C5:BP	108	0.0647	0.057
FARMER_BREAST_CANCER_BASAL_VS_LULMINAL	C2:CGP	266	0.0647	0.03556
WINTER_HYPOXIA_UP	C2:CGP	66	0.0647	0.06508
YAO_TEMPORAL_RESPONSE_TO_PROGESTERONE_CLUSTER_0	C2:CGP	60	0.0647	0.07146
MICROTUBULE_CYTOSKELETON	C5:CC	123	0.0646	0.05011
GSE32423_CTRL_VS_IL7_IL4_MEMORY_CD8_TCELL_DN	C7:All	147	0.0646	0.04892
ION_BINDING	C5:MF	201	0.0643	0.04075
GSE30083_SP2_VS_SP4_THYMOCYTE_DN	C7:All	162	0.0643	0.04595
NIKOLSKY_BREAST_CANCER_17Q21_Q25_AMPLICON	C2:CGP	227	0.0641	0.03648
GSE36476_CTRL_VS_TSST_ACT_40H_MEMORY_CD4_TCELL_OLD_DN	C7:All	158	0.0641	0.04651
GSE17974_0H_VS_0.5H_IN_VITRO_ACT_CD4_TCELL_UP	C7:All	132	0.064	0.04759
MYC_UP.V1_DN	C6:All	119	0.064	0.05393
RODWELL_AGING_KIDNEY_UP	C2:CGP	347	0.0639	0.03098
HOMEOSTATIC_PROCESS	C5:BP	145	0.0639	0.05041
SMID_BREAST_CANCER_ERBB2_UP	C2:CGP	103	0.0638	0.06169
REACTOME_TRAF6_MEDIATED_INDUCTION_OF_NFKB_AND_MAP_KINASES_UPON_TLR7_8_OR_9_ACTIVATION	C2:CP:Reactome	60	0.0638	0.07528
YCATTAA_UNKNOWN	C3:TFT	431	0.0637	0.02729
GSE13485_CTRL_VS_DAY7_YF17D_VACCINE_PBMC_DN	C7:All	157	0.0637	0.04682
GSE26669_CD4_VS_CD8_TCELL_IN_MLR_UP	C7:All	154	0.0636	0.04401
AGUIRRE_PANCREATIC_CANCER_COPY_NUMBER_DN	C2:CGP	187	0.0634	0.0454
GSE16522_MEMORY_VS_NAIVE_CD8_TCELL_DN	C7:All	151	0.0633	0.04937
GSE17974_IL4_AND_ANTI_IL12_VS_UNTREATED_1H_ACT_CD4_TCELL_DN	C7:All	109	0.0632	0.05559
RAAGNYNNCTTY_UNKNOWN	C3:TFT	106	0.0632	0.05979
GSE29615_DAY3_VS_DAY7_LAIV_FLU_VACCINE_PBMC_UP	C7:All	113	0.0631	0.0577
GSE3982_BCELL_VS_EFF_MEMORY_CD4_TCELL_DN	C7:All	136	0.0631	0.05058
MODULE_331	C4:CM	54	0.0631	0.08291
CELL_SURFACE_RECEPTOR_LINKED_SIGNAL_TRANSDUCTION_GO_0007166	C5:BP	446	0.063	0.02851
GSE14000_UNSTIM_VS_4H_LPS_DC_DN	C7:All	144	0.063	0.04733
GSE30083_SP2_VS_SP3_THYMOCYTE_DN	C7:All	155	0.0628	0.04556
RUTELLA_RESPONSE_TO_HGF_UP	C2:CGP	325	0.0628	0.03262
GSE17974_0H_VS_0.5H_IN_VITRO_ACT_CD4_TCELL_DN	C7:All	127	0.0627	0.05103
GSE36476_CTRL_VS_TSST_ACT_72H_MEMORY_CD4_TCELL_YOUNG_DN	C7:All	156	0.0626	0.04652
V$CDP_02	C3:TFT	78	0.0626	0.06862
MODULE_171	C4:CM	91	0.0625	0.05822
V$E47_02	C3:TFT	195	0.0625	0.04306
V$FOXJ2_02	C3:TFT	186	0.0624	0.04708
KEGG_RENAL_CELL_CARCINOMA	C2:CP:KEGG	60	0.0624	0.08431
IWANAGA_CARCINOGENESIS_BY_KRAS_PTEN_DN	C2:CGP	281	0.0623	0.0362
MORF_ESR1	C4:CGN	125	0.0623	0.05413
DURAND_STROMA_NS_UP	C2:CGP	131	0.0622	0.04641
V$CEBPDELTA_Q6	C3:TFT	173	0.0622	0.04473
MORF_BCL2	C4:CGN	159	0.0622	0.04462
LI_WILMS_TUMOR_VS_FETAL_KIDNEY_1_UP	C2:CGP	151	0.062	0.04673
LINDSTEDT_DENDRITIC_CELL_MATURATION_D	C2:CGP	53	0.062	0.08338
V$ZIC2_01	C3:TFT	187	0.062	0.04289
MITOSIS	C5:BP	66	0.0618	0.0707
GSE22886_NAIVE_CD4_TCELL_VS_DC_DN	C7:All	151	0.0617	0.04487
GSE6269_HEALTHY_VS_STREP_PNEUMO_INF_PBMC_DN	C7:All	126	0.0617	0.04922
RELA_DN.V1_UP	C6:All	103	0.0616	0.05726
VECCHI_GASTRIC_CANCER_ADVANCED_VS_EARLY_DN	C2:CGP	87	0.0616	0.05758
TSENG_IRS1_TARGETS_UP	C2:CGP	87	0.0616	0.06632
CROONQUIST_NRAS_SIGNALING_DN	C2:CGP	63	0.0613	0.06559
BASSO_HAIRY_CELL_LEUKEMIA_DN	C2:CGP	68	0.0613	0.07064
HOFFMANN_LARGE_TO_SMALL_PRE_BII_LYMPHOCYTE_UP	C2:CGP	116	0.0613	0.05103
GSE36476_YOUNG_VS_OLD_DONOR_MEMORY_CD4_TCELL_72H_TSST_ACT_UP	C7:All	138	0.0612	0.04884
MIYAGAWA_TARGETS_OF_EWSR1_ETS_FUSIONS_DN	C2:CGP	181	0.0612	0.04357
GSE30962_PRIMARY_VS_SECONDARY_ACUTE_LCMV_INF_CD8_TCELL_DN	C7:All	154	0.0611	0.04472
GSE17974_IL4_AND_ANTI_IL12_VS_UNTREATED_2H_ACT_CD4_TCELL_UP	C7:All	128	0.0611	0.05077
GSE36476_YOUNG_VS_OLD_DONOR_MEMORY_CD4_TCELL_16H_TSST_ACT_DN	C7:All	130	0.0608	0.05237
WATANABE_COLON_CANCER_MSI_VS_MSS_DN	C2:CGP	54	0.0608	0.08742
ADENYL_RIBONUCLEOTIDE_BINDING	C5:MF	114	0.0606	0.05624
KYNG_DNA_DAMAGE_BY_GAMMA_AND_UV_RADIATION	C2:CGP	73	0.0605	0.07289
GSE27786_CD8_TCELL_VS_NKTCELL_UP	C7:All	144	0.0605	0.04787
RHODOPSIN_LIKE_RECEPTOR_ACTIVITY	C5:MF	78	0.0605	0.06035
GSE22886_NAIVE_CD4_TCELL_VS_NKCELL_UP	C7:All	143	0.0604	0.04829
V$DBP_Q6	C3:TFT	198	0.0603	0.04049
NABA_ECM_REGULATORS	C2:CP:Other	166	0.0603	0.04606
V$MEF2_03	C3:TFT	187	0.0603	0.04306
TOOKER_GEMCITABINE_RESISTANCE_UP	C2:CGP	56	0.0603	0.07831
RESPONSE_TO_EXTERNAL_STIMULUS	C5:BP	216	0.0602	0.04155
WCTCNATGGY_UNKNOWN	C3:TFT	61	0.0602	0.08059
BROCKE_APOPTOSIS_REVERSED_BY_IL6	C2:CGP	110	0.0601	0.05504
GSE22886_NAIVE_CD8_TCELL_VS_MONOCYTE_DN	C7:All	163	0.0601	0.04536
CHIARADONNA_NEOPLASTIC_TRANSFORMATION_CDC25_UP	C2:CGP	92	0.06	0.06433
SMID_BREAST_CANCER_RELAPSE_IN_BONE_DN	C2:CGP	210	0.06	0.03866
YAUCH_HEDGEHOG_SIGNALING_PARACRINE_UP	C2:CGP	111	0.06	0.05663
LEE_AGING_CEREBELLUM_DN	C2:CGP	67	0.0599	0.07127
MODULE_19	C4:CM	249	0.0598	0.03758
GSE18791_CTRL_VS_NEWCASTLE_VIRUS_DC_4H_DN	C7:All	140	0.0596	0.04717
GREGORY_SYNTHETIC_LETHAL_WITH_IMATINIB	C2:CGP	102	0.0596	0.05905
BROWNE_HCMV_INFECTION_1HR_DN	C2:CGP	173	0.0594	0.04591
GSE27786_CD4_TCELL_VS_ERYTHTROBLAST_DN	C7:All	147	0.0593	0.04829
V$AP4_Q6	C3:TFT	168	0.0593	0.04298
ROSS_AML_OF_FAB_M7_TYPE	C2:CGP	50	0.0592	0.08005
MORF_TNFRSF25	C4:CGN	191	0.0591	0.04122
KAAB_HEART_ATRIUM_VS_VENTRICLE_DN	C2:CGP	198	0.0591	0.04427
WIEDERSCHAIN_TARGETS_OF_BMI1_AND_PCGF2	C2:CGP	51	0.059	0.0848
V$CACCCBINDINGFACTOR_Q6	C3:TFT	205	0.059	0.04161
TATAAA_V$TATA_01	C3:TFT	888	0.0589	0.02021
V$HLF_01	C3:TFT	197	0.0589	0.04206
PID_ENDOTHELINPATHWAY	C2:CP:Other	53	0.0587	0.07574
MARSON_FOXP3_TARGETS_UP	C2:CGP	51	0.0586	0.07127
KAECH_DAY8_EFF_VS_DAY15_EFF_CD8_TCELL_DN	C7:All	145	0.0585	0.05083
GSE29618_LAIV_VS_TIV_FLU_VACCINE_DAY7_PDC_DN	C7:All	136	0.0584	0.04723
ESC_V6.5_UP_EARLY.V1_UP	C6:All	128	0.0584	0.05155
POSITIVE_REGULATION_OF_CELL_PROLIFERATION	C5:BP	106	0.0583	0.06064
GSE25087_TREG_VS_TCONV_ADULT_DN	C7:All	135	0.0582	0.0506
V$STAT6_01	C3:TFT	204	0.0582	0.04191
BROWNE_HCMV_INFECTION_24HR_DN	C2:CGP	113	0.0581	0.05399
CHEMNITZ_RESPONSE_TO_PROSTAGLANDIN_E2_DN	C2:CGP	283	0.058	0.03508
HUANG_GATA2_TARGETS_DN	C2:CGP	57	0.058	0.07728
ALCALAY_AML_BY_NPM1_LOCALIZATION_DN	C2:CGP	147	0.0578	0.04697
GSE10239_KLRG1INT_VS_KLRG1HIGH_EFF_CD8_TCELL_UP	C7:All	143	0.0577	0.04701
V$EGR2_01	C3:TFT	156	0.0577	0.04322
MODULE_45	C4:CM	437	0.0577	0.02773
MODULE_207	C4:CM	172	0.0577	0.04373
REACTOME_INSULIN_RECEPTOR_SIGNALLING_CASCADE	C2:CP:Reactome	66	0.0576	0.07506
MODULE_289	C4:CM	86	0.0576	0.05933
CTCNANGTGNY_UNKNOWN	C3:TFT	67	0.0575	0.06559
SMITH_TERT_TARGETS_DN	C2:CGP	63	0.0575	0.06755
ELVIDGE_HIF1A_AND_HIF2A_TARGETS_DN	C2:CGP	80	0.0575	0.0664
MORF_MSH3	C4:CGN	179	0.0575	0.04427
GSE24142_ADULT_VS_FETAL_DN2_THYMOCYTE_UP	C7:All	158	0.0574	0.04388
JAZAG_TGFB1_SIGNALING_UP	C2:CGP	78	0.0573	0.06629
BANDRES_RESPONSE_TO_CARMUSTIN_MGMT_48HR_DN	C2:CGP	111	0.0572	0.05513
GSE360_L_DONOVANI_VS_M_TUBERCULOSIS_MAC_UP	C7:All	135	0.0571	0.04978
GSE17721_POLYIC_VS_CPG_16H_BMDM_DN	C7:All	150	0.0569	0.04723
KAECH_DAY8_EFF_VS_MEMORY_CD8_TCELL_UP	C7:All	148	0.0569	0.04736
WOO_LIVER_CANCER_RECURRENCE_DN	C2:CGP	62	0.0569	0.07565
MORF_PAX7	C4:CGN	193	0.0568	0.04096
KRAS.600.LUNG.BREAST_UP.V1_DN	C6:All	186	0.0567	0.04087
WALLACE_PROSTATE_CANCER_RACE_UP	C2:CGP	213	0.0567	0.03827
DIAZ_CHRONIC_MEYLOGENOUS_LEUKEMIA_DN	C2:CGP	80	0.0567	0.06622
GSE17721_CTRL_VS_POLYIC_0.5H_BMDM_DN	C7:All	151	0.0566	0.04863
GSE26928_NAIVE_VS_CXCR5_POS_CD4_TCELL_DN	C7:All	148	0.0566	0.04822
V$EVI1_02	C3:TFT	93	0.0565	0.06006
DODD_NASOPHARYNGEAL_CARCINOMA_UP	C2:CGP	1216	0.0565	0.01696
HORIUCHI_WTAP_TARGETS_UP	C2:CGP	226	0.0565	0.04053
LIM_MAMMARY_STEM_CELL_UP	C2:CGP	397	0.0564	0.02931
SMIRNOV_RESPONSE_TO_IR_6HR_UP	C2:CGP	123	0.0563	0.05315
V$ER_Q6_02	C3:TFT	188	0.0563	0.04034
ENZYME_LINKED_RECEPTOR_PROTEIN_SIGNALING_PATHWAY	C5:BP	106	0.0562	0.05431
GSE360_T_GONDII_VS_M_TUBERCULOSIS_MAC_DN	C7:All	139	0.0562	0.04902
GSE13229_IMM_VS_INTMATURE_NKCELL_UP	C7:All	146	0.0562	0.04642
URS_ADIPOCYTE_DIFFERENTIATION_UP	C2:CGP	62	0.0561	0.07041
KEGG_ADIPOCYTOKINE_SIGNALING_PATHWAY	C2:CP:KEGG	59	0.0561	0.07422
PID_LYSOPHOSPHOLIPID_PATHWAY	C2:CP:Other	59	0.056	0.08001
GSE360_L_DONOVANI_VS_M_TUBERCULOSIS_MAC_DN	C7:All	147	0.056	0.04425
MISSIAGLIA_REGULATED_BY_METHYLATION_DN	C2:CGP	97	0.0559	0.05963
KYNG_DNA_DAMAGE_UP	C2:CGP	178	0.0558	0.04466
PID_TRKRPATHWAY	C2:CP:Other	56	0.0557	0.09001
ACEVEDO_LIVER_CANCER_WITH_H3K9ME3_DN	C2:CGP	67	0.0557	0.07749
CELL_CYCLE_GO_0007049	C5:BP	255	0.0556	0.03683
FIGUEROA_AML_METHYLATION_CLUSTER_7_UP	C2:CGP	85	0.0556	0.05974
KIM_MYC_AMPLIFICATION_TARGETS_DN	C2:CGP	79	0.0555	0.06687
BLUM_RESPONSE_TO_SALIRASIB_DN	C2:CGP	259	0.0555	0.03726
BOYLAN_MULTIPLE_MYELOMA_D_UP	C2:CGP	72	0.0555	0.07026
VERHAAK_AML_WITH_NPM1_MUTATED_UP	C2:CGP	125	0.0555	0.04361
CHANG_CYCLING_GENES	C2:CGP	115	0.0553	0.05246
BROWNE_HCMV_INFECTION_30MIN_DN	C2:CGP	111	0.0553	0.05523
GSE17974_0H_VS_48H_IN_VITRO_ACT_CD4_TCELL_UP	C7:All	138	0.0553	0.04981
BORCZUK_MALIGNANT_MESOTHELIOMA_DN	C2:CGP	72	0.0552	0.07514
GROSS_HYPOXIA_VIA_ELK3_DN	C2:CGP	132	0.0551	0.05333
YTAATTAA_V$LHX3_01	C3:TFT	145	0.0551	0.04964
GSE15930_NAIVE_VS_72H_IN_VITRO_STIM_IL12_CD8_TCELL_DN	C7:All	145	0.0551	0.04893
LEE_BMP2_TARGETS_UP	C2:CGP	572	0.0549	0.02405
GSE3982_MEMORY_CD4_TCELL_VS_TH2_DN	C7:All	156	0.0549	0.04749
BIOCARTA_MAPK_PATHWAY	C2:CP:BioCarta	66	0.0548	0.07794
AZARE_NEOPLASTIC_TRANSFORMATION_BY_STAT3_UP	C2:CGP	92	0.0548	0.06101
ATP_BINDING	C5:MF	107	0.0546	0.05809
OXIDOREDUCTASE_ACTIVITY	C5:MF	207	0.0546	0.04029
V$STAT5A_04	C3:TFT	165	0.0546	0.04922
HOOI_ST7_TARGETS_UP	C2:CGP	71	0.0545	0.07018
PRC2_EZH2_UP.V1_DN	C6:All	149	0.0545	0.04715
GSE18791_CTRL_VS_NEWCASTLE_VIRUS_DC_8H_DN	C7:All	145	0.0544	0.04667
V$PAX2_02	C3:TFT	192	0.0544	0.04206
MORF_PRKCA	C4:CGN	118	0.0544	0.05175
CREIGHTON_ENDOCRINE_THERAPY_RESISTANCE_2	C2:CGP	354	0.0544	0.03218
FARMER_BREAST_CANCER_APOCRINE_VS_BASAL	C2:CGP	259	0.0544	0.0348
DANG_REGULATED_BY_MYC_UP	C2:CGP	52	0.054	0.08906
BROWNE_HCMV_INFECTION_10HR_UP	C2:CGP	73	0.0539	0.06533
RECEPTOR_SIGNALING_PROTEIN_ACTIVITY	C5:MF	62	0.0538	0.08083
ADENYL_NUCLEOTIDE_BINDING	C5:MF	120	0.0537	0.05457
MULTI_ORGANISM_PROCESS	C5:BP	102	0.0537	0.05701
GSE24634_IL4_VS_CTRL_TREATED_NAIVE_CD4_TCELL_DAY7_UP	C7:All	154	0.0537	0.04673
KEGG_HEMATOPOIETIC_CELL_LINEAGE	C2:CP:KEGG	56	0.0537	0.07635
GSE3982_MAST_CELL_VS_NKCELL_DN	C7:All	157	0.0537	0.04453
GSE24634_TREG_VS_TCONV_POST_DAY7_IL4_CONVERSION_UP	C7:All	150	0.0536	0.04794
AAAYRNCTG_UNKNOWN	C3:TFT	284	0.0536	0.03635
MODULE_84	C4:CM	415	0.0536	0.0276
VECCHI_GASTRIC_CANCER_EARLY_UP	C2:CGP	312	0.0536	0.03151
GTTNYYNNGGTNA_UNKNOWN	C3:TFT	74	0.0535	0.07002
ATGCTGG,MIR-338	C3:MIR	87	0.0535	0.06686
NAKAYAMA_SOFT_TISSUE_TUMORS_PCA2_DN	C2:CGP	60	0.0534	0.07103
GSE3982_MAST_CELL_VS_DC_DN	C7:All	158	0.0534	0.04883
GSE17974_CTRL_VS_ACT_IL4_AND_ANTI_IL12_6H_CD4_TCELL_UP	C7:All	143	0.0534	0.04966
KEGG_CYTOKINE_CYTOKINE_RECEPTOR_INTERACTION	C2:CP:KEGG	158	0.0532	0.04952
CONCANNON_APOPTOSIS_BY_EPOXOMICIN_DN	C2:CGP	115	0.0531	0.05289
GSE9650_EFFECTOR_VS_EXHAUSTED_CD8_TCELL_DN	C7:All	157	0.0531	0.04843
GSE17721_CTRL_VS_GARDIQUIMOD_24H_BMDM_DN	C7:All	153	0.0531	0.0487
GSE22886_NAIVE_TCELL_VS_MONOCYTE_DN	C7:All	161	0.0531	0.04455
V$AP4_Q5	C3:TFT	201	0.053	0.04034
V$TATA_C	C3:TFT	205	0.0529	0.04093
PANGAS_TUMOR_SUPPRESSION_BY_SMAD1_AND_SMAD5_UP	C2:CGP	110	0.0529	0.05197
GSE360_DC_VS_MAC_M_TUBERCULOSIS_UP	C7:All	143	0.0528	0.04654
V$AP1_Q2	C3:TFT	205	0.0528	0.03987
CHEN_METABOLIC_SYNDROM_NETWORK	C2:CGP	940	0.0528	0.01903
ALTEMEIER_RESPONSE_TO_LPS_WITH_MECHANICAL_VENTILATION	C2:CGP	99	0.0527	0.05746
M_PHASE_OF_MITOTIC_CELL_CYCLE	C5:BP	69	0.0525	0.06883
ZHAN_MULTIPLE_MYELOMA_CD1_AND_CD2_UP	C2:CGP	60	0.0525	0.06649
GSE10325_LUPUS_CD4_TCELL_VS_LUPUS_BCELL_DN	C7:All	139	0.0524	0.04845
PEREZ_TP53_AND_TP63_TARGETS	C2:CGP	136	0.0523	0.05008
GSE6269_E_COLI_VS_STREP_PNEUMO_INF_PBMC_UP	C7:All	133	0.0523	0.05364
VANTVEER_BREAST_CANCER_METASTASIS_DN	C2:CGP	96	0.0523	0.058
V$CDX2_Q5	C3:TFT	195	0.0523	0.04232
V$CREBP1_01	C3:TFT	146	0.0523	0.04832
DAZARD_RESPONSE_TO_UV_SCC_UP	C2:CGP	83	0.0522	0.06292
REACTOME_CELL_CELL_COMMUNICATION	C2:CP:Reactome	93	0.0521	0.06459
YAUCH_HEDGEHOG_SIGNALING_PARACRINE_DN	C2:CGP	197	0.0521	0.04051
MTOR_UP.V1_DN	C6:All	145	0.052	0.05043
GSE17974_0H_VS_24H_IN_VITRO_ACT_CD4_TCELL_DN	C7:All	153	0.052	0.04818
HELLER_SILENCED_BY_METHYLATION_UP	C2:CGP	183	0.0518	0.04169
MODULE_242	C4:CM	140	0.0516	0.04666
V$EN1_01	C3:TFT	90	0.0515	0.05907
MODULE_411	C4:CM	57	0.0513	0.07129
KYNG_RESPONSE_TO_H2O2	C2:CGP	53	0.0508	0.07917
REACTOME_COSTIMULATION_BY_THE_CD28_FAMILY	C2:CP:Reactome	50	0.0508	0.08845
KONDO_PROSTATE_CANCER_HCP_WITH_H3K27ME3	C2:CGP	73	0.0507	0.06286
NFE2L2.V2	C6:All	286	0.0507	0.03463
ORGAN_DEVELOPMENT	C5:BP	412	0.0506	0.03042
TCGA_GLIOBLASTOMA_COPY_NUMBER_UP	C2:CGP	61	0.0506	0.07748
GSE27786_CD4_TCELL_VS_NKTCELL_UP	C7:All	160	0.0506	0.04546
GSE17721_CTRL_VS_PAM3CSK4_0.5H_BMDM_DN	C7:All	149	0.0503	0.04672
GCATTTG,MIR-105	C3:MIR	144	0.0503	0.05328
GSE339_EX_VIVO_VS_IN_CULTURE_CD4POS_DC_DN	C7:All	152	0.0502	0.04931
ICHIBA_GRAFT_VERSUS_HOST_DISEASE_35D_UP	C2:CGP	88	0.0502	0.05774
REACTOME_SIGNALING_BY_ERBB4	C2:CP:Reactome	70	0.0501	0.07264
GSE2706_2H_VS_8H_LPS_STIM_DC_DN	C7:All	138	0.0501	0.04731
GTGACTT,MIR-224	C3:MIR	136	0.05	0.05086
HORIUCHI_WTAP_TARGETS_DN	C2:CGP	232	0.05	0.03827
GSE24142_ADULT_VS_FETAL_DN2_THYMOCYTE_DN	C7:All	145	0.0499	0.05092
MEMBRANE_FRACTION	C5:CC	264	0.0499	0.03583
GSE27786_BCELL_VS_NEUTROPHIL_DN	C7:All	152	0.0497	0.04573
TCATCTC,MIR-143	C3:MIR	126	0.0496	0.05444
IGARASHI_ATF4_TARGETS_DN	C2:CGP	74	0.0496	0.07028
GSE11057_NAIVE_VS_EFF_MEMORY_CD4_TCELL_DN	C7:All	153	0.0495	0.04667
CELL_PROLIFERATION_GO_0008283	C5:BP	375	0.0495	0.03138
PYEON_HPV_POSITIVE_TUMORS_UP	C2:CGP	69	0.0495	0.07377
CTCAGGG,MIR-125B,MIR-125A	C3:MIR	263	0.0495	0.03511
GSE27786_LSK_VS_CD4_TCELL_DN	C7:All	146	0.0494	0.04976
GSE20366_TREG_VS_TCONV_DN	C7:All	162	0.0494	0.04516
GSE25087_TREG_VS_TCONV_ADULT_UP	C7:All	154	0.0493	0.04802
CHROMOSOME	C5:CC	93	0.0493	0.06102
CHICAS_RB1_TARGETS_LOW_SERUM	C2:CGP	54	0.0492	0.07358
AKT_UP.V1_UP	C6:All	131	0.0491	0.05312
GSE10239_NAIVE_VS_KLRG1HIGH_EFF_CD8_TCELL_UP	C7:All	140	0.0491	0.05093
GSE360_DC_VS_MAC_T_GONDII_UP	C7:All	140	0.049	0.05087
BROWNE_HCMV_INFECTION_48HR_DN	C2:CGP	376	0.049	0.03004
CCCAGAG,MIR-326	C3:MIR	115	0.0489	0.0529
GSE27786_CD8_TCELL_VS_ERYTHROBLAST_DN	C7:All	132	0.0489	0.05103
GSE360_L_DONOVANI_VS_L_MAJOR_MAC_DN	C7:All	147	0.0488	0.0431
WIERENGA_STAT5A_TARGETS_DN	C2:CGP	168	0.0488	0.04177
GSE15324_ELF4_KO_VS_WT_ACTIVATED_CD8_TCELL_DN	C7:All	149	0.0487	0.04407
GSE3982_DC_VS_NEUTROPHIL_LPS_STIM_DN	C7:All	133	0.0487	0.0451
TRANSITION_METAL_ION_BINDING	C5:MF	81	0.0487	0.06309
GSE24634_TEFF_VS_TCONV_DAY5_IN_CULTURE_UP	C7:All	157	0.0485	0.04418
CHICAS_RB1_TARGETS_SENESCENT	C2:CGP	424	0.0485	0.02825
HERNANDEZ_ABERRANT_MITOSIS_BY_DOCETACEL_2NM_UP	C2:CGP	63	0.0485	0.07592
CYTOSKELETON_ORGANIZATION_AND_BIOGENESIS	C5:BP	160	0.0485	0.04754
MCCABE_BOUND_BY_HOXC6	C2:CGP	282	0.0484	0.03701
CHEBOTAEV_GR_TARGETS_UP	C2:CGP	66	0.0484	0.07419
BOYAULT_LIVER_CANCER_SUBCLASS_G6_UP	C2:CGP	55	0.0483	0.07428
SWEET_LUNG_CANCER_KRAS_DN	C2:CGP	329	0.0483	0.03246
GSE3982_EOSINOPHIL_VS_BCELL_UP	C7:All	144	0.0483	0.04699
CTGCAGY_UNKNOWN	C3:TFT	591	0.0483	0.02418
KEGG_CALCIUM_SIGNALING_PATHWAY	C2:CP:KEGG	136	0.0482	0.04601
V$OCT1_02	C3:TFT	157	0.048	0.04447
GSE20366_CD103_POS_VS_CD103_KLRG1_DP_TREG_DN	C7:All	154	0.048	0.0429
GAGCCAG,MIR-149	C3:MIR	115	0.048	0.05447
V$STAT3_02	C3:TFT	113	0.0479	0.05923
BASAKI_YBX1_TARGETS_UP	C2:CGP	226	0.0478	0.03617
OSWALD_HEMATOPOIETIC_STEM_CELL_IN_COLLAGEN_GEL_UP	C2:CGP	186	0.0478	0.04322
QI_HYPOXIA	C2:CGP	106	0.0477	0.061
GSE7852_TREG_VS_TCONV_LN_DN	C7:All	157	0.0475	0.04779
GRAESSMANN_APOPTOSIS_BY_SERUM_DEPRIVATION_UP	C2:CGP	417	0.0475	0.02992
KRAS.PROSTATE_UP.V1_UP	C6:All	83	0.0474	0.06171
ROSS_AML_WITH_AML1_ETO_FUSION	C2:CGP	61	0.0473	0.07231
REACTOME_METABOLISM_OF_AMINO_ACIDS_AND_DERIVATIVES	C2:CP:Reactome	148	0.0472	0.05042
CELL_PROJECTION	C5:CC	80	0.0472	0.06909
JACKSON_DNMT1_TARGETS_UP	C2:CGP	59	0.0472	0.0797
GSE3982_BCELL_VS_TH2_DN	C7:All	150	0.047	0.04712
NEMETH_INFLAMMATORY_RESPONSE_LPS_UP	C2:CGP	67	0.047	0.07235
V$TAL1BETAE47_01	C3:TFT	190	0.047	0.04296
V$GATA6_01	C3:TFT	205	0.047	0.04208
CAGGTG_V$E12_Q6	C3:TFT	1906	0.0467	0.01459
KONDO_EZH2_TARGETS	C2:CGP	182	0.0467	0.04213
LEE_LIVER_CANCER_SURVIVAL_UP	C2:CGP	122	0.0467	0.05052
GSE24634_NAIVE_CD4_TCELL_VS_DAY7_IL4_CONV_TREG_DN	C7:All	159	0.0466	0.04951
MODULE_60	C4:CM	318	0.0465	0.0322
CTCTGGA,MIR-520A,MIR-525	C3:MIR	123	0.0464	0.05298
V$GATA_C	C3:TFT	201	0.0463	0.04043
YATTNATC_UNKNOWN	C3:TFT	281	0.0463	0.03576
MODULE_146	C4:CM	76	0.0463	0.05823
WANG_RESPONSE_TO_GSK3_INHIBITOR_SB216763_UP	C2:CGP	270	0.0462	0.03759
RODWELL_AGING_KIDNEY_NO_BLOOD_DN	C2:CGP	118	0.0462	0.05471
SANA_RESPONSE_TO_IFNG_UP	C2:CGP	50	0.0461	0.07899
MODULE_208	C4:CM	78	0.0461	0.06305
WINNEPENNINCKX_MELANOMA_METASTASIS_UP	C2:CGP	124	0.0461	0.0498
AAGCCAT,MIR-135A,MIR-135B	C3:MIR	275	0.046	0.03659
REACTOME_MITOTIC_G2_G2_M_PHASES	C2:CP:Reactome	66	0.046	0.07056
V$STAT5A_03	C3:TFT	205	0.046	0.04199
GNF2_CASP1	C4:CGN	92	0.0459	0.05623
SANSOM_APC_TARGETS_UP	C2:CGP	95	0.0457	0.05986
GSE24081_CONTROLLER_VS_PROGRESSOR_HIV_SPECIFIC_CD8_TCELL_DN	C7:All	144	0.0457	0.04896
GSE17721_CTRL_VS_CPG_0.5H_BMDM_DN	C7:All	149	0.0456	0.04643
V$MYCMAX_02	C3:TFT	205	0.0455	0.03979
TCANNTGAY_V$SREBP1_01	C3:TFT	374	0.0455	0.03136
VANLOO_SP3_TARGETS_DN	C2:CGP	69	0.0455	0.0656
V$CDPCR3HD_01	C3:TFT	184	0.0455	0.0424
GSE2706_R848_VS_R848_AND_LPS_8H_STIM_DC_UP	C7:All	132	0.0455	0.05167
GSE22886_NAIVE_CD4_TCELL_VS_MONOCYTE_DN	C7:All	162	0.0454	0.04489
HALLMARK_APOPTOSIS	H:All	127	0.0454	0.04994
DAVICIONI_MOLECULAR_ARMS_VS_ERMS_DN	C2:CGP	151	0.0452	0.04699
WATTEL_AUTONOMOUS_THYROID_ADENOMA_UP	C2:CGP	50	0.0452	0.07921
TGCCAAR_V$NF1_Q6	C3:TFT	572	0.045	0.02476
BRUINS_UVC_RESPONSE_VIA_TP53_GROUP_A	C2:CGP	650	0.0449	0.024
GSE10325_BCELL_VS_MYELOID_DN	C7:All	154	0.0448	0.04372
KOYAMA_SEMA3B_TARGETS_UP	C2:CGP	203	0.0446	0.03959
GSE17974_0H_VS_2H_IN_VITRO_ACT_CD4_TCELL_UP	C7:All	132	0.0445	0.04849
AAANWWTGC_UNKNOWN	C3:TFT	147	0.0445	0.0488
GSE7764_IL15_TREATED_VS_CTRL_NK_CELL_24H_UP	C7:All	161	0.0445	0.04222
PID_CXCR4_PATHWAY	C2:CP:Other	80	0.0444	0.06767
CTGAGCC,MIR-24	C3:MIR	184	0.0443	0.04619
COLDREN_GEFITINIB_RESISTANCE_UP	C2:CGP	66	0.0442	0.06519
GSE34205_HEALTHY_VS_RSV_INF_INFANT_PBMC_DN	C7:All	129	0.0441	0.04777
MODULE_113	C4:CM	84	0.0441	0.06474
V$RSRFC4_01	C3:TFT	193	0.0441	0.04195
GSE360_HIGH_DOSE_B_MALAYI_VS_M_TUBERCULOSIS_DC_DN	C7:All	147	0.0441	0.04656
V$ATF1_Q6	C3:TFT	180	0.0439	0.04535
GOBERT_OLIGODENDROCYTE_DIFFERENTIATION_UP	C2:CGP	446	0.0439	0.02812
GCM_DLG1	C4:CGN	65	0.0439	0.06882
BAELDE_DIABETIC_NEPHROPATHY_DN	C2:CGP	339	0.0439	0.03212
JAATINEN_HEMATOPOIETIC_STEM_CELL_UP	C2:CGP	235	0.0438	0.03969
V$RFX1_02	C3:TFT	213	0.0438	0.03858
GTCAGGA,MIR-378	C3:MIR	52	0.0438	0.08444
GSE13493_CD4INTCD8POS_VS_CD8POS_THYMOCYTE_UP	C7:All	156	0.0437	0.04604
GSE27786_CD4_TCELL_VS_MONO_MAC_DN	C7:All	153	0.0437	0.04881
GSE3982_DC_VS_BASOPHIL_UP	C7:All	159	0.0437	0.04607
GSE17721_12H_VS_24H_CPG_BMDM_UP	C7:All	156	0.0436	0.04792
ZWANG_EGF_INTERVAL_UP	C2:CGP	59	0.0435	0.07738
CAIRO_LIVER_DEVELOPMENT_DN	C2:CGP	169	0.0435	0.04423
MODULE_379	C4:CM	133	0.0435	0.04806
JNK_DN.V1_UP	C6:All	133	0.0435	0.05071
GSE3982_DC_VS_BCELL_UP	C7:All	163	0.0434	0.04611
GSE17721_CPG_VS_GARDIQUIMOD_12H_BMDM_UP	C7:All	154	0.0434	0.04688
SMIRNOV_CIRCULATING_ENDOTHELIOCYTES_IN_CANCER_UP	C2:CGP	127	0.0432	0.04643
GAVIN_FOXP3_TARGETS_CLUSTER_P3	C2:CGP	131	0.0432	0.05034
GNF2_TNFRSF1B	C4:CGN	54	0.0432	0.07353
REACTOME_DIABETES_PATHWAYS	C2:CP:Reactome	105	0.0431	0.05871
HOXA9_DN.V1_UP	C6:All	162	0.0429	0.04467
MODULE_46	C4:CM	264	0.0428	0.03632
GSE36392_MAC_VS_NEUTROPHIL_IL25_TREATED_LUNG_DN	C7:All	141	0.0427	0.04969
GSE1460_CD4_THYMOCYTE_VS_THYMIC_STROMAL_CELL_DN	C7:All	159	0.0427	0.04664
GNF2_GSTM1	C4:CGN	70	0.0426	0.07182
V$TAL1BETAITF2_01	C3:TFT	196	0.0426	0.04159
V$MYOD_Q6	C3:TFT	187	0.0426	0.0399
chr7p15	C1:All	51	0.0426	0.07905
LEE_LIVER_CANCER_ACOX1_UP	C2:CGP	52	0.0426	0.07239
PHOSPHOTRANSFERASE_ACTIVITY_ALCOHOL_GROUP_AS_ACCEPTOR	C5:MF	255	0.0425	0.03866
RUTELLA_RESPONSE_TO_HGF_VS_CSF2RB_AND_IL4_UP	C2:CGP	317	0.0425	0.03259
GSE13493_DP_VS_CD8POS_THYMOCYTE_DN	C7:All	153	0.0425	0.04656
CATGTAA,MIR-496	C3:MIR	140	0.0422	0.05006
KEGG_MAPK_SIGNALING_PATHWAY	C2:CP:KEGG	206	0.0422	0.04239
MOREAUX_B_LYMPHOCYTE_MATURATION_BY_TACI_DN	C2:CGP	57	0.0421	0.08937
V$GR_01	C3:TFT	152	0.0421	0.04855
TGANNYRGCA_V$TCF11MAFG_01	C3:TFT	218	0.042	0.0376
MORF_CTSB	C4:CGN	130	0.042	0.04871
JAATINEN_HEMATOPOIETIC_STEM_CELL_DN	C2:CGP	173	0.0419	0.04232
MORF_FOSL1	C4:CGN	289	0.0419	0.03464
MORF_IL13	C4:CGN	173	0.0417	0.0446
PEREZ_TP63_TARGETS	C2:CGP	246	0.0416	0.03597
GSE14000_TRANSLATED_RNA_VS_MRNA_4H_LPS_DC_DN	C7:All	110	0.0416	0.05257
MARTINEZ_RB1_AND_TP53_TARGETS_UP	C2:CGP	467	0.0416	0.02763
YTATTTTNR_V$MEF2_02	C3:TFT	539	0.0415	0.02522
V$AP1_Q6_01	C3:TFT	196	0.0415	0.03825
MICROTUBULE_BASED_PROCESS	C5:BP	66	0.0415	0.07282
RGAGGAARY_V$PU1_Q6	C3:TFT	394	0.0415	0.0308
PRC2_EDD_UP.V1_DN	C6:All	130	0.0414	0.05337
ZHOU_INFLAMMATORY_RESPONSE_LPS_UP	C2:CGP	289	0.0414	0.03408
GSE27786_LIN_NEG_VS_MONO_MAC_DN	C7:All	144	0.0413	0.0494
GSE14350_TREG_VS_TEFF_DN	C7:All	136	0.0412	0.0498
MARTINEZ_TP53_TARGETS_UP	C2:CGP	472	0.0411	0.02771
V$GATA1_04	C3:TFT	170	0.0411	0.04323
MODULE_24	C4:CM	325	0.041	0.03283
ALK_DN.V1_UP	C6:All	95	0.0408	0.05503
PTEN_DN.V2_UP	C6:All	96	0.0408	0.05888
GCM_RAN	C4:CGN	156	0.0408	0.04909
V$IPF1_Q4	C3:TFT	192	0.0407	0.04132
MODULE_341	C4:CM	58	0.0407	0.07104
GGTGTGT,MIR-329	C3:MIR	79	0.0407	0.06721
GNF2_MCL1	C4:CGN	50	0.0407	0.07577
HALLMARK_INFLAMMATORY_RESPONSE	H:All	162	0.0406	0.04671
GSE18791_CTRL_VS_NEWCASTLE_VIRUS_DC_1H_DN	C7:All	114	0.0405	0.05455
HEMOPOIESIS	C5:BP	58	0.0405	0.07637
REACTOME_FACTORS_INVOLVED_IN_MEGAKARYOCYTE_DEVELOPMENT_AND_PLATELET_PRODUCTION	C2:CP:Reactome	75	0.0405	0.06749
GSE7400_CTRL_VS_CSF3_IN_VIVO_TREATED_PBMC_DN	C7:All	127	0.0405	0.05085
V$LEF1_Q2	C3:TFT	182	0.0404	0.04198
ENZYME_INHIBITOR_ACTIVITY	C5:MF	79	0.0404	0.06411
V$MZF1_01	C3:TFT	181	0.0403	0.04635
TCTCTCC,MIR-185	C3:MIR	97	0.0403	0.05873
KAECH_DAY8_EFF_VS_MEMORY_CD8_TCELL_DN	C7:All	150	0.0402	0.04782
GSE26669_CD4_VS_CD8_TCELL_IN_MLR_COSTIM_BLOCK_UP	C7:All	166	0.0402	0.04896
LIEN_BREAST_CARCINOMA_METAPLASTIC_VS_DUCTAL_DN	C2:CGP	79	0.0402	0.06338
MORF_HEAB	C4:CGN	64	0.0401	0.07292
GSE11057_EFF_MEM_VS_CENT_MEM_CD4_TCELL_UP	C7:All	150	0.0401	0.04869
GSE31082_DP_VS_CD4_SP_THYMOCYTE_DN	C7:All	150	0.04	0.0451
RPS14_DN.V1_DN	C6:All	152	0.04	0.04631
NRL_DN.V1_UP	C6:All	104	0.04	0.05727
GSE32423_CTRL_VS_IL7_IL4_MEMORY_CD8_TCELL_UP	C7:All	154	0.04	0.04611
NUCLEOTIDE_BINDING	C5:MF	165	0.04	0.04624
AAGCAAT,MIR-137	C3:MIR	182	0.0399	0.0457
DEFENSE_RESPONSE	C5:BP	164	0.0399	0.04574
SENESE_HDAC1_TARGETS_DN	C2:CGP	195	0.0398	0.04267
CACTGCC,MIR-34A,MIR-34C,MIR-449	C3:MIR	230	0.0398	0.03829
GSE27786_NKTCELL_VS_NEUTROPHIL_DN	C7:All	151	0.0398	0.04521
REACTOME_SIGNALLING_BY_NGF	C2:CP:Reactome	172	0.0396	0.04586
chr12p13	C1:All	117	0.0396	0.05375
TTANTCA_UNKNOWN	C3:TFT	708	0.0396	0.02298
GSE27786_NKTCELL_VS_ERYTHROBLAST_DN	C7:All	138	0.0396	0.0485
BOYLAN_MULTIPLE_MYELOMA_D_DN	C2:CGP	64	0.0395	0.06971
MODULE_27	C4:CM	262	0.0395	0.03668
PURBEY_TARGETS_OF_CTBP1_AND_SATB1_UP	C2:CGP	51	0.0393	0.0854
CHEMICAL_HOMEOSTASIS	C5:BP	104	0.0392	0.05955
KUMAR_TARGETS_OF_MLL_AF9_FUSION	C2:CGP	297	0.0392	0.03251
GCAAAAA,MIR-129	C3:MIR	150	0.0392	0.04707
CHIARADONNA_NEOPLASTIC_TRANSFORMATION_CDC25_DN	C2:CGP	129	0.0391	0.05147
ZHANG_TLX_TARGETS_60HR_DN	C2:CGP	232	0.0391	0.03765
GSE3982_NEUTROPHIL_VS_BCELL_UP	C7:All	141	0.039	0.05013
SCHAEFFER_PROSTATE_DEVELOPMENT_6HR_UP	C2:CGP	148	0.039	0.04731
MITOTIC_CELL_CYCLE	C5:BP	127	0.0389	0.0507
RODWELL_AGING_KIDNEY_DN	C2:CGP	107	0.0388	0.05749
GSE20715_0H_VS_6H_OZONE_TLR4_KO_LUNG_UP	C7:All	142	0.0388	0.04547
YTCCCRNNAGGY_UNKNOWN	C3:TFT	50	0.0388	0.08832
ROZANOV_MMP14_TARGETS_UP	C2:CGP	213	0.0388	0.03819
GSE17974_IL4_AND_ANTI_IL12_VS_UNTREATED_2H_ACT_CD4_TCELL_DN	C7:All	126	0.0388	0.05406
KRAS.PROSTATE_UP.V1_DN	C6:All	88	0.0388	0.06409
GSE26495_NAIVE_VS_PD1HIGH_CD8_TCELL_UP	C7:All	133	0.0387	0.04827
GSE13411_NAIVE_VS_MEMORY_BCELL_DN	C7:All	140	0.0387	0.04585
MODULE_129	C4:CM	167	0.0386	0.04491
GSE15930_NAIVE_VS_72H_IN_VITRO_STIM_CD8_TCELL_UP	C7:All	161	0.0386	0.04466
MORI_EMU_MYC_LYMPHOMA_BY_ONSET_TIME_UP	C2:CGP	70	0.0386	0.07449
GSE17974_0H_VS_4H_IN_VITRO_ACT_CD4_TCELL_UP	C7:All	138	0.0386	0.04852
BENPORATH_PROLIFERATION	C2:CGP	123	0.0385	0.04748
REACTOME_ACTIVATED_TLR4_SIGNALLING	C2:CP:Reactome	74	0.0385	0.06799
CAIRO_HEPATOBLASTOMA_CLASSES_DN	C2:CGP	163	0.0384	0.04537
GSE29618_MONOCYTE_VS_MDC_UP	C7:All	153	0.0384	0.04284
BMI1_DN_MEL18_DN.V1_UP	C6:All	126	0.0384	0.05317
GSE360_HIGH_VS_LOW_DOSE_B_MALAYI_MAC_UP	C7:All	149	0.0383	0.04755
GSE2826_WT_VS_BTK_KO_BCELL_DN	C7:All	151	0.0383	0.04568
GSE14350_TREG_VS_TEFF_IN_IL2RB_KO_DN	C7:All	147	0.0382	0.05066
MAHAJAN_RESPONSE_TO_IL1A_DN	C2:CGP	62	0.0382	0.07797
GTCTTCC,MIR-7	C3:MIR	140	0.0381	0.05199
BMI1_DN.V1_DN	C6:All	108	0.0381	0.06009
GSE360_CTRL_VS_L_DONOVANI_DC_DN	C7:All	145	0.038	0.04833
REACTOME_SIGNALING_BY_ILS	C2:CP:Reactome	88	0.038	0.06188
GSE11057_NAIVE_VS_CENT_MEMORY_CD4_TCELL_UP	C7:All	133	0.0379	0.05128
GSE24634_TEFF_VS_TCONV_DAY10_IN_CULTURE_UP	C7:All	165	0.0379	0.0462
CHESLER_BRAIN_QTL_CIS	C2:CGP	52	0.0379	0.07597
HOSHIDA_LIVER_CANCER_LATE_RECURRENCE_DN	C2:CGP	55	0.0379	0.08064
GSE16755_CTRL_VS_IFNA_TREATED_MAC_DN	C7:All	148	0.0378	0.04766
COLDREN_GEFITINIB_RESISTANCE_DN	C2:CGP	168	0.0378	0.04476
TGCCTTA,MIR-124A	C3:MIR	471	0.0377	0.02786
MYC_UP.V1_UP	C6:All	134	0.0377	0.04963
RUIZ_TNC_TARGETS_UP	C2:CGP	128	0.0377	0.05291
MIKKELSEN_NPC_ICP_WITH_H3K4ME3	C2:CGP	360	0.0376	0.03095
GSE3982_BASOPHIL_VS_NKCELL_DN	C7:All	146	0.0376	0.0473
MEL18_DN.V1_UP	C6:All	118	0.0375	0.05412
MODULE_16	C4:CM	374	0.0374	0.03013
ZHANG_TLX_TARGETS_60HR_UP	C2:CGP	238	0.0374	0.03754
LABBE_TARGETS_OF_TGFB1_AND_WNT3A_UP	C2:CGP	92	0.0374	0.05859
GSE22886_CD4_TCELL_VS_BCELL_NAIVE_DN	C7:All	147	0.0373	0.0492
GSE26928_EFF_MEMORY_VS_CXCR5_POS_CD4_TCELL_UP	C7:All	124	0.0373	0.05286
TGATTTRY_V$GFI1_01	C3:TFT	217	0.0371	0.03984
GSE29618_BCELL_VS_MDC_DAY7_FLU_VACCINE_DN	C7:All	152	0.0371	0.04554
LIAN_LIPA_TARGETS_6M	C2:CGP	53	0.0369	0.07875
GSE2706_LPS_VS_R848_AND_LPS_2H_STIM_DC_UP	C7:All	111	0.0369	0.05343
RODRIGUES_THYROID_CARCINOMA_POORLY_DIFFERENTIATED_UP	C2:CGP	492	0.0369	0.028
SIGNAL_TRANSDUCTION	C5:BP	1195	0.0368	0.01947
GSE12366_GC_VS_MEMORY_BCELL_DN	C7:All	143	0.0368	0.04964
PROVENZANI_METASTASIS_DN	C2:CGP	100	0.0367	0.0578
MODULE_107	C4:CM	54	0.0367	0.07867
GSE29618_PRE_VS_DAY7_FLU_VACCINE_MDC_UP	C7:All	140	0.0365	0.04822
NOTCH_DN.V1_UP	C6:All	135	0.0365	0.04831
V$NFE2_01	C3:TFT	211	0.0363	0.04088
GSE14350_IL2RB_KO_VS_WT_TEFF_UP	C7:All	169	0.0363	0.0423
REACTOME_MYD88_MAL_CASCADE_INITIATED_ON_PLASMA_MEMBRANE	C2:CP:Reactome	67	0.0363	0.07267
GSE17721_CTRL_VS_PAM3CSK4_6H_BMDM_UP	C7:All	146	0.0361	0.04955
LABBE_WNT3A_TARGETS_UP	C2:CGP	89	0.0361	0.06283
GSE3982_CTRL_VS_LPS_48H_DC_UP	C7:All	134	0.0361	0.05265
DELPUECH_FOXO3_TARGETS_UP	C2:CGP	57	0.036	0.06078
BHATI_G2M_ARREST_BY_2METHOXYESTRADIOL_DN	C2:CGP	96	0.0359	0.06033
ESTABLISHMENT_OF_LOCALIZATION	C5:BP	663	0.0358	0.02398
REACTOME_NFKB_AND_MAP_KINASES_ACTIVATION_MEDIATED_BY_TLR4_SIGNALING_REPERTOIRE	C2:CP:Reactome	55	0.0357	0.07685
STK33_SKM_UP	C6:All	202	0.0357	0.04067
MORI_MATURE_B_LYMPHOCYTE_UP	C2:CGP	69	0.0356	0.0667
AKT_UP.V1_DN	C6:All	150	0.0355	0.04931
REGULATION_OF_CELL_CYCLE	C5:BP	146	0.0354	0.047
GSE3982_MAST_CELL_VS_BASOPHIL_UP	C7:All	136	0.0354	0.04761
CAGGTA_V$AREB6_01	C3:TFT	565	0.0354	0.02441
GSE11924_TFH_VS_TH17_CD4_TCELL_DN	C7:All	157	0.0353	0.04553
GSE29614_CTRL_VS_DAY7_TIV_FLU_VACCINE_PBMC_UP	C7:All	102	0.0353	0.0553
GSE13306_TREG_VS_TCONV_SPLEEN_DN	C7:All	153	0.0353	0.0508
GAVIN_FOXP3_TARGETS_CLUSTER_T4	C2:CGP	74	0.0353	0.06803
GSE2826_XID_VS_BTK_KO_BCELL_DN	C7:All	143	0.0353	0.05063
GSE15750_WT_VS_TRAF6KO_DAY10_EFF_CD8_TCELL_DN	C7:All	135	0.0353	0.05011
GSE11057_CD4_CENT_MEM_VS_PBMC_DN	C7:All	156	0.0353	0.04603
REGULATION_OF_HYDROLASE_ACTIVITY	C5:BP	54	0.0352	0.09096
MODULE_181	C4:CM	205	0.0352	0.03919
BRUINS_UVC_RESPONSE_VIA_TP53_GROUP_C	C2:CGP	71	0.0352	0.06445
GSE30083_SP1_VS_SP4_THYMOCYTE_DN	C7:All	163	0.0352	0.0431
REACTOME_DEVELOPMENTAL_BIOLOGY	C2:CP:Reactome	309	0.0351	0.0341
GCANCTGNY_V$MYOD_Q6	C3:TFT	714	0.0351	0.02197
KEGG_FC_GAMMA_R_MEDIATED_PHAGOCYTOSIS	C2:CP:KEGG	66	0.035	0.06748
ACTACCT,MIR-196A,MIR-196B	C3:MIR	105	0.035	0.05487
PID_FCER1PATHWAY	C2:CP:Other	54	0.035	0.07786
YAMAZAKI_TCEB3_TARGETS_UP	C2:CGP	137	0.0349	0.0523
RNCTGNYNRNCTGNY_UNKNOWN	C3:TFT	58	0.0349	0.07603
ATGTAGC,MIR-221,MIR-222	C3:MIR	104	0.0348	0.05648
CELL_MIGRATION	C5:BP	64	0.0346	0.07582
PRC2_SUZ12_UP.V1_DN	C6:All	133	0.0346	0.04724
GSE15930_NAIVE_VS_72H_IN_VITRO_STIM_CD8_TCELL_DN	C7:All	145	0.0345	0.04891
V$VDR_Q6	C3:TFT	213	0.0345	0.04132
V$HSF1_01	C3:TFT	201	0.0345	0.04166
TTGTTT_V$FOXO4_01	C3:TFT	1614	0.0344	0.01596
GSE3982_CENT_MEMORY_CD4_TCELL_VS_NKCELL_DN	C7:All	150	0.0343	0.04839
GSE9006_1MONTH_VS_4MONTH_POST_TYPE_1_DIABETES_DX_PBMC_DN	C7:All	139	0.0343	0.0473
GSE22886_CD8_TCELL_VS_BCELL_NAIVE_DN	C7:All	145	0.0342	0.04924
MODULE_49	C4:CM	209	0.0342	0.03831
GSE36392_TYPE_2_MYELOID_VS_NEUTROPHIL_IL25_TREATED_LUNG_UP	C7:All	150	0.0341	0.04299
GSE22886_NAIVE_VS_IGM_MEMORY_BCELL_UP	C7:All	155	0.0341	0.04841
HILLION_HMGA1B_TARGETS	C2:CGP	56	0.0341	0.07686
MORI_IMMATURE_B_LYMPHOCYTE_DN	C2:CGP	68	0.0341	0.06926
GSE15659_TREG_VS_TCONV_DN	C7:All	117	0.0341	0.05293
GSE3982_MAST_CELL_VS_BCELL_UP	C7:All	159	0.0341	0.04386
GSE13306_TREG_VS_TCONV_SPLEEN_UP	C7:All	154	0.034	0.04873
ACAWYAAAG_UNKNOWN	C3:TFT	78	0.034	0.05896
CHANG_IMMORTALIZED_BY_HPV31_DN	C2:CGP	50	0.0339	0.07757
GSE9650_EFFECTOR_VS_MEMORY_CD8_TCELL_UP	C7:All	146	0.0339	0.0429
GSE32423_CTRL_VS_IL4_MEMORY_CD8_TCELL_UP	C7:All	154	0.0339	0.04686
GRAESSMANN_APOPTOSIS_BY_SERUM_DEPRIVATION_DN	C2:CGP	187	0.0339	0.04332
V$SOX9_B1	C3:TFT	195	0.0338	0.04377
KYNG_WERNER_SYNDROM_AND_NORMAL_AGING_DN	C2:CGP	157	0.0338	0.0475
GSE11057_NAIVE_VS_EFF_MEMORY_CD4_TCELL_UP	C7:All	139	0.0338	0.04875
GSE360_T_GONDII_VS_M_TUBERCULOSIS_DC_UP	C7:All	155	0.0336	0.04706
GSE28237_EARLY_VS_LATE_GC_BCELL_UP	C7:All	150	0.0336	0.04947
SECRETION	C5:BP	129	0.0335	0.05318
GSE10325_CD4_TCELL_VS_MYELOID_UP	C7:All	161	0.0335	0.0491
V$RORA1_01	C3:TFT	183	0.0335	0.04484
TGAYRTCA_V$ATF3_Q6	C3:TFT	410	0.0334	0.0296
KAYO_AGING_MUSCLE_UP	C2:CGP	179	0.0333	0.04323
CHIARETTI_ACUTE_LYMPHOBLASTIC_LEUKEMIA_ZAP70	C2:CGP	54	0.0333	0.087
CROMER_METASTASIS_DN	C2:CGP	61	0.0333	0.07238
GSE360_LOW_DOSE_B_MALAYI_VS_M_TUBERCULOSIS_MAC_DN	C7:All	153	0.0332	0.04372
KEGG_CELL_ADHESION_MOLECULES_CAMS	C2:CP:KEGG	90	0.0332	0.06037
GSE17721_PAM3CSK4_VS_CPG_4H_BMDM_DN	C7:All	152	0.0332	0.04722
V$FREAC7_01	C3:TFT	137	0.0332	0.0493
GSE3982_MAC_VS_NKCELL_DN	C7:All	146	0.0331	0.04821
GSE6269_STREP_AUREUS_VS_STREP_PNEUMO_INF_PBMC_UP	C7:All	125	0.0331	0.05193
CAHOY_ASTROGLIAL	C6:All	77	0.0331	0.06269
BRUINS_UVC_RESPONSE_VIA_TP53_GROUP_D	C2:CGP	203	0.0331	0.04065
GARGALOVIC_RESPONSE_TO_OXIDIZED_PHOSPHOLIPIDS_TURQUOISE_UP	C2:CGP	63	0.033	0.08075
GSE10325_LUPUS_CD4_TCELL_VS_LUPUS_MYELOID_DN	C7:All	153	0.033	0.04304
CELLULAR_HOMEOSTASIS	C5:BP	98	0.033	0.0637
REACTOME_GLYCOSAMINOGLYCAN_METABOLISM	C2:CP:Reactome	86	0.0329	0.06487
PURBEY_TARGETS_OF_CTBP1_NOT_SATB1_DN	C2:CGP	313	0.0329	0.03354
MODULE_119	C4:CM	103	0.0329	0.0561
GSE18791_CTRL_VS_NEWCASTLE_VIRUS_DC_10H_DN	C7:All	154	0.0328	0.04639
ELVIDGE_HYPOXIA_BY_DMOG_UP	C2:CGP	109	0.0328	0.05451
NOUZOVA_METHYLATED_IN_APL	C2:CGP	53	0.0327	0.08404
AACTGAC,MIR-223	C3:MIR	75	0.0327	0.06578
V$CREBP1_Q2	C3:TFT	208	0.0325	0.0399
GSE17721_CTRL_VS_POLYIC_4H_BMDM_DN	C7:All	158	0.0325	0.04656
GSE7460_CTRL_VS_FOXP3_OVEREXPR_TCONV_UP	C7:All	136	0.0325	0.04896
TAATTA_V$CHX10_01	C3:TFT	616	0.0324	0.02479
GSE17974_CTRL_VS_ACT_IL4_AND_ANTI_IL12_24H_CD4_TCELL_DN	C7:All	146	0.0323	0.04516
MATSUDA_NATURAL_KILLER_DIFFERENTIATION	C2:CGP	361	0.0323	0.03139
TANAKA_METHYLATED_IN_ESOPHAGEAL_CARCINOMA	C2:CGP	65	0.0323	0.07311
RECEPTOR_BINDING	C5:MF	251	0.0323	0.0398
HALLMARK_APICAL_JUNCTION	H:All	152	0.0322	0.04969
GSE7764_NKCELL_VS_SPLENOCYTE_UP	C7:All	169	0.0322	0.04556
MODULE_44	C4:CM	257	0.0322	0.03604
IMMUNE_SYSTEM_DEVELOPMENT	C5:BP	63	0.0321	0.07503
GSE32423_MEMORY_VS_NAIVE_CD8_TCELL_UP	C7:All	143	0.0321	0.04781
V$P53_02	C3:TFT	193	0.032	0.04
GTCNYYATGR_UNKNOWN	C3:TFT	88	0.032	0.0597
TAKEDA_TARGETS_OF_NUP98_HOXA9_FUSION_3D_UP	C2:CGP	137	0.0319	0.04978
GSE1448_CTRL_VS_ANTI_VALPHA2_DP_THYMOCYTE_UP	C7:All	159	0.0319	0.04489
V$BACH1_01	C3:TFT	195	0.0319	0.0403
REACTOME_METABOLISM_OF_CARBOHYDRATES	C2:CP:Reactome	177	0.0318	0.04465
V$GATA1_02	C3:TFT	185	0.0318	0.04155
GSE13411_PLASMA_CELL_VS_MEMORY_BCELL_UP	C7:All	134	0.0317	0.04987
GSE17974_CTRL_VS_ACT_IL4_AND_ANTI_IL12_12H_CD4_TCELL_UP	C7:All	140	0.0316	0.0479
LEF1_UP.V1_DN	C6:All	147	0.0316	0.04801
KRAS.BREAST_UP.V1_DN	C6:All	97	0.0315	0.0545
MOREAUX_MULTIPLE_MYELOMA_BY_TACI_UP	C2:CGP	290	0.0315	0.03385
V$AREB6_03	C3:TFT	198	0.0315	0.04163
WONG_ADULT_TISSUE_STEM_MODULE	C2:CGP	581	0.0314	0.02357
GSE18148_CBFB_KO_VS_WT_TREG_DN	C7:All	139	0.0314	0.04826
REACTOME_GLYCEROPHOSPHOLIPID_BIOSYNTHESIS	C2:CP:Reactome	68	0.0313	0.07591
HILLION_HMGA1_TARGETS	C2:CGP	54	0.0313	0.08048
RUAN_RESPONSE_TO_TNF_DN	C2:CGP	70	0.0313	0.0596
V$AFP1_Q6	C3:TFT	201	0.0313	0.04175
GSE3982_DC_VS_EFF_MEMORY_CD4_TCELL_UP	C7:All	161	0.0313	0.04647
GSE15930_STIM_VS_STIM_AND_TRICHOSTATINA_72H_CD8_T_CELL_DN	C7:All	129	0.0313	0.05133
V$FOXO1_01	C3:TFT	189	0.0312	0.04426
GSE11924_TH1_VS_TH2_CD4_TCELL_DN	C7:All	152	0.0312	0.04702
KOKKINAKIS_METHIONINE_DEPRIVATION_48HR_UP	C2:CGP	100	0.0312	0.05426
GSE3982_CTRL_VS_PMA_STIM_EOSINOPHIL_DN	C7:All	138	0.0311	0.04995
BILD_MYC_ONCOGENIC_SIGNATURE	C2:CGP	156	0.031	0.04762
SIRNA_EIF4GI_DN	C6:All	77	0.031	0.06879
GSE3982_MEMORY_CD4_TCELL_VS_TH1_DN	C7:All	157	0.031	0.04532
MODULE_52	C4:CM	337	0.0309	0.03223
LINDVALL_IMMORTALIZED_BY_TERT_UP	C2:CGP	63	0.0308	0.08374
HOEBEKE_LYMPHOID_STEM_CELL_DN	C2:CGP	63	0.0308	0.07001
GSE26928_CENTR_MEMORY_VS_CXCR5_POS_CD4_TCELL_UP	C7:All	123	0.0308	0.04973
RODRIGUES_DCC_TARGETS_DN	C2:CGP	107	0.0306	0.05775
CTTTAAR_UNKNOWN	C3:TFT	738	0.0306	0.02247
AGCATTA,MIR-155	C3:MIR	105	0.0306	0.05701
GSE13485_PRE_VS_POST_YF17D_VACCINATION_PBMC_DN	C7:All	154	0.0305	0.04943
GSE17974_CTRL_VS_ACT_IL4_AND_ANTI_IL12_4H_CD4_TCELL_UP	C7:All	155	0.0305	0.04683
POST_TRANSLATIONAL_PROTEIN_MODIFICATION	C5:BP	354	0.0305	0.03084
ST_FAS_SIGNALING_PATHWAY	C2:CP:Other	53	0.0304	0.08033
ROPERO_HDAC2_TARGETS	C2:CGP	79	0.0304	0.0634
ALFANO_MYC_TARGETS	C2:CGP	198	0.0303	0.04211
GSE17721_CTRL_VS_LPS_24H_BMDM_UP	C7:All	156	0.0303	0.04884
GSE14308_TH2_VS_TH1_DN	C7:All	160	0.0303	0.04832
GSE360_CTRL_VS_M_TUBERCULOSIS_DC_DN	C7:All	149	0.0303	0.04697
LANDIS_BREAST_CANCER_PROGRESSION_DN	C2:CGP	57	0.0301	0.07432
GSE17974_2H_VS_72H_UNTREATED_IN_VITRO_CD4_TCELL_UP	C7:All	145	0.03	0.04888
GSE11057_CD4_EFF_MEM_VS_PBMC_DN	C7:All	155	0.03	0.04553
GSE22886_NAIVE_CD8_TCELL_VS_DC_DN	C7:All	154	0.03	0.0443
GSE17721_LPS_VS_GARDIQUIMOD_8H_BMDM_UP	C7:All	156	0.03	0.04321
GSE7460_TCONV_VS_TREG_LN_DN	C7:All	161	0.0299	0.04465
CRX_DN.V1_UP	C6:All	99	0.0299	0.05412
V$XBP1_01	C3:TFT	106	0.0299	0.05129
GSE17974_IL4_AND_ANTI_IL12_VS_UNTREATED_6H_ACT_CD4_TCELL_UP	C7:All	137	0.0298	0.04966
SKELETAL_DEVELOPMENT	C5:BP	80	0.0296	0.06583
HAN_SATB1_TARGETS_DN	C2:CGP	351	0.0295	0.03087
ZHANG_GATA6_TARGETS_DN	C2:CGP	50	0.0295	0.07245
V$TAL1ALPHAE47_01	C3:TFT	196	0.0295	0.04108
ATPASE_ACTIVITY	C5:MF	89	0.0294	0.06686
REACTOME_PI3K_CASCADE	C2:CP:Reactome	52	0.0294	0.08368
FONTAINE_FOLLICULAR_THYROID_ADENOMA_DN	C2:CGP	56	0.0294	0.07262
GSE20366_EX_VIVO_VS_HOMEOSTATIC_CONVERSION_TREG_DN	C7:All	152	0.0293	0.04633
V$CIZ_01	C3:TFT	185	0.0293	0.04348
TGASTMAGC_V$NFE2_01	C3:TFT	143	0.0291	0.04977
GSE10325_CD4_TCELL_VS_BCELL_DN	C7:All	139	0.029	0.04805
AGGCACT,MIR-515-3P	C3:MIR	70	0.029	0.07377
GSE17721_PAM3CSK4_VS_CPG_16H_BMDM_DN	C7:All	149	0.029	0.04606
INTRACELLULAR_NON_MEMBRANE_BOUND_ORGANELLE	C5:CC	446	0.0289	0.02855
NON_MEMBRANE_BOUND_ORGANELLE	C5:CC	446	0.0289	0.02855
GGCAGTG,MIR-324-3P	C3:MIR	77	0.0289	0.07713
GSE3982_BASOPHIL_VS_NKCELL_UP	C7:All	135	0.0288	0.04991
GSE24634_TEFF_VS_TCONV_DAY3_IN_CULTURE_DN	C7:All	150	0.0287	0.0451
GSE339_CD8POS_VS_CD4CD8DN_DC_UP	C7:All	154	0.0286	0.04703
TGGAAA_V$NFAT_Q4_01	C3:TFT	1440	0.0286	0.01702
FIGUEROA_AML_METHYLATION_CLUSTER_3_UP	C2:CGP	112	0.0286	0.05457
WGGAATGY_V$TEF1_Q6	C3:TFT	288	0.0285	0.0371
BURTON_ADIPOGENESIS_5	C2:CGP	81	0.0285	0.05911
CSR_LATE_UP.V1_UP	C6:All	113	0.0285	0.05393
GSE7852_LN_VS_THYMUS_TREG_UP	C7:All	154	0.0284	0.04585
HAN_SATB1_TARGETS_UP	C2:CGP	309	0.0283	0.03486
GSE13306_LAMINA_PROPRIA_VS_SPLEEN_TREG_DN	C7:All	146	0.0283	0.04932
GSE14769_UNSTIM_VS_360MIN_LPS_BMDM_DN	C7:All	164	0.0283	0.04452
GSE28237_FOLLICULAR_VS_LATE_GC_BCELL_UP	C7:All	147	0.0282	0.04888
GSE22886_NAIVE_VS_IGM_MEMORY_BCELL_DN	C7:All	144	0.0282	0.04754
GSE9650_NAIVE_VS_EFF_CD8_TCELL_DN	C7:All	150	0.0282	0.04363
GSE30083_SP1_VS_SP3_THYMOCYTE_UP	C7:All	149	0.0281	0.04769
GCTNWTTGK_UNKNOWN	C3:TFT	230	0.0281	0.03727
RNGTGGGC_UNKNOWN	C3:TFT	597	0.028	0.02392
CHIARADONNA_NEOPLASTIC_TRANSFORMATION_KRAS_UP	C2:CGP	95	0.0279	0.06205
CATTTCA,MIR-203	C3:MIR	225	0.0279	0.03927
GNF2_RAN	C4:CGN	59	0.0278	0.07784
MARTINEZ_RB1_TARGETS_UP	C2:CGP	501	0.0278	0.02676
MODULE_38	C4:CM	351	0.0278	0.03101
ZHOU_INFLAMMATORY_RESPONSE_FIMA_UP	C2:CGP	368	0.0278	0.03028
PID_REG_GR_PATHWAY	C2:CP:Other	62	0.0277	0.07947
V$CACBINDINGPROTEIN_Q6	C3:TFT	193	0.0277	0.04407
WHITFIELD_CELL_CYCLE_G2	C2:CGP	133	0.0276	0.04909
GSE20366_TREG_VS_NAIVE_CD4_TCELL_HOMEOSTATIC_CONVERSION_UP	C7:All	153	0.0276	0.04501
GSE17721_CTRL_VS_CPG_24H_BMDM_UP	C7:All	154	0.0276	0.04831
BILD_E2F3_ONCOGENIC_SIGNATURE	C2:CGP	178	0.0275	0.04369
GSE32423_CTRL_VS_IL7_MEMORY_CD8_TCELL_DN	C7:All	143	0.0275	0.04879
MORF_CDK2	C4:CGN	51	0.0275	0.07717
GSE6269_E_COLI_VS_STREP_PNEUMO_INF_PBMC_DN	C7:All	112	0.0275	0.05505
AKT_UP_MTOR_DN.V1_UP	C6:All	134	0.0274	0.05221
TRANSPORT	C5:BP	607	0.0274	0.02476
ION_HOMEOSTASIS	C5:BP	84	0.0274	0.06708
WEST_ADRENOCORTICAL_TUMOR_UP	C2:CGP	229	0.0273	0.04166
V$HFH1_01	C3:TFT	189	0.0273	0.04371
AMINO_ACID_AND_DERIVATIVE_METABOLIC_PROCESS	C5:BP	81	0.027	0.06102
V$ZIC3_01	C3:TFT	201	0.0269	0.04095
YAO_TEMPORAL_RESPONSE_TO_PROGESTERONE_CLUSTER_2	C2:CGP	62	0.0269	0.07625
GSE17721_CPG_VS_GARDIQUIMOD_2H_BMDM_UP	C7:All	145	0.0268	0.0445
GSE13306_TREG_VS_TCONV_LAMINA_PROPRIA_DN	C7:All	152	0.0268	0.04557
KEGG_PATHWAYS_IN_CANCER	C2:CP:KEGG	260	0.0268	0.03823
GSE27786_CD8_TCELL_VS_MONO_MAC_DN	C7:All	153	0.0267	0.04672
GSE2706_R848_VS_LPS_2H_STIM_DC_DN	C7:All	110	0.0267	0.05776
TGFB_UP.V1_UP	C6:All	149	0.0267	0.04726
V$SREBP1_Q6	C3:TFT	183	0.0267	0.04514
V$E4F1_Q6	C3:TFT	226	0.0267	0.03745
ROSS_AML_WITH_PML_RARA_FUSION	C2:CGP	59	0.0267	0.07646
V$HSF_Q6	C3:TFT	142	0.0266	0.04506
GSE15324_NAIVE_VS_ACTIVATED_CD8_TCELL_DN	C7:All	167	0.0265	0.04551
GSE18791_CTRL_VS_NEWCASTLE_VIRUS_DC_12H_DN	C7:All	148	0.0264	0.04755
GSE18791_UNSTIM_VS_NEWCATSLE_VIRUS_DC_6H_DN	C7:All	150	0.0264	0.04683
PROTEIN_HOMODIMERIZATION_ACTIVITY	C5:MF	95	0.0264	0.05714
GCM_FANCC	C4:CGN	78	0.0264	0.0664
ACTGTGA,MIR-27A,MIR-27B	C3:MIR	391	0.0263	0.02933
BAE_BRCA1_TARGETS_UP	C2:CGP	56	0.0263	0.07732
TGGNNNNNNKCCAR_UNKNOWN	C3:TFT	305	0.0263	0.0327
MORF_BRCA1	C4:CGN	204	0.026	0.04088
SHEPARD_BMYB_MORPHOLINO_UP	C2:CGP	147	0.0258	0.04962
GSE360_T_GONDII_VS_B_MALAYI_LOW_DOSE_MAC_UP	C7:All	150	0.0258	0.05045
CONCANNON_APOPTOSIS_BY_EPOXOMICIN_UP	C2:CGP	182	0.0258	0.04366
PROTEIN_COMPLEX_ASSEMBLY	C5:BP	136	0.0258	0.04815
GSE3982_NKCELL_VS_TH2_UP	C7:All	150	0.0258	0.04906
PID_MYC_ACTIVPATHWAY	C2:CP:Other	54	0.0257	0.08121
HALLMARK_HYPOXIA	H:All	158	0.0256	0.04634
GSE9037_WT_VS_IRAK4_KO_BMDM_UP	C7:All	163	0.0256	0.04512
GSE17721_LPS_VS_GARDIQUIMOD_2H_BMDM_UP	C7:All	164	0.0255	0.04733
GSE27786_BCELL_VS_MONO_MAC_DN	C7:All	149	0.0254	0.04418
V$EFC_Q6	C3:TFT	209	0.0254	0.04149
STK33_NOMO_DN	C6:All	205	0.0254	0.03886
MODULE_43	C4:CM	68	0.0252	0.07145
GSE24634_IL4_VS_CTRL_TREATED_NAIVE_CD4_TCELL_DAY5_DN	C7:All	146	0.0252	0.04668
SHEDDEN_LUNG_CANCER_GOOD_SURVIVAL_A4	C2:CGP	151	0.0251	0.04811
TGACATY_UNKNOWN	C3:TFT	507	0.0251	0.02641
REACTOME_MITOTIC_PROMETAPHASE	C2:CP:Reactome	64	0.0251	0.07334
KRAS.DF.V1_UP	C6:All	145	0.0251	0.04957
GSE24142_DN2_VS_DN3_THYMOCYTE_ADULT_UP	C7:All	137	0.025	0.04683
GSE9650_NAIVE_VS_MEMORY_CD8_TCELL_UP	C7:All	157	0.025	0.04423
V$CEBPGAMMA_Q6	C3:TFT	191	0.0249	0.04393
PUJANA_BRCA_CENTERED_NETWORK	C2:CGP	92	0.0248	0.06561
GSE17721_LPS_VS_PAM3CSK4_2H_BMDM_UP	C7:All	163	0.0247	0.04765
SMID_BREAST_CANCER_NORMAL_LIKE_UP	C2:CGP	353	0.0247	0.03059
CTTTGT_V$LEF1_Q2	C3:TFT	1512	0.0247	0.01627
GSE27786_LSK_VS_CD8_TCELL_UP	C7:All	155	0.0246	0.04865
GSE37416_CTRL_VS_48H_F_TULARENSIS_LVS_NEUTROPHIL_UP	C7:All	132	0.0246	0.05023
VANASSE_BCL2_TARGETS_DN	C2:CGP	56	0.0245	0.07919
GCM_NCAM1	C4:CGN	99	0.0245	0.06293
GSE10239_NAIVE_VS_KLRG1HIGH_EFF_CD8_TCELL_DN	C7:All	160	0.0244	0.04621
HOELZEL_NF1_TARGETS_DN	C2:CGP	89	0.0243	0.06422
MODULE_23	C4:CM	416	0.0243	0.02919
GSE30083_SP3_VS_SP4_THYMOCYTE_UP	C7:All	149	0.0243	0.04679
E2F1_UP.V1_UP	C6:All	154	0.0242	0.04675
ATGCTGC,MIR-103,MIR-107	C3:MIR	180	0.0242	0.04563
V$PAX5_01	C3:TFT	125	0.0242	0.05299
GSE22886_TH1_VS_TH2_12H_ACT_UP	C7:All	143	0.0241	0.04568
GSE13306_RA_VS_UNTREATED_TREG_DN	C7:All	146	0.0241	0.04677
FRASOR_RESPONSE_TO_ESTRADIOL_DN	C2:CGP	64	0.0241	0.07445
LTE2_UP.V1_UP	C6:All	150	0.0241	0.046
V$STAT5A_01	C3:TFT	198	0.0241	0.04329
GTACAGG,MIR-486	C3:MIR	50	0.0241	0.09029
LANDIS_ERBB2_BREAST_TUMORS_324_DN	C2:CGP	113	0.024	0.05406
GSE3982_EFF_MEMORY_VS_CENT_MEMORY_CD4_TCELL_DN	C7:All	144	0.024	0.04881
V$ETS2_B	C3:TFT	215	0.024	0.04158
GSE29618_PRE_VS_DAY7_POST_LAIV_FLU_VACCINE_PDC_UP	C7:All	125	0.024	0.05158
AAGCACA,MIR-218	C3:MIR	309	0.0239	0.03238
CYCLIN_D1_KE_.V1_DN	C6:All	142	0.0239	0.05048
HALLMARK_UV_RESPONSE_UP	H:All	116	0.0239	0.05266
RESPONSE_TO_WOUNDING	C5:BP	133	0.0239	0.05232
LINDGREN_BLADDER_CANCER_CLUSTER_2B	C2:CGP	290	0.0238	0.03505
GSE339_CD8POS_VS_CD4CD8DN_DC_IN_CULTURE_UP	C7:All	150	0.0238	0.04637
CHENG_IMPRINTED_BY_ESTRADIOL	C2:CGP	81	0.0237	0.06528
GSE17721_PAM3CSK4_VS_CPG_2H_BMDM_DN	C7:All	150	0.0237	0.04621
TGTATGA,MIR-485-3P	C3:MIR	124	0.0237	0.05361
MODULE_41	C4:CM	389	0.0237	0.02964
BERENJENO_TRANSFORMED_BY_RHOA_UP	C2:CGP	392	0.0236	0.02953
RAPA_EARLY_UP.V1_UP	C6:All	131	0.0236	0.05158
HALLMARK_INTERFERON_ALPHA_RESPONSE	H:All	78	0.0236	0.06584
YAO_HOXA10_TARGETS_VIA_PROGESTERONE_UP	C2:CGP	52	0.0235	0.08298
GSE2706_R848_VS_R848_AND_LPS_8H_STIM_DC_DN	C7:All	134	0.0235	0.05238
ICHIBA_GRAFT_VERSUS_HOST_DISEASE_D7_UP	C2:CGP	76	0.0234	0.06301
GSE360_L_MAJOR_VS_M_TUBERCULOSIS_MAC_DN	C7:All	132	0.0234	0.05275
GSE32423_CTRL_VS_IL7_MEMORY_CD8_TCELL_UP	C7:All	137	0.0234	0.04929
TNCATNTCCYR_UNKNOWN	C3:TFT	103	0.0233	0.06054
E2F3_UP.V1_DN	C6:All	93	0.0233	0.06077
NIKOLSKY_MUTATED_AND_AMPLIFIED_IN_BREAST_CANCER	C2:CGP	72	0.0233	0.06764
LI_INDUCED_T_TO_NATURAL_KILLER_DN	C2:CGP	88	0.0232	0.06223
GSE1448_ANTI_VALPHA2_VS_VBETA5_DP_THYMOCYTE_DN	C7:All	150	0.0231	0.04813
KIM_GERMINAL_CENTER_T_HELPER_UP	C2:CGP	57	0.0231	0.07272
V$AP4_Q6_01	C3:TFT	193	0.023	0.03961
GSE3982_MAST_CELL_VS_TH2_DN	C7:All	139	0.023	0.04951
HEMOPOIETIC_OR_LYMPHOID_ORGAN_DEVELOPMENT	C5:BP	60	0.023	0.0753
GSE29618_BCELL_VS_PDC_DN	C7:All	164	0.0229	0.04283
GSE24142_ADULT_VS_FETAL_DN3_THYMOCYTE_DN	C7:All	160	0.0229	0.04436
GSE14026_TH1_VS_TH17_UP	C7:All	141	0.0228	0.04631
GSE1448_CTRL_VS_ANTI_VALPHA2_DP_THYMOCYTE_DN	C7:All	143	0.0227	0.04989
SCIBETTA_KDM5B_TARGETS_DN	C2:CGP	59	0.0226	0.07702
V$CART1_01	C3:TFT	176	0.0226	0.0449
GSE17721_PAM3CSK4_VS_GADIQUIMOD_12H_BMDM_UP	C7:All	142	0.0226	0.04588
GSE14000_4H_VS_16H_LPS_DC_DN	C7:All	141	0.0226	0.05249
PEPTIDE_BINDING	C5:MF	58	0.0226	0.07965
GSE17974_CTRL_VS_ACT_IL4_AND_ANTI_IL12_6H_CD4_TCELL_DN	C7:All	153	0.0225	0.0465
TGACCTY_V$ERR1_Q2	C3:TFT	775	0.0225	0.02107
LEI_MYB_TARGETS	C2:CGP	219	0.0225	0.03848
KINASE_ACTIVITY	C5:MF	282	0.0225	0.03667
GSE29618_PDC_VS_MDC_DAY7_FLU_VACCINE_DN	C7:All	146	0.0225	0.04566
GSE27786_LSK_VS_MONO_MAC_DN	C7:All	148	0.0225	0.04931
V$POU1F1_Q6	C3:TFT	182	0.0225	0.04243
GSE1460_INTRATHYMIC_T_PROGENITOR_VS_CD4_THYMOCYTE_UP	C7:All	150	0.0224	0.04688
MODULE_503	C4:CM	89	0.0224	0.06557
GSE22886_NAIVE_VS_IGG_IGA_MEMORY_BCELL_DN	C7:All	144	0.0224	0.04992
NABA_MATRISOME	C2:CP:Other	500	0.0223	0.02855
XU_GH1_AUTOCRINE_TARGETS_DN	C2:CGP	103	0.0223	0.05952
GSE17721_LPS_VS_CPG_24H_BMDM_UP	C7:All	149	0.0223	0.0448
GSE14000_4H_VS_16H_LPS_DC_TRANSLATED_RNA_UP	C7:All	151	0.0222	0.0459
GSE9006_HEALTHY_VS_TYPE_2_DIABETES_PBMC_AT_DX_DN	C7:All	151	0.0222	0.04971
CACTGTG,MIR-128A,MIR-128B	C3:MIR	276	0.0221	0.03528
GSE8868_SPLEEN_VS_INTESTINE_CD11B_POS_CD11C_NEG_DC_DN	C7:All	156	0.0221	0.05018
MODULE_188	C4:CM	102	0.0221	0.05587
GSE10325_LUPUS_CD4_TCELL_VS_LUPUS_BCELL_UP	C7:All	163	0.0221	0.0482
GSE13493_DP_VS_CD4INTCD8POS_THYMOCYTE_DN	C7:All	144	0.0221	0.0468
GSE3982_MEMORY_CD4_TCELL_VS_BCELL_UP	C7:All	147	0.0221	0.04786
LEE_LIVER_CANCER_SURVIVAL_DN	C2:CGP	110	0.0221	0.05342
MODULE_1	C4:CM	291	0.022	0.03403
GSE13485_DAY1_VS_DAY7_YF17D_VACCINE_PBMC_DN	C7:All	153	0.022	0.04511
GSE339_CD4POS_VS_CD8POS_DC_IN_CULTURE_UP	C7:All	151	0.0219	0.04865
GSE360_L_DONOVANI_VS_T_GONDII_DC_UP	C7:All	139	0.0219	0.04785
GSE13485_CTRL_VS_DAY3_YF17D_VACCINE_PBMC_DN	C7:All	153	0.0219	0.04716
GSE1460_DP_THYMOCYTE_VS_THYMIC_STROMAL_CELL_DN	C7:All	158	0.0219	0.04384
V$ISRE_01	C3:TFT	203	0.0218	0.04059
V$HFH8_01	C3:TFT	158	0.0218	0.04604
AMINO_ACID_METABOLIC_PROCESS	C5:BP	62	0.0217	0.06939
GSE3982_EFF_MEMORY_CD4_TCELL_VS_NKCELL_DN	C7:All	153	0.0217	0.0458
HALLMARK_KRAS_SIGNALING_DN	H:All	140	0.0217	0.04706
WELCSH_BRCA1_TARGETS_UP	C2:CGP	141	0.0216	0.04687
MODULE_18	C4:CM	333	0.0215	0.03267
GSE15930_NAIVE_VS_24H_IN_VITRO_STIM_CD8_TCELL_DN	C7:All	143	0.0214	0.04611
GSE360_L_DONOVANI_VS_B_MALAYI_LOW_DOSE_DC_UP	C7:All	146	0.0214	0.04747
RESPONSE_TO_CHEMICAL_STIMULUS	C5:BP	208	0.0213	0.04134
GSE360_DC_VS_MAC_L_MAJOR_UP	C7:All	136	0.0213	0.04995
GSE360_CTRL_VS_B_MALAYI_HIGH_DOSE_DC_DN	C7:All	143	0.0212	0.04765
RYTGCNNRGNAAC_V$MIF1_01	C3:TFT	66	0.0212	0.07456
GSE29618_PRE_VS_DAY7_FLU_VACCINE_PDC_UP	C7:All	140	0.0212	0.0485
GSE11864_UNTREATED_VS_CSF1_IN_MAC_UP	C7:All	126	0.0211	0.04837
MORF_RUNX1	C4:CGN	114	0.0211	0.05658
KRAS.KIDNEY_UP.V1_DN	C6:All	95	0.0211	0.05209
XU_GH1_EXOGENOUS_TARGETS_UP	C2:CGP	56	0.021	0.08512
GSE15750_WT_VS_TRAF6KO_DAY6_EFF_CD8_TCELL_UP	C7:All	160	0.021	0.04468
GSE22886_IGA_VS_IGM_MEMORY_BCELL_UP	C7:All	150	0.0209	0.04648
GSE26669_CTRL_VS_COSTIM_BLOCK_MLR_CD8_TCELL_UP	C7:All	147	0.0208	0.04675
GSE7852_THYMUS_VS_FAT_TREG_UP	C7:All	158	0.0208	0.0441
LINDSTEDT_DENDRITIC_CELL_MATURATION_C	C2:CGP	60	0.0208	0.07835
GAANYNYGACNY_UNKNOWN	C3:TFT	59	0.0208	0.07374
GSE17721_PAM3CSK4_VS_GADIQUIMOD_16H_BMDM_DN	C7:All	158	0.0207	0.04619
KEGG_PHOSPHATIDYLINOSITOL_SIGNALING_SYSTEM	C2:CP:KEGG	57	0.0207	0.0811
KYNG_DNA_DAMAGE_DN	C2:CGP	149	0.0207	0.04951
SCHAEFFER_PROSTATE_DEVELOPMENT_12HR_UP	C2:CGP	95	0.0207	0.06267
HELLER_HDAC_TARGETS_SILENCED_BY_METHYLATION_DN	C2:CGP	209	0.0206	0.04034
TONKS_TARGETS_OF_RUNX1_RUNX1T1_FUSION_MONOCYTE_UP	C2:CGP	147	0.0206	0.04734
V$PBX1_02	C3:TFT	98	0.0205	0.05605
V$EGR3_01	C3:TFT	61	0.0204	0.06668
HOXA9_DN.V1_DN	C6:All	156	0.0203	0.0482
GSE29615_DAY3_VS_DAY7_LAIV_FLU_VACCINE_PBMC_DN	C7:All	121	0.0203	0.05152
GSE7764_IL15_TREATED_VS_CTRL_NK_CELL_24H_DN	C7:All	168	0.0203	0.04319
LIM_MAMMARY_LUMINAL_MATURE_UP	C2:CGP	89	0.0202	0.06059
KRAS.LUNG.BREAST_UP.V1_DN	C6:All	90	0.0202	0.05708
MODULE_576	C4:CM	87	0.0202	0.0662
MODULE_75	C4:CM	270	0.0202	0.03598
HOOI_ST7_TARGETS_DN	C2:CGP	92	0.0201	0.06372
GSE29618_LAIV_VS_TIV_FLU_VACCINE_DAY7_MDC_UP	C7:All	141	0.0201	0.0495
V$SREBP1_02	C3:TFT	61	0.02	0.08034
NEGATIVE_REGULATION_OF_DEVELOPMENTAL_PROCESS	C5:BP	139	0.02	0.05252
GSE16522_ANTI_CD3CD28_STIM_VS_UNSTIM_MEMORY_CD8_TCELL_UP	C7:All	154	0.0199	0.04715
GSE17721_CPG_VS_GARDIQUIMOD_0.5H_BMDM_UP	C7:All	151	0.0199	0.04651
PEDERSEN_METASTASIS_BY_ERBB2_ISOFORM_4	C2:CGP	82	0.0198	0.05827
GSE29618_MONOCYTE_VS_MDC_DAY7_FLU_VACCINE_DN	C7:All	129	0.0196	0.04989
GSE29618_MONOCYTE_VS_MDC_DAY7_FLU_VACCINE_UP	C7:All	160	0.0196	0.04283
REACTOME_HEMOSTASIS	C2:CP:Reactome	328	0.0194	0.0331
LTE2_UP.V1_DN	C6:All	153	0.0194	0.04705
MULLIGHAN_MLL_SIGNATURE_1_DN	C2:CGP	178	0.0194	0.04307
GSE360_L_DONOVANI_VS_B_MALAYI_HIGH_DOSE_DC_UP	C7:All	149	0.0194	0.04515
PKCA_DN.V1_DN	C6:All	124	0.0193	0.05278
GSE3337_CTRL_VS_4H_IFNG_IN_CD8POS_DC_DN	C7:All	155	0.0193	0.0468
TRANSFERASE_ACTIVITY_TRANSFERRING_PHOSPHORUS_CONTAINING_GROUPS	C5:MF	328	0.0191	0.03397
GSE24142_EARLY_THYMIC_PROGENITOR_VS_DN2_THYMOCYTE_ADULT_DN	C7:All	156	0.019	0.04742
GSE26928_NAIVE_VS_CENT_MEMORY_CD4_TCELL_DN	C7:All	144	0.019	0.04882
FERNANDEZ_BOUND_BY_MYC	C2:CGP	129	0.019	0.05343
V$PAX4_03	C3:TFT	197	0.0189	0.04353
GSE7460_CD8_TCELL_VS_CD4_TCELL_ACT_UP	C7:All	147	0.0189	0.0495
GSE29618_PDC_VS_MDC_UP	C7:All	155	0.0189	0.04404
TGACAGNY_V$MEIS1_01	C3:TFT	651	0.0187	0.02336
V$COMP1_01	C3:TFT	92	0.0186	0.06196
V$GRE_C	C3:TFT	99	0.0186	0.05938
FEVR_CTNNB1_TARGETS_UP	C2:CGP	501	0.0185	0.02587
TGCAAAC,MIR-452	C3:MIR	87	0.0185	0.06432
V$MTF1_Q4	C3:TFT	196	0.0184	0.04286
GSE22886_IGG_IGA_MEMORY_BCELL_VS_BLOOD_PLASMA_CELL_UP	C7:All	143	0.0184	0.04713
GSE360_L_MAJOR_VS_B_MALAYI_HIGH_DOSE_MAC_UP	C7:All	141	0.0184	0.04474
MASSARWEH_TAMOXIFEN_RESISTANCE_UP	C2:CGP	455	0.0183	0.02791
NUYTTEN_NIPP1_TARGETS_UP	C2:CGP	596	0.0183	0.02425
GSE20366_EX_VIVO_VS_DEC205_CONVERSION_NAIVE_CD4_TCELL_UP	C7:All	149	0.0183	0.05048
MIKKELSEN_ES_LCP_WITH_H3K4ME3	C2:CGP	96	0.0182	0.063
TTGGAGA,MIR-515-5P,MIR-519E	C3:MIR	110	0.0182	0.05782
RAF_UP.V1_UP	C6:All	166	0.0181	0.04383
GSE18791_UNSTIM_VS_NEWCATSLE_VIRUS_DC_18H_DN	C7:All	125	0.0181	0.05043
chr10q26	C1:All	63	0.0179	0.07039
V$HOXA4_Q2	C3:TFT	204	0.0179	0.04284
BROWNE_HCMV_INFECTION_16HR_DN	C2:CGP	64	0.0179	0.07132
V$PR_02	C3:TFT	106	0.0177	0.05448
GSE26928_EFF_MEM_VS_CENTR_MEM_CD4_TCELL_UP	C7:All	124	0.0177	0.05182
GSE9988_ANTI_TREM1_VS_VEHICLE_TREATED_MONOCYTES_UP	C7:All	136	0.0177	0.05299
V$AREB6_01	C3:TFT	203	0.0177	0.04151
GSE22886_TCELL_VS_BCELL_NAIVE_DN	C7:All	147	0.0177	0.04934
V$PAX6_01	C3:TFT	79	0.0176	0.06481
CREIGHTON_ENDOCRINE_THERAPY_RESISTANCE_1	C2:CGP	396	0.0176	0.02939
BHATTACHARYA_EMBRYONIC_STEM_CELL	C2:CGP	51	0.0174	0.0779
KIM_ALL_DISORDERS_OLIGODENDROCYTE_NUMBER_CORR_UP	C2:CGP	555	0.0174	0.024
GSE2706_R848_VS_LPS_8H_STIM_DC_DN	C7:All	145	0.0174	0.04924
CCAWWNAAGG_V$SRF_Q4	C3:TFT	61	0.0174	0.07553
MCBRYAN_PUBERTAL_BREAST_4_5WK_DN	C2:CGP	151	0.0174	0.04844
GSE13484_UNSTIM_VS_YF17D_VACCINE_STIM_PBMC_DN	C7:All	151	0.0174	0.04584
WTGAAAT_UNKNOWN	C3:TFT	463	0.0173	0.02767
GSE3982_NEUTROPHIL_VS_CENT_MEMORY_CD4_TCELL_UP	C7:All	153	0.0173	0.04838
GSE17721_POLYIC_VS_GARDIQUIMOD_0.5H_BMDM_UP	C7:All	148	0.0173	0.04942
GTGACGY_V$E4F1_Q6	C3:TFT	520	0.0172	0.02596
GSE3982_BCELL_VS_CENT_MEMORY_CD4_TCELL_UP	C7:All	152	0.0171	0.04998
GSE24634_TEFF_VS_TCONV_DAY10_IN_CULTURE_DN	C7:All	156	0.017	0.04523
BYSTRYKH_HEMATOPOIESIS_STEM_CELL_AND_BRAIN_QTL_TRANS	C2:CGP	147	0.017	0.05038
TTCYNRGAA_V$STAT5B_01	C3:TFT	258	0.0169	0.0363
GSE10239_KLRG1INT_VS_KLRG1HIGH_EFF_CD8_TCELL_DN	C7:All	165	0.0169	0.04585
V$TCF11_01	C3:TFT	209	0.0169	0.04129
PRC1_BMI_UP.V1_UP	C6:All	110	0.0168	0.05226
LEIN_MEDULLA_MARKERS	C2:CGP	59	0.0168	0.07526
LU_AGING_BRAIN_UP	C2:CGP	217	0.0168	0.03928
MYAATNNNNNNNGGC_UNKNOWN	C3:TFT	86	0.0168	0.06401
NING_CHRONIC_OBSTRUCTIVE_PULMONARY_DISEASE_DN	C2:CGP	86	0.0167	0.06507
CAAGGAT,MIR-362	C3:MIR	56	0.0167	0.08075
BERTUCCI_MEDULLARY_VS_DUCTAL_BREAST_CANCER_DN	C2:CGP	130	0.0166	0.05205
WESTON_VEGFA_TARGETS_3HR	C2:CGP	54	0.0165	0.07768
GSE17721_LPS_VS_CPG_16H_BMDM_UP	C7:All	154	0.0165	0.04756
GSE17721_PAM3CSK4_VS_GADIQUIMOD_2H_BMDM_UP	C7:All	154	0.0165	0.04954
PRC2_SUZ12_UP.V1_UP	C6:All	127	0.0165	0.05149
V$AP1_Q4	C3:TFT	209	0.0164	0.04093
GSE14308_TH2_VS_NAIVE_CD4_TCELL_UP	C7:All	152	0.0164	0.04954
HADDAD_T_LYMPHOCYTE_AND_NK_PROGENITOR_UP	C2:CGP	59	0.0164	0.08425
GSE29618_PRE_VS_DAY7_POST_LAIV_FLU_VACCINE_MONOCYTE_UP	C7:All	136	0.0163	0.04955
FUJII_YBX1_TARGETS_DN	C2:CGP	163	0.0163	0.04564
V$LMO2COM_02	C3:TFT	179	0.0162	0.04374
GSE10239_NAIVE_VS_MEMORY_CD8_TCELL_DN	C7:All	133	0.0162	0.04847
GSE17721_LPS_VS_POLYIC_0.5H_BMDM_DN	C7:All	149	0.0162	0.04881
GSE15659_RESTING_VS_ACTIVATED_TREG_UP	C7:All	122	0.0161	0.05229
BHAT_ESR1_TARGETS_VIA_AKT1_UP	C2:CGP	220	0.0161	0.03756
V$NKX3A_01	C3:TFT	171	0.016	0.04684
V$CP2_01	C3:TFT	192	0.0158	0.04558
GSE18791_CTRL_VS_NEWCASTLE_VIRUS_DC_6H_DN	C7:All	158	0.0158	0.04723
AAGCACT,MIR-520F	C3:MIR	207	0.0155	0.04225
PHOSPHORIC_ESTER_HYDROLASE_ACTIVITY	C5:MF	120	0.0154	0.05159
chr10q23	C1:All	61	0.0154	0.06972
CCAGGGG,MIR-331	C3:MIR	71	0.0153	0.07023
V$TCF11MAFG_01	C3:TFT	161	0.0152	0.04623
SHETH_LIVER_CANCER_VS_TXNIP_LOSS_PAM5	C2:CGP	70	0.0152	0.07556
V$MYOD_Q6_01	C3:TFT	203	0.0151	0.04222
LIGASE_ACTIVITY	C5:MF	81	0.0151	0.05694
RTAAACA_V$FREAC2_01	C3:TFT	712	0.0151	0.02252
GSE17721_0.5H_VS_12H_CPG_BMDM_DN	C7:All	159	0.0151	0.04466
GSE3982_BCELL_VS_TH1_DN	C7:All	159	0.015	0.04685
GRADE_COLON_AND_RECTAL_CANCER_DN	C2:CGP	78	0.015	0.06234
GSE3982_NEUTROPHIL_VS_TH2_UP	C7:All	147	0.015	0.04631
GSE6269_HEALTHY_VS_STREP_AUREUS_INF_PBMC_DN	C7:All	122	0.015	0.04757
V$CEBPB_01	C3:TFT	202	0.015	0.04113
IMMUNE_SYSTEM_PROCESS	C5:BP	234	0.0149	0.03917
GSE20715_WT_VS_TLR4_KO_LUNG_UP	C7:All	153	0.0149	0.04647
GSE13229_IMM_VS_MATURE_NKCELL_UP	C7:All	161	0.0148	0.04397
V$PIT1_Q6	C3:TFT	179	0.0148	0.04232
LEE_LIVER_CANCER_DENA_DN	C2:CGP	55	0.0148	0.0793
LENAOUR_DENDRITIC_CELL_MATURATION_DN	C2:CGP	101	0.0148	0.05122
WCAANNNYCAG_UNKNOWN	C3:TFT	203	0.0148	0.04285
GTGCCAT,MIR-183	C3:MIR	135	0.0148	0.04876
ENK_UV_RESPONSE_EPIDERMIS_UP	C2:CGP	213	0.0147	0.04097
V$SRY_01	C3:TFT	188	0.0147	0.04577
GSE8515_CTRL_VS_IL1_4H_STIM_MAC_UP	C7:All	147	0.0146	0.05071
ZHOU_CELL_CYCLE_GENES_IN_IR_RESPONSE_6HR	C2:CGP	74	0.0146	0.06562
GSE360_L_MAJOR_VS_M_TUBERCULOSIS_MAC_UP	C7:All	134	0.0146	0.05046
GSE17974_CTRL_VS_ACT_IL4_AND_ANTI_IL12_48H_CD4_TCELL_UP	C7:All	133	0.0144	0.05048
GTGCCAA,MIR-96	C3:MIR	251	0.0144	0.03813
DOANE_RESPONSE_TO_ANDROGEN_DN	C2:CGP	181	0.0144	0.04207
REACTOME_MHC_CLASS_II_ANTIGEN_PRESENTATION	C2:CP:Reactome	67	0.0143	0.06893
[truncated: 3,250 more rows]

## Sheet: b (adipose)
Table S2b—Functions of genes expressed differentially in adipose tissue
MSigDB gene sets are listed from most to least enriched with genes scoring high for differential expression between humans and chimpanzees in adipose tissue. Collection is the MSigDB collection containing the set (one of 16). # genes is the number of genes whose expression we measured in the set (at least 50). rrb is the rank-biserial correlation between scores for differential expression and mem…
Set	Collection	# genes	rrb	SE(rrb)
chr12q13	C1:All	50	0.667	0.08334
chr17q21	C1:All	54	0.4417	0.07281
NAKAYAMA_SOFT_TISSUE_TUMORS_PCA2_DN	C2:CGP	53	0.3445	0.08219
GNF2_CARD15	C4:CGN	52	0.3378	0.0607
KIM_RESPONSE_TO_TSA_AND_DECITABINE_UP	C2:CGP	67	0.3334	0.06154
JAK2_DN.V1_UP	C6:All	65	0.3264	0.06267
KRAS.300_UP.V1_UP	C6:All	67	0.3243	0.06886
NABA_CORE_MATRISOME	C2:CP:Other	143	0.3141	0.04506
TURASHVILI_BREAST_LOBULAR_CARCINOMA_VS_LOBULAR_NORMAL_DN	C2:CGP	54	0.3108	0.08092
MODULE_122	C4:CM	93	0.3102	0.05407
MEISSNER_NPC_HCP_WITH_H3K4ME3_AND_H3K27ME3	C2:CGP	70	0.3082	0.06505
GSE13485_DAY1_VS_DAY3_YF17D_VACCINE_PBMC_UP	C7:All	63	0.304	0.07388
BOQUEST_STEM_CELL_UP	C2:CGP	187	0.3004	0.04288
WU_CELL_MIGRATION	C2:CGP	110	0.2932	0.05498
GAUSSMANN_MLL_AF4_FUSION_TARGETS_E_UP	C2:CGP	65	0.2884	0.07225
MIKKELSEN_MEF_HCP_WITH_H3_UNMETHYLATED	C2:CGP	71	0.2853	0.06814
PROTEINACEOUS_EXTRACELLULAR_MATRIX	C5:CC	54	0.2851	0.07199
HSIAO_LIVER_SPECIFIC_GENES	C2:CGP	119	0.2851	0.05346
NABA_ECM_GLYCOPROTEINS	C2:CP:Other	107	0.2847	0.05342
VANLOO_SP3_TARGETS_DN	C2:CGP	56	0.2806	0.07239
CHIANG_LIVER_CANCER_SUBCLASS_CTNNB1_UP	C2:CGP	107	0.2785	0.05923
FRIDMAN_SENESCENCE_UP	C2:CGP	52	0.2778	0.08065
HESS_TARGETS_OF_HOXA9_AND_MEIS1_DN	C2:CGP	55	0.2778	0.07499
KIM_GLIS2_TARGETS_UP	C2:CGP	51	0.2754	0.07934
EXTRACELLULAR_MATRIX	C5:CC	55	0.2729	0.07182
BOQUEST_STEM_CELL_CULTURED_VS_FRESH_UP	C2:CGP	305	0.27	0.0337
GNF2_DNM1	C4:CGN	55	0.2683	0.07991
OHGUCHI_LIVER_HNF4A_TARGETS_DN	C2:CGP	60	0.2674	0.07849
MODULE_324	C4:CM	78	0.2668	0.06368
CERVERA_SDHB_TARGETS_2	C2:CGP	71	0.2661	0.0664
MODULE_24	C4:CM	240	0.266	0.03817
KRAS.KIDNEY_UP.V1_DN	C6:All	55	0.2655	0.07832
GSE17974_IL4_AND_ANTI_IL12_VS_UNTREATED_6H_ACT_CD4_TCELL_UP	C7:All	99	0.2634	0.05695
GSE29618_PRE_VS_DAY7_POST_TIV_FLU_VACCINE_BCELL_UP	C7:All	89	0.2566	0.05796
TAKEDA_TARGETS_OF_NUP98_HOXA9_FUSION_8D_UP	C2:CGP	94	0.2566	0.0637
VECCHI_GASTRIC_CANCER_ADVANCED_VS_EARLY_UP	C2:CGP	119	0.2554	0.05455
TAKEDA_TARGETS_OF_NUP98_HOXA9_FUSION_16D_UP	C2:CGP	96	0.2551	0.05689
TAKEDA_TARGETS_OF_NUP98_HOXA9_FUSION_10D_UP	C2:CGP	122	0.2527	0.05401
GSE6566_STRONG_VS_WEAK_DC_STIMULATED_CD4_TCELL_UP	C7:All	93	0.251	0.06178
MODULE_88	C4:CM	434	0.2508	0.02876
SRC_UP.V1_UP	C6:All	68	0.2481	0.07127
EXTRACELLULAR_REGION	C5:CC	198	0.2473	0.04261
MODULE_180	C4:CM	66	0.2465	0.07228
G_PROTEIN_COUPLED_RECEPTOR_ACTIVITY	C5:MF	57	0.2462	0.06871
JAEGER_METASTASIS_DN	C2:CGP	114	0.2459	0.05704
CHARAFE_BREAST_CANCER_BASAL_VS_MESENCHYMAL_UP	C2:CGP	56	0.245	0.08271
ESC_V6.5_UP_EARLY.V1_DN	C6:All	102	0.2443	0.05158
BOYLAN_MULTIPLE_MYELOMA_PCA3_UP	C2:CGP	51	0.2442	0.08069
CROONQUIST_NRAS_VS_STROMAL_STIMULATION_DN	C2:CGP	64	0.2406	0.07032
ATF2_S_UP.V1_DN	C6:All	115	0.2401	0.0553
SMID_BREAST_CANCER_LUMINAL_B_DN	C2:CGP	313	0.2397	0.03245
EXTRACELLULAR_REGION_PART	C5:CC	150	0.2382	0.05
MODULE_55	C4:CM	429	0.2381	0.02953
LINDVALL_IMMORTALIZED_BY_TERT_DN	C2:CGP	51	0.238	0.09244
TURASHVILI_BREAST_LOBULAR_CARCINOMA_VS_DUCTAL_NORMAL_DN	C2:CGP	54	0.2379	0.08461
KRAS.600_UP.V1_UP	C6:All	132	0.2355	0.05149
MARTENS_TRETINOIN_RESPONSE_UP	C2:CGP	263	0.2345	0.03467
MIKKELSEN_NPC_HCP_WITH_H3K4ME3_AND_H3K27ME3	C2:CGP	99	0.2341	0.06064
PASINI_SUZ12_TARGETS_UP	C2:CGP	53	0.2338	0.08324
CERVERA_SDHB_TARGETS_1_UP	C2:CGP	67	0.2332	0.06833
MODULE_23	C4:CM	299	0.233	0.03576
GERY_CEBP_TARGETS	C2:CGP	85	0.2325	0.0703
MIKKELSEN_IPS_ICP_WITH_H3K4ME3_AND_H327ME3	C2:CGP	53	0.2316	0.07573
TAKEDA_TARGETS_OF_NUP98_HOXA9_FUSION_10D_DN	C2:CGP	75	0.2315	0.06748
MCBRYAN_PUBERTAL_BREAST_4_5WK_UP	C2:CGP	156	0.2315	0.05163
HALLMARK_EPITHELIAL_MESENCHYMAL_TRANSITION	H:All	144	0.2306	0.04781
MODULE_342	C4:CM	108	0.2305	0.05726
IZADPANAH_STEM_CELL_ADIPOSE_VS_BONE_UP	C2:CGP	80	0.2299	0.05993
KRAS.LUNG_UP.V1_UP	C6:All	66	0.2289	0.07277
CAIRO_LIVER_DEVELOPMENT_DN	C2:CGP	125	0.2272	0.05343
MODULE_47	C4:CM	159	0.2271	0.04392
DAZARD_RESPONSE_TO_UV_NHEK_UP	C2:CGP	122	0.2264	0.05409
GSE29618_PRE_VS_DAY7_FLU_VACCINE_PDC_UP	C7:All	106	0.2257	0.05533
GNF2_TNFRSF1B	C4:CGN	50	0.2248	0.06919
DIAZ_CHRONIC_MEYLOGENOUS_LEUKEMIA_DN	C2:CGP	68	0.2244	0.06858
RPS14_DN.V1_UP	C6:All	118	0.2238	0.05267
NABA_ECM_REGULATORS	C2:CP:Other	114	0.2237	0.05215
HECKER_IFNB1_TARGETS	C2:CGP	51	0.2235	0.08573
KRAS.KIDNEY_UP.V1_UP	C6:All	93	0.223	0.05939
SENGUPTA_NASOPHARYNGEAL_CARCINOMA_WITH_LMP1_DN	C2:CGP	67	0.2225	0.0806
VECCHI_GASTRIC_CANCER_EARLY_DN	C2:CGP	205	0.2225	0.04266
GNF2_HCK	C4:CGN	71	0.2222	0.05946
MODULE_235	C4:CM	52	0.2217	0.07743
KAN_RESPONSE_TO_ARSENIC_TRIOXIDE	C2:CGP	71	0.2206	0.0698
LEIN_CHOROID_PLEXUS_MARKERS	C2:CGP	60	0.2206	0.07905
LEE_LIVER_CANCER_SURVIVAL_UP	C2:CGP	85	0.2205	0.05972
GSE18791_UNSTIM_VS_NEWCATSLE_VIRUS_DC_1H_UP	C7:All	53	0.219	0.07881
GNF2_CASP1	C4:CGN	88	0.2181	0.05676
EXTRACELLULAR_SPACE	C5:CC	99	0.2179	0.0626
GSE36392_EOSINOPHIL_VS_MAC_IL25_TREATED_LUNG_UP	C7:All	101	0.2178	0.05645
PETROVA_ENDOTHELIUM_LYMPHATIC_VS_BLOOD_DN	C2:CGP	116	0.2171	0.05149
KRAS.600.LUNG.BREAST_UP.V1_UP	C6:All	111	0.2156	0.05226
MOHANKUMAR_TLX1_TARGETS_DN	C2:CGP	100	0.2152	0.05945
WANG_MLL_TARGETS	C2:CGP	170	0.2152	0.04373
LINDSTEDT_DENDRITIC_CELL_MATURATION_C	C2:CGP	51	0.2147	0.07717
GSE14769_UNSTIM_VS_20MIN_LPS_BMDM_UP	C7:All	87	0.2143	0.06314
BENPORATH_PRC2_TARGETS	C2:CGP	265	0.2138	0.03735
VERHAAK_AML_WITH_NPM1_MUTATED_UP	C2:CGP	106	0.2129	0.05034
GSE13411_IGM_MEMORY_BCELL_VS_PLASMA_CELL_DN	C7:All	104	0.2124	0.05848
MODULE_6	C4:CM	241	0.2122	0.03958
GSE18791_UNSTIM_VS_NEWCATSLE_VIRUS_DC_2H_UP	C7:All	58	0.212	0.07961
SABATES_COLORECTAL_ADENOMA_DN	C2:CGP	149	0.2115	0.05061
SENESE_HDAC2_TARGETS_DN	C2:CGP	80	0.2109	0.06342
CHEN_LVAD_SUPPORT_OF_FAILING_HEART_UP	C2:CGP	67	0.2108	0.07971
HALLMARK_COAGULATION	H:All	70	0.2106	0.0649
LEF1_UP.V1_UP	C6:All	103	0.2104	0.05864
MODULE_12	C4:CM	243	0.2101	0.03936
MORF_MAP3K14	C4:CGN	54	0.2087	0.07746
RESPONSE_TO_WOUNDING	C5:BP	94	0.2077	0.06085
SMID_BREAST_CANCER_LUMINAL_A_UP	C2:CGP	58	0.2073	0.08669
KRAS.LUNG_UP.V1_DN	C6:All	50	0.2061	0.09082
MEISSNER_BRAIN_HCP_WITH_H3K27ME3	C2:CGP	61	0.2053	0.08348
MODULE_2	C4:CM	271	0.2053	0.03764
CHIANG_LIVER_CANCER_SUBCLASS_CTNNB1_DN	C2:CGP	110	0.2053	0.05533
GSE22886_NEUTROPHIL_VS_DC_UP	C7:All	87	0.2051	0.06214
VANHARANTA_UTERINE_FIBROID_DN	C2:CGP	51	0.2047	0.08138
MIKKELSEN_MEF_HCP_WITH_H3K27ME3	C2:CGP	182	0.2041	0.04151
LIU_VAV3_PROSTATE_CARCINOGENESIS_UP	C2:CGP	65	0.2041	0.07292
GSE360_HIGH_DOSE_B_MALAYI_VS_M_TUBERCULOSIS_MAC_DN	C7:All	122	0.2032	0.05438
IGLESIAS_E2F_TARGETS_UP	C2:CGP	100	0.202	0.05602
GSE9650_NAIVE_VS_MEMORY_CD8_TCELL_DN	C7:All	136	0.2014	0.0483
ALK_DN.V1_DN	C6:All	55	0.2011	0.07804
HAMAI_APOPTOSIS_VIA_TRAIL_DN	C2:CGP	107	0.2007	0.05497
DELYS_THYROID_CANCER_DN	C2:CGP	150	0.2005	0.05145
MODULE_113	C4:CM	59	0.2	0.07552
GRAHAM_CML_QUIESCENT_VS_NORMAL_QUIESCENT_UP	C2:CGP	52	0.1998	0.07838
MEL18_DN.V1_DN	C6:All	98	0.1983	0.05795
MORF_LTK	C4:CGN	72	0.1981	0.07263
KATSANOU_ELAVL1_TARGETS_DN	C2:CGP	97	0.1965	0.0642
SANA_TNF_SIGNALING_DN	C2:CGP	66	0.1959	0.06769
SMID_BREAST_CANCER_RELAPSE_IN_BONE_UP	C2:CGP	50	0.1958	0.08634
TONKS_TARGETS_OF_RUNX1_RUNX1T1_FUSION_HSC_DN	C2:CGP	117	0.1952	0.0535
DANG_REGULATED_BY_MYC_DN	C2:CGP	169	0.195	0.0424
INFLAMMATORY_RESPONSE	C5:BP	66	0.1946	0.07632
MODULE_379	C4:CM	77	0.1945	0.06135
MODULE_60	C4:CM	264	0.1945	0.03648
IL15_UP.V1_UP	C6:All	106	0.1944	0.05675
GSE10325_BCELL_VS_MYELOID_DN	C7:All	141	0.1924	0.04604
GSE18791_CTRL_VS_NEWCASTLE_VIRUS_DC_8H_DN	C7:All	125	0.1924	0.05225
GSE13485_CTRL_VS_DAY1_YF17D_VACCINE_PBMC_DN	C7:All	50	0.1921	0.08136
KEGG_NEUROACTIVE_LIGAND_RECEPTOR_INTERACTION	C2:CP:KEGG	89	0.192	0.06304
DELYS_THYROID_CANCER_UP	C2:CGP	279	0.192	0.03506
GSE22886_NAIVE_CD8_TCELL_VS_NEUTROPHIL_DN	C7:All	107	0.1912	0.05865
LEE_AGING_CEREBELLUM_DN	C2:CGP	55	0.1912	0.08204
P53_DN.V2_UP	C6:All	57	0.1912	0.07925
ACEVEDO_LIVER_CANCER_WITH_H3K27ME3_DN	C2:CGP	68	0.191	0.064
HELLEBREKERS_SILENCED_DURING_TUMOR_ANGIOGENESIS	C2:CGP	58	0.1908	0.08004
FRASOR_RESPONSE_TO_ESTRADIOL_DN	C2:CGP	56	0.1901	0.07271
GSE17974_0H_VS_1H_IN_VITRO_ACT_CD4_TCELL_UP	C7:All	104	0.1901	0.05197
GSE15324_ELF4_KO_VS_WT_NAIVE_CD8_TCELL_DN	C7:All	99	0.1901	0.0592
ZHU_CMV_24_HR_DN	C2:CGP	60	0.1898	0.0763
HINATA_NFKB_TARGETS_FIBROBLAST_UP	C2:CGP	53	0.1881	0.07939
MEISSNER_NPC_HCP_WITH_H3K4ME2	C2:CGP	271	0.1879	0.0344
HINATA_NFKB_TARGETS_KERATINOCYTE_UP	C2:CGP	57	0.1876	0.07733
MIKKELSEN_ES_ICP_WITH_H3K4ME3_AND_H3K27ME3	C2:CGP	62	0.1871	0.07384
JAATINEN_HEMATOPOIETIC_STEM_CELL_DN	C2:CGP	138	0.1865	0.04623
GSE18791_CTRL_VS_NEWCASTLE_VIRUS_DC_16H_DN	C7:All	108	0.1859	0.05496
GSE18791_CTRL_VS_NEWCASTLE_VIRUS_DC_1H_UP	C7:All	68	0.1855	0.07394
MODULE_128	C4:CM	56	0.1848	0.07711
GSE32423_MEMORY_VS_NAIVE_CD8_TCELL_UP	C7:All	107	0.1842	0.05785
KRAS.AMP.LUNG_UP.V1_UP	C6:All	51	0.1828	0.08153
MEISSNER_NPC_HCP_WITH_H3K4ME2_AND_H3K27ME3	C2:CGP	118	0.1824	0.0562
VERHAAK_AML_WITH_NPM1_MUTATED_DN	C2:CGP	151	0.1818	0.04753
MODULE_242	C4:CM	78	0.1812	0.06204
KRAS.LUNG.BREAST_UP.V1_UP	C6:All	57	0.1808	0.08197
MODULE_43	C4:CM	59	0.1808	0.07322
LANDIS_BREAST_CANCER_PROGRESSION_DN	C2:CGP	55	0.1808	0.08804
FOSTER_TOLERANT_MACROPHAGE_UP	C2:CGP	102	0.1805	0.05637
LIEN_BREAST_CARCINOMA_METAPLASTIC_VS_DUCTAL_DN	C2:CGP	56	0.1801	0.07608
GSE6269_FLU_VS_E_COLI_INF_PBMC_DN	C7:All	77	0.1801	0.07315
NABA_MATRISOME_ASSOCIATED	C2:CP:Other	293	0.1798	0.03628
MODULE_79	C4:CM	58	0.1796	0.07506
KRAS.BREAST_UP.V1_UP	C6:All	52	0.1793	0.08079
GSE29618_PRE_VS_DAY7_POST_TIV_FLU_VACCINE_PDC_UP	C7:All	100	0.1792	0.05589
LANDIS_ERBB2_BREAST_TUMORS_324_DN	C2:CGP	103	0.1785	0.06007
GSE32423_CTRL_VS_IL7_MEMORY_CD8_TCELL_DN	C7:All	100	0.178	0.05286
ATF2_UP.V1_DN	C6:All	118	0.1777	0.06039
MYC_UP.V1_DN	C6:All	94	0.1776	0.06164
GSE17974_IL4_AND_ANTI_IL12_VS_UNTREATED_12H_ACT_CD4_TCELL_DN	C7:All	94	0.1773	0.06352
MIKKELSEN_NPC_HCP_WITH_H3K27ME3	C2:CGP	90	0.1772	0.06114
CALCIUM_ION_BINDING	C5:MF	62	0.1772	0.07707
BROWNE_INTERFERON_RESPONSIVE_GENES	C2:CGP	53	0.1772	0.0836
HOELZEL_NF1_TARGETS_DN	C2:CGP	71	0.177	0.06985
MODULE_93	C4:CM	109	0.1766	0.05437
GSE15324_ELF4_KO_VS_WT_NAIVE_CD8_TCELL_UP	C7:All	119	0.1761	0.0546
MODULE_157	C4:CM	50	0.176	0.08751
MODULE_64	C4:CM	258	0.1759	0.0368
SMID_BREAST_CANCER_NORMAL_LIKE_UP	C2:CGP	290	0.1752	0.03479
GSE22886_TCELL_VS_BCELL_NAIVE_UP	C7:All	134	0.1744	0.04742
MODULE_1	C4:CM	266	0.174	0.03641
WOO_LIVER_CANCER_RECURRENCE_UP	C2:CGP	71	0.174	0.0688
HOSHIDA_LIVER_CANCER_SUBCLASS_S3	C2:CGP	154	0.1739	0.0486
MEISSNER_NPC_HCP_WITH_H3_UNMETHYLATED	C2:CGP	256	0.1736	0.03799
GSE2706_R848_VS_LPS_8H_STIM_DC_UP	C7:All	67	0.1735	0.06931
P53_DN.V1_UP	C6:All	114	0.1731	0.05565
GSE3982_CTRL_VS_LPS_48H_DC_DN	C7:All	130	0.1729	0.05334
GNF2_STAT6	C4:CGN	51	0.1726	0.07278
KAECH_NAIVE_VS_MEMORY_CD8_TCELL_DN	C7:All	130	0.1726	0.05113
BENPORATH_SUZ12_TARGETS	C2:CGP	475	0.1723	0.02842
MODULE_170	C4:CM	58	0.1721	0.07562
CAIRO_HEPATOBLASTOMA_DN	C2:CGP	152	0.172	0.05021
SEXUAL_REPRODUCTION	C5:BP	52	0.1718	0.08374
NABA_SECRETED_FACTORS	C2:CP:Other	111	0.171	0.05812
MODULE_112	C4:CM	147	0.171	0.05129
LENAOUR_DENDRITIC_CELL_MATURATION_DN	C2:CGP	85	0.1705	0.06067
SERVITJA_LIVER_HNF1A_TARGETS_UP	C2:CGP	78	0.1692	0.061
RODWELL_AGING_KIDNEY_NO_BLOOD_UP	C2:CGP	125	0.1691	0.05283
TURASHVILI_BREAST_DUCTAL_CARCINOMA_VS_DUCTAL_NORMAL_DN	C2:CGP	116	0.1687	0.05535
MCLACHLAN_DENTAL_CARIES_DN	C2:CGP	149	0.1678	0.04904
BOSCO_TH1_CYTOTOXIC_MODULE	C2:CGP	56	0.1676	0.08733
V$MYOD_Q6_01	C3:TFT	162	0.1671	0.04663
MODULE_117	C4:CM	314	0.1666	0.03352
SHETH_LIVER_CANCER_VS_TXNIP_LOSS_PAM2	C2:CGP	97	0.1665	0.0602
MOREAUX_B_LYMPHOCYTE_MATURATION_BY_TACI_UP	C2:CGP	56	0.1665	0.07806
HELLER_SILENCED_BY_METHYLATION_UP	C2:CGP	152	0.1663	0.0475
DURAND_STROMA_S_UP	C2:CGP	210	0.1658	0.04281
RYTGCNWTGGNR_UNKNOWN	C3:TFT	62	0.1656	0.07804
MODULE_75	C4:CM	204	0.1655	0.04133
BENPORATH_ES_WITH_H3K27ME3	C2:CGP	495	0.1652	0.02785
SCHUETZ_BREAST_CANCER_DUCTAL_INVASIVE_UP	C2:CGP	259	0.1648	0.03663
SERVITJA_ISLET_HNF1A_TARGETS_UP	C2:CGP	111	0.1645	0.05513
PICCALUGA_ANGIOIMMUNOBLASTIC_LYMPHOMA_UP	C2:CGP	146	0.1643	0.04829
ZHU_CMV_ALL_DN	C2:CGP	85	0.1643	0.06352
CHEBOTAEV_GR_TARGETS_UP	C2:CGP	60	0.1642	0.08006
MARTORIATI_MDM4_TARGETS_NEUROEPITHELIUM_UP	C2:CGP	105	0.1639	0.05586
WARTERS_RESPONSE_TO_IR_SKIN	C2:CGP	50	0.1636	0.07211
REACTOME_INTEGRIN_CELL_SURFACE_INTERACTIONS	C2:CP:Reactome	55	0.1634	0.08065
ONDER_CDH1_SIGNALING_VIA_CTNNB1	C2:CGP	65	0.1633	0.07418
HATADA_METHYLATED_IN_LUNG_CANCER_UP	C2:CGP	207	0.1627	0.03893
ELVIDGE_HYPOXIA_UP	C2:CGP	126	0.1625	0.05545
PANGAS_TUMOR_SUPPRESSION_BY_SMAD1_AND_SMAD5_UP	C2:CGP	94	0.1622	0.05936
GSE360_HIGH_DOSE_B_MALAYI_VS_M_TUBERCULOSIS_DC_DN	C7:All	120	0.1619	0.05195
GSE8515_CTRL_VS_IL6_4H_STIM_MAC_DN	C7:All	80	0.1618	0.06137
GSE360_L_MAJOR_VS_B_MALAYI_HIGH_DOSE_MAC_UP	C7:All	114	0.1615	0.05519
ONDER_CDH1_TARGETS_2_DN	C2:CGP	264	0.1612	0.03628
WALLACE_PROSTATE_CANCER_RACE_UP	C2:CGP	177	0.1611	0.04515
OXIDOREDUCTASE_ACTIVITY	C5:MF	167	0.161	0.04574
GOLDRATH_NAIVE_VS_MEMORY_CD8_TCELL_DN	C7:All	148	0.1608	0.04779
GSE22886_NAIVE_VS_IGM_MEMORY_BCELL_UP	C7:All	129	0.1605	0.05138
REACTOME_CLASS_A1_RHODOPSIN_LIKE_RECEPTORS	C2:CP:Reactome	76	0.1602	0.06719
ALTEMEIER_RESPONSE_TO_LPS_WITH_MECHANICAL_VENTILATION	C2:CGP	81	0.1598	0.06111
LENAOUR_DENDRITIC_CELL_MATURATION_UP	C2:CGP	80	0.1597	0.06596
GSE15733_BM_VS_SPLEEN_MEMORY_CD4_TCELL_UP	C7:All	114	0.1596	0.05791
GSE360_T_GONDII_VS_B_MALAYI_HIGH_DOSE_MAC_UP	C7:All	127	0.1594	0.0488
GSE360_T_GONDII_VS_M_TUBERCULOSIS_MAC_DN	C7:All	125	0.1592	0.05106
SHETH_LIVER_CANCER_VS_TXNIP_LOSS_PAM4	C2:CGP	154	0.1591	0.04814
BROWN_MYELOID_CELL_DEVELOPMENT_UP	C2:CGP	92	0.1591	0.05643
MODULE_5	C4:CM	280	0.1591	0.03606
GSE20366_TREG_VS_NAIVE_CD4_TCELL_DN	C7:All	119	0.1587	0.05366
MODULE_38	C4:CM	293	0.1572	0.03525
GSE17974_CTRL_VS_ACT_IL4_AND_ANTI_IL12_6H_CD4_TCELL_UP	C7:All	119	0.1571	0.05488
SATO_SILENCED_BY_METHYLATION_IN_PANCREATIC_CANCER_1	C2:CGP	221	0.1571	0.03915
MARKEY_RB1_ACUTE_LOF_UP	C2:CGP	137	0.157	0.04929
GENERATION_OF_PRECURSOR_METABOLITES_AND_ENERGY	C5:BP	72	0.157	0.06439
CHIANG_LIVER_CANCER_SUBCLASS_PROLIFERATION_DN	C2:CGP	89	0.1568	0.06368
GSE17974_CTRL_VS_ACT_IL4_AND_ANTI_IL12_1H_CD4_TCELL_UP	C7:All	122	0.1568	0.05586
GSE20715_WT_VS_TLR4_KO_24H_OZONE_LUNG_DN	C7:All	130	0.1566	0.04836
HUANG_DASATINIB_RESISTANCE_UP	C2:CGP	62	0.1559	0.07624
GALINDO_IMMUNE_RESPONSE_TO_ENTEROTOXIN	C2:CGP	52	0.1556	0.0818
IL2_UP.V1_UP	C6:All	104	0.1555	0.0562
GSE34205_RSV_VS_FLU_INF_INFANT_PBMC_UP	C7:All	83	0.1549	0.0617
LEE_NEURAL_CREST_STEM_CELL_UP	C2:CGP	92	0.1548	0.06104
ROZANOV_MMP14_TARGETS_UP	C2:CGP	171	0.1547	0.04401
CHIARADONNA_NEOPLASTIC_TRANSFORMATION_CDC25_DN	C2:CGP	112	0.1545	0.05897
CHIARADONNA_NEOPLASTIC_TRANSFORMATION_KRAS_DN	C2:CGP	101	0.1542	0.05896
GSE17974_CTRL_VS_ACT_IL4_AND_ANTI_IL12_0.5H_CD4_TCELL_UP	C7:All	69	0.154	0.05948
GRAHAM_CML_DIVIDING_VS_NORMAL_QUIESCENT_DN	C2:CGP	60	0.1537	0.07645
GSE30962_ACUTE_VS_CHRONIC_LCMV_PRIMARY_INF_CD8_TCELL_UP	C7:All	147	0.1534	0.04444
ATM_DN.V1_UP	C6:All	52	0.1532	0.08298
SENESE_HDAC1_AND_HDAC2_TARGETS_DN	C2:CGP	148	0.153	0.04853
GSE9006_TYPE_1_DIABETES_AT_DX_VS_1MONTH_POST_DX_PBMC_UP	C7:All	133	0.1527	0.04779
GSE24634_IL4_VS_CTRL_TREATED_NAIVE_CD4_TCELL_DAY5_DN	C7:All	130	0.1526	0.05083
GSE10463_CD40L_AND_VA347_VS_CD40L_IN_DC_DN	C7:All	82	0.1523	0.06015
MODULE_176	C4:CM	133	0.152	0.0542
MEISSNER_BRAIN_HCP_WITH_H3K4ME3_AND_H3K27ME3	C2:CGP	578	0.1518	0.02502
POOLA_INVASIVE_BREAST_CANCER_DN	C2:CGP	93	0.1509	0.06544
GSE36392_TYPE_2_MYELOID_VS_NEUTROPHIL_IL25_TREATED_LUNG_UP	C7:All	134	0.1508	0.04934
MCLACHLAN_DENTAL_CARIES_UP	C2:CGP	153	0.1508	0.04903
MAPKKK_CASCADE_GO_0000165	C5:BP	64	0.1507	0.07009
GSE3982_DC_VS_CENT_MEMORY_CD4_TCELL_UP	C7:All	140	0.1507	0.05017
STRUCTURAL_MOLECULE_ACTIVITY	C5:MF	85	0.1504	0.06431
MODULE_181	C4:CM	122	0.1499	0.04874
HALLMARK_XENOBIOTIC_METABOLISM	H:All	124	0.1497	0.04953
MODULE_46	C4:CM	197	0.1496	0.04264
GSE3982_DC_VS_TH2_UP	C7:All	133	0.1495	0.04883
MARKEY_RB1_CHRONIC_LOF_DN	C2:CGP	79	0.1494	0.06546
MODULE_44	C4:CM	216	0.1494	0.04122
GSE29615_CTRL_VS_LAIV_FLU_VACCINE_PBMC_UP	C7:All	86	0.1492	0.0632
GSE360_CTRL_VS_M_TUBERCULOSIS_DC_DN	C7:All	117	0.1489	0.05298
RELA_DN.V1_DN	C6:All	65	0.1484	0.07009
CCTNTMAGA_UNKNOWN	C3:TFT	85	0.1478	0.05631
RADMACHER_AML_PROGNOSIS	C2:CGP	54	0.1475	0.07362
SWEET_LUNG_CANCER_KRAS_DN	C2:CGP	276	0.1471	0.03646
MIKKELSEN_MCV6_HCP_WITH_H3K27ME3	C2:CGP	152	0.147	0.04824
ACEVEDO_FGFR1_TARGETS_IN_PROSTATE_CANCER_MODEL_DN	C2:CGP	194	0.1466	0.04433
TURASHVILI_BREAST_LOBULAR_CARCINOMA_VS_LOBULAR_NORMAL_UP	C2:CGP	57	0.1465	0.08545
GSE17974_0H_VS_0.5H_IN_VITRO_ACT_CD4_TCELL_UP	C7:All	97	0.1464	0.05598
BILD_MYC_ONCOGENIC_SIGNATURE	C2:CGP	132	0.1463	0.04954
GSE30962_PRIMARY_VS_SECONDARY_CHRONIC_LCMV_INF_CD8_TCELL_DN	C7:All	123	0.1462	0.05348
LI_INDUCED_T_TO_NATURAL_KILLER_UP	C2:CGP	189	0.146	0.04216
P53_DN.V1_DN	C6:All	128	0.1459	0.05351
REACTOME_GLYCOSAMINOGLYCAN_METABOLISM	C2:CP:Reactome	63	0.1459	0.07476
TARTE_PLASMA_CELL_VS_PLASMABLAST_UP	C2:CGP	190	0.1456	0.04228
GSE27786_LIN_NEG_VS_ERYTHROBLAST_DN	C7:All	96	0.1455	0.0562
PTEN_DN.V1_UP	C6:All	98	0.1455	0.06208
MODULE_220	C4:CM	167	0.1454	0.04612
GAUSSMANN_MLL_AF4_FUSION_TARGETS_F_UP	C2:CGP	134	0.1449	0.04873
GSE12845_PRE_GC_VS_DARKZONE_GC_TONSIL_BCELL_UP	C7:All	114	0.1447	0.05334
LU_EZH2_TARGETS_UP	C2:CGP	162	0.1446	0.04455
GSE6269_FLU_VS_STREP_PNEUMO_INF_PBMC_DN	C7:All	85	0.1446	0.06433
HALLMARK_MYOGENESIS	H:All	138	0.1444	0.0526
WNT_UP.V1_UP	C6:All	96	0.1442	0.06269
LABBE_TGFB1_TARGETS_UP	C2:CGP	54	0.1442	0.08658
BORCZUK_MALIGNANT_MESOTHELIOMA_DN	C2:CGP	55	0.1439	0.07734
ELVIDGE_HYPOXIA_BY_DMOG_UP	C2:CGP	99	0.1438	0.06545
YANG_BCL3_TARGETS_UP	C2:CGP	242	0.1437	0.03927
PTEN_DN.V1_DN	C6:All	85	0.1436	0.06189
IZADPANAH_STEM_CELL_ADIPOSE_VS_BONE_DN	C2:CGP	76	0.1434	0.07228
KRAS.600_UP.V1_DN	C6:All	110	0.1433	0.05411
KEEN_RESPONSE_TO_ROSIGLITAZONE_DN	C2:CGP	67	0.1433	0.0764
HOFFMANN_PRE_BI_TO_LARGE_PRE_BII_LYMPHOCYTE_DN	C2:CGP	53	0.1432	0.08892
NAGASHIMA_NRG1_SIGNALING_UP	C2:CGP	119	0.1432	0.05692
ZWANG_TRANSIENTLY_UP_BY_2ND_EGF_PULSE_ONLY	C2:CGP	607	0.1431	0.0246
SANSOM_APC_TARGETS_DN	C2:CGP	223	0.1431	0.04026
MODULE_19	C4:CM	217	0.1429	0.0408
FIGUEROA_AML_METHYLATION_CLUSTER_1_UP	C2:CGP	67	0.1427	0.06573
KEGG_ADIPOCYTOKINE_SIGNALING_PATHWAY	C2:CP:KEGG	52	0.1426	0.08804
GSE29615_CTRL_VS_DAY7_LAIV_FLU_VACCINE_PBMC_DN	C7:All	72	0.1426	0.07332
KRAS.300_UP.V1_DN	C6:All	61	0.1421	0.07307
PEREZ_TP53_AND_TP63_TARGETS	C2:CGP	109	0.1421	0.05543
BURTON_ADIPOGENESIS_5	C2:CGP	79	0.142	0.06584
GSE27786_NKTCELL_VS_ERYTHROBLAST_DN	C7:All	107	0.1419	0.05275
MODULE_100	C4:CM	360	0.1419	0.03263
MORF_CASP2	C4:CGN	60	0.1417	0.07265
MORF_LCAT	C4:CGN	67	0.1415	0.07378
MODULE_137	C4:CM	357	0.1411	0.0327
GSE30083_SP3_VS_SP4_THYMOCYTE_DN	C7:All	134	0.1409	0.0492
chr17q25	C1:All	94	0.1409	0.05462
V$CHX10_01	C3:TFT	114	0.1407	0.05729
LASTOWSKA_NEUROBLASTOMA_COPY_NUMBER_UP	C2:CGP	85	0.1405	0.06369
TAKEDA_TARGETS_OF_NUP98_HOXA9_FUSION_3D_UP	C2:CGP	118	0.1401	0.05864
STK33_DN	C6:All	164	0.14	0.04495
GAVIN_FOXP3_TARGETS_CLUSTER_P2	C2:CGP	51	0.1398	0.0795
GOLDRATH_NAIVE_VS_EFF_CD8_TCELL_DN	C7:All	114	0.1397	0.05278
HALLMARK_IL6_JAK_STAT3_SIGNALING	H:All	52	0.1396	0.07702
AFFAR_YY1_TARGETS_UP	C2:CGP	128	0.1396	0.05265
SYNAPTIC_TRANSMISSION	C5:BP	76	0.1396	0.0632
GSE20151_CTRL_VS_FUSOBACT_NUCLEATUM_NEUTROPHIL_UP	C7:All	117	0.1394	0.05219
MODULE_66	C4:CM	366	0.1393	0.0324
GSE29618_LAIV_VS_TIV_FLU_VACCINE_DAY7_BCELL_UP	C7:All	95	0.1392	0.06314
GSE2706_UNSTIM_VS_2H_R848_DC_DN	C7:All	113	0.139	0.05402
GCTCTTG,MIR-335	C3:MIR	60	0.1387	0.07583
COULOUARN_TEMPORAL_TGFB1_SIGNATURE_DN	C2:CGP	91	0.1386	0.05762
TISSUE_DEVELOPMENT	C5:BP	60	0.1379	0.0809
PROVENZANI_METASTASIS_DN	C2:CGP	85	0.1377	0.05725
PETROVA_ENDOTHELIUM_LYMPHATIC_VS_BLOOD_UP	C2:CGP	84	0.137	0.06634
GSE36476_YOUNG_VS_OLD_DONOR_MEMORY_CD4_TCELL_DN	C7:All	92	0.1368	0.0584
BMI1_DN.V1_UP	C6:All	96	0.1367	0.05937
GSE22886_IL2_VS_IL15_STIM_NKCELL_UP	C7:All	86	0.1367	0.0643
MORF_RAGE	C4:CGN	80	0.1365	0.06875
V$GATA_Q6	C3:TFT	104	0.1361	0.05414
TURASHVILI_BREAST_LOBULAR_CARCINOMA_VS_DUCTAL_NORMAL_UP	C2:CGP	52	0.1361	0.0857
GSE14000_UNSTIM_VS_4H_LPS_DC_TRANSLATED_RNA_DN	C7:All	118	0.1361	0.05429
REACTOME_METABOLISM_OF_CARBOHYDRATES	C2:CP:Reactome	135	0.1357	0.04944
VART_KSHV_INFECTION_ANGIOGENIC_MARKERS_DN	C2:CGP	68	0.1354	0.068
SHAFFER_IRF4_TARGETS_IN_MYELOMA_VS_MATURE_B_LYMPHOCYTE	C2:CGP	63	0.1353	0.08056
MODULE_84	C4:CM	339	0.1349	0.03283
GSE18791_CTRL_VS_NEWCASTLE_VIRUS_DC_14H_DN	C7:All	94	0.1347	0.06127
BROWNE_HCMV_INFECTION_16HR_DN	C2:CGP	53	0.1344	0.08128
MODULE_11	C4:CM	365	0.1343	0.03204
HUTTMANN_B_CLL_POOR_SURVIVAL_UP	C2:CGP	188	0.1342	0.04243
GSE13411_IGM_VS_SWITCHED_MEMORY_BCELL_UP	C7:All	97	0.1342	0.06015
WANG_HCP_PROSTATE_CANCER	C2:CGP	79	0.134	0.07188
GSE2706_LPS_VS_R848_AND_LPS_2H_STIM_DC_DN	C7:All	52	0.1337	0.08591
SMID_BREAST_CANCER_BASAL_UP	C2:CGP	357	0.1335	0.03231
REACTOME_METABOLISM_OF_AMINO_ACIDS_AND_DERIVATIVES	C2:CP:Reactome	112	0.1334	0.05686
SHEPARD_CRUSH_AND_BURN_MUTANT_UP	C2:CGP	121	0.1333	0.05715
GSE14000_UNSTIM_VS_4H_LPS_DC_DN	C7:All	122	0.1332	0.0497
URS_ADIPOCYTE_DIFFERENTIATION_UP	C2:CGP	52	0.1331	0.08049
GSE24142_ADULT_VS_FETAL_DN3_THYMOCYTE_DN	C7:All	135	0.1329	0.04738
ZHANG_TARGETS_OF_EWSR1_FLI1_FUSION	C2:CGP	60	0.1327	0.07544
ESC_V6.5_UP_LATE.V1_UP	C6:All	116	0.1322	0.05615
MODULE_223	C4:CM	76	0.1322	0.06956
HAN_SATB1_TARGETS_UP	C2:CGP	259	0.1321	0.03718
VEGF_A_UP.V1_UP	C6:All	118	0.1319	0.0558
SMID_BREAST_CANCER_RELAPSE_IN_BONE_DN	C2:CGP	155	0.1317	0.04917
GSE22886_TH1_VS_TH2_12H_ACT_UP	C7:All	124	0.1316	0.0517
GSE36476_YOUNG_VS_OLD_DONOR_MEMORY_CD4_TCELL_40H_TSST_ACT_UP	C7:All	89	0.1315	0.06156
RB_P107_DN.V1_UP	C6:All	85	0.1314	0.05544
SASAKI_ADULT_T_CELL_LEUKEMIA	C2:CGP	117	0.1311	0.05628
MULLIGHAN_NPM1_MUTATED_SIGNATURE_1_DN	C2:CGP	77	0.1311	0.06403
LINDGREN_BLADDER_CANCER_CLUSTER_2B	C2:CGP	261	0.131	0.03702
ATGTCAC,MIR-489	C3:MIR	59	0.131	0.07831
GSE360_L_DONOVANI_VS_M_TUBERCULOSIS_MAC_DN	C7:All	126	0.1308	0.05104
LEE_TARGETS_OF_PTCH1_AND_SUFU_DN	C2:CGP	57	0.1305	0.08247
AZARE_NEOPLASTIC_TRANSFORMATION_BY_STAT3_UP	C2:CGP	82	0.1301	0.07196
KRAS.AMP.LUNG_UP.V1_DN	C6:All	60	0.1299	0.07941
ALCOHOL_METABOLIC_PROCESS	C5:BP	52	0.1298	0.08329
SNF5_DN.V1_DN	C6:All	85	0.1297	0.06647
GSE13485_DAY7_VS_DAY21_YF17D_VACCINE_PBMC_UP	C7:All	138	0.1297	0.05
VECCHI_GASTRIC_CANCER_ADVANCED_VS_EARLY_DN	C2:CGP	58	0.1295	0.08248
MODULE_118	C4:CM	237	0.1295	0.03922
GSE22886_TH1_VS_TH2_48H_ACT_UP	C7:All	116	0.1294	0.05081
GSE17721_0.5H_VS_24H_CPG_BMDM_UP	C7:All	117	0.1293	0.05785
RESPONSE_TO_EXTERNAL_STIMULUS	C5:BP	148	0.1292	0.04957
GSE2706_LPS_VS_R848_AND_LPS_8H_STIM_DC_DN	C7:All	88	0.1291	0.06133
ZWANG_EGF_INTERVAL_DN	C2:CGP	124	0.1289	0.04848
ROPERO_HDAC2_TARGETS	C2:CGP	66	0.1289	0.06481
GSE29617_DAY3_VS_DAY7_TIV_FLU_VACCINE_PBMC_2008_UP	C7:All	100	0.1284	0.0552
GSE17974_IL4_AND_ANTI_IL12_VS_UNTREATED_1H_ACT_CD4_TCELL_DN	C7:All	75	0.1283	0.07135
MODULE_27	C4:CM	185	0.1282	0.04395
GSE13306_RA_VS_UNTREATED_TREG_DN	C7:All	107	0.1282	0.05261
RYAAAKNNNNNNTTGW_UNKNOWN	C3:TFT	52	0.1281	0.0773
BROCKE_APOPTOSIS_REVERSED_BY_IL6	C2:CGP	95	0.1281	0.06415
MODULE_104	C4:CM	143	0.1281	0.04596
PRC2_EDD_UP.V1_UP	C6:All	124	0.1279	0.05462
GSE3982_BCELL_VS_EFF_MEMORY_CD4_TCELL_DN	C7:All	108	0.1279	0.05719
GSE6269_FLU_VS_STREP_AUREUS_INF_PBMC_DN	C7:All	96	0.1279	0.0581
DEFENSE_RESPONSE	C5:BP	122	0.1272	0.05396
ACTIN_CYTOSKELETON	C5:CC	85	0.127	0.06339
chr17p13	C1:All	111	0.1269	0.05701
GSE10239_KLRG1INT_VS_KLRG1HIGH_EFF_CD8_TCELL_UP	C7:All	111	0.1267	0.05328
CAHOY_ASTROGLIAL	C6:All	66	0.1266	0.0754
MODULE_33	C4:CM	211	0.1264	0.04311
PDGF_UP.V1_DN	C6:All	54	0.1262	0.08152
GSE26495_NAIVE_VS_PD1LOW_CD8_TCELL_UP	C7:All	111	0.1261	0.05604
KAECH_NAIVE_VS_DAY15_EFF_CD8_TCELL_DN	C7:All	135	0.1258	0.04973
GSE9037_WT_VS_IRAK4_KO_BMDM_DN	C7:All	113	0.1257	0.05512
NIKOLSKY_BREAST_CANCER_16P13_AMPLICON	C2:CGP	50	0.1256	0.07278
V$BACH2_01	C3:TFT	144	0.1256	0.05041
CTIP_DN.V1_DN	C6:All	58	0.1256	0.07943
RIGGI_EWING_SARCOMA_PROGENITOR_DN	C2:CGP	121	0.1254	0.0543
GROSS_HYPOXIA_VIA_HIF1A_DN	C2:CGP	72	0.1253	0.07139
KAECH_DAY8_EFF_VS_MEMORY_CD8_TCELL_DN	C7:All	134	0.1249	0.05352
GSE10325_MYELOID_VS_LUPUS_MYELOID_UP	C7:All	96	0.1247	0.05932
GSE17974_IL4_AND_ANTI_IL12_VS_UNTREATED_2H_ACT_CD4_TCELL_DN	C7:All	95	0.1247	0.057
GSE9650_GP33_VS_GP276_LCMV_SPECIFIC_EXHAUSTED_CD8_TCELL_UP	C7:All	111	0.1246	0.05531
YAO_TEMPORAL_RESPONSE_TO_PROGESTERONE_CLUSTER_6	C2:CGP	50	0.1245	0.08587
GSE30083_SP2_VS_SP3_THYMOCYTE_DN	C7:All	112	0.1243	0.05289
PRC2_SUZ12_UP.V1_DN	C6:All	96	0.1242	0.05857
WONG_ADULT_TISSUE_STEM_MODULE	C2:CGP	492	0.1242	0.02779
GSE24142_DN2_VS_DN3_THYMOCYTE_FETAL_DN	C7:All	137	0.1239	0.04766
GSE29618_MONOCYTE_VS_MDC_DAY7_FLU_VACCINE_DN	C7:All	119	0.1238	0.05408
MORF_IL9	C4:CGN	51	0.1238	0.08337
GAUSSMANN_MLL_AF4_FUSION_TARGETS_A_DN	C2:CGP	50	0.1238	0.08328
GSE13229_IMM_VS_MATURE_NKCELL_UP	C7:All	126	0.1229	0.05089
KRAS.LUNG.BREAST_UP.V1_DN	C6:All	65	0.1229	0.07304
GSE17721_0.5H_VS_12H_CPG_BMDM_UP	C7:All	132	0.1223	0.05005
GSE13485_CTRL_VS_DAY3_YF17D_VACCINE_PBMC_UP	C7:All	77	0.1223	0.06887
BANDRES_RESPONSE_TO_CARMUSTIN_MGMT_48HR_DN	C2:CGP	72	0.1221	0.0653
ROSS_AML_WITH_AML1_ETO_FUSION	C2:CGP	50	0.1221	0.09123
GSE6269_HEALTHY_VS_E_COLI_INF_PBMC_DN	C7:All	85	0.1221	0.0673
BRUINS_UVC_RESPONSE_VIA_TP53_GROUP_C	C2:CGP	57	0.1221	0.07861
GSE18791_CTRL_VS_NEWCASTLE_VIRUS_DC_18H_DN	C7:All	102	0.1219	0.05932
SHETH_LIVER_CANCER_VS_TXNIP_LOSS_PAM1	C2:CGP	143	0.1219	0.05001
NIKOLSKY_BREAST_CANCER_17Q21_Q25_AMPLICON	C2:CGP	172	0.1217	0.04204
SHEPARD_BMYB_MORPHOLINO_DN	C2:CGP	111	0.1213	0.05712
MIKKELSEN_ES_LCP_WITH_H3K4ME3	C2:CGP	57	0.1212	0.07389
chr11q12	C1:All	55	0.121	0.07651
GSE13306_TREG_RA_VS_TCONV_RA_DN	C7:All	106	0.1208	0.05428
GRAESSMANN_RESPONSE_TO_MC_AND_SERUM_DEPRIVATION_UP	C2:CGP	125	0.1204	0.05497
CUI_TCF21_TARGETS_2_UP	C2:CGP	260	0.1203	0.03606
GSE360_L_DONOVANI_VS_L_MAJOR_DC_UP	C7:All	110	0.1198	0.05548
BOYAULT_LIVER_CANCER_SUBCLASS_G6_UP	C2:CGP	50	0.1195	0.09224
TSENG_IRS1_TARGETS_DN	C2:CGP	96	0.1193	0.06286
GSE29618_BCELL_VS_MONOCYTE_DAY7_FLU_VACCINE_DN	C7:All	142	0.1192	0.04866
BENPORATH_EED_TARGETS	C2:CGP	471	0.1191	0.02879
GSE30083_SP2_VS_SP4_THYMOCYTE_UP	C7:All	116	0.119	0.05916
CHARAFE_BREAST_CANCER_LUMINAL_VS_MESENCHYMAL_UP	C2:CGP	253	0.1189	0.0372
V$ATF_01	C3:TFT	187	0.1187	0.04228
GSE24634_TREG_VS_TCONV_POST_DAY7_IL4_CONVERSION_UP	C7:All	112	0.1187	0.05284
GSE6269_E_COLI_VS_STREP_AUREUS_INF_PBMC_DN	C7:All	120	0.1184	0.04891
V$ZIC3_01	C3:TFT	152	0.1183	0.04686
HALLMARK_KRAS_SIGNALING_UP	H:All	125	0.1181	0.05168
AGGAAGC,MIR-516-3P	C3:MIR	78	0.1177	0.06003
GSE19825_NAIVE_VS_IL2RAHIGH_DAY3_EFF_CD8_TCELL_UP	C7:All	95	0.1177	0.06218
LI_DCP2_BOUND_MRNA	C2:CGP	58	0.1176	0.07593
BMI1_DN_MEL18_DN.V1_DN	C6:All	101	0.1174	0.05792
GSE32423_IL7_VS_IL7_IL4_NAIVE_CD8_TCELL_UP	C7:All	103	0.1174	0.05689
GSE11057_PBMC_VS_MEM_CD4_TCELL_UP	C7:All	122	0.1174	0.05127
SMID_BREAST_CANCER_ERBB2_UP	C2:CGP	70	0.1173	0.07148
HALLMARK_HYPOXIA	H:All	142	0.1172	0.05573
BRCA1_DN.V1_DN	C6:All	68	0.117	0.06911
LIM_MAMMARY_LUMINAL_MATURE_DN	C2:CGP	80	0.117	0.0695
GSE30083_SP1_VS_SP3_THYMOCYTE_DN	C7:All	124	0.117	0.04784
GSE7852_TREG_VS_TCONV_LN_UP	C7:All	146	0.117	0.04814
GSE17974_CTRL_VS_ACT_IL4_AND_ANTI_IL12_48H_CD4_TCELL_UP	C7:All	115	0.1169	0.05289
V$ER_Q6_02	C3:TFT	162	0.1169	0.0463
MULLIGHAN_NPM1_SIGNATURE_3_DN	C2:CGP	102	0.1168	0.05612
REPRODUCTION	C5:BP	97	0.1167	0.06259
COLINA_TARGETS_OF_4EBP1_AND_4EBP2	C2:CGP	237	0.1167	0.0374
ONDER_CDH1_TARGETS_2_UP	C2:CGP	198	0.1166	0.0449
GSE2706_UNSTIM_VS_2H_LPS_DC_DN	C7:All	119	0.1165	0.05193
KONDO_PROSTATE_CANCER_WITH_H3K27ME3	C2:CGP	63	0.1164	0.07825
BOYLAN_MULTIPLE_MYELOMA_D_UP	C2:CGP	60	0.1163	0.07762
GSE17974_IL4_AND_ANTI_IL12_VS_UNTREATED_0.5H_ACT_CD4_TCELL_DN	C7:All	63	0.1163	0.06411
BROWNE_HCMV_INFECTION_24HR_DN	C2:CGP	94	0.1162	0.0646
GROSS_HYPOXIA_VIA_ELK3_DN	C2:CGP	109	0.116	0.05877
chr3q13	C1:All	51	0.1158	0.07793
TRANSMEMBRANE_RECEPTOR_ACTIVITY	C5:MF	182	0.1157	0.04382
PASINI_SUZ12_TARGETS_DN	C2:CGP	231	0.1155	0.03892
QI_HYPOXIA	C2:CGP	94	0.1151	0.06883
SWEET_KRAS_TARGETS_UP	C2:CGP	67	0.115	0.07854
HALLMARK_P53_PATHWAY	H:All	135	0.1147	0.05068
REACTOME_PPARA_ACTIVATES_GENE_EXPRESSION	C2:CP:Reactome	76	0.1146	0.06541
ACEVEDO_LIVER_TUMOR_VS_NORMAL_ADJACENT_TISSUE_DN	C2:CGP	163	0.1146	0.04765
FOSTER_KDM1A_TARGETS_UP	C2:CGP	122	0.1144	0.05588
SYSTEM_PROCESS	C5:BP	242	0.1143	0.03863
CHYLA_CBFA2T3_TARGETS_UP	C2:CGP	238	0.1142	0.03788
REACTOME_RESPONSE_TO_ELEVATED_PLATELET_CYTOSOLIC_CA2_	C2:CP:Reactome	52	0.1142	0.08008
LANDIS_ERBB2_BREAST_TUMORS_324_UP	C2:CGP	103	0.1142	0.05991
GSE360_L_MAJOR_VS_M_TUBERCULOSIS_MAC_UP	C7:All	105	0.1138	0.05387
GSE13411_NAIVE_BCELL_VS_PLASMA_CELL_DN	C7:All	109	0.1137	0.05075
PTEN_DN.V2_UP	C6:All	78	0.1136	0.06476
GSE22886_NAIVE_TCELL_VS_NEUTROPHIL_DN	C7:All	111	0.1133	0.05844
BOYLAN_MULTIPLE_MYELOMA_D_DN	C2:CGP	59	0.1131	0.07759
GSE360_CTRL_VS_L_DONOVANI_DC_DN	C7:All	111	0.1127	0.05323
V$CREBP1_Q2	C3:TFT	172	0.1127	0.04557
STK33_NOMO_DN	C6:All	164	0.1126	0.04621
MCBRYAN_PUBERTAL_BREAST_3_4WK_UP	C2:CGP	134	0.1124	0.05419
HADDAD_T_LYMPHOCYTE_AND_NK_PROGENITOR_UP	C2:CGP	54	0.1122	0.08566
KYNG_DNA_DAMAGE_BY_GAMMA_AND_UV_RADIATION	C2:CGP	59	0.1119	0.07196
KESHELAVA_MULTIPLE_DRUG_RESISTANCE	C2:CGP	61	0.1119	0.07544
CHICAS_RB1_TARGETS_CONFLUENT	C2:CGP	391	0.1118	0.03039
HOSHIDA_LIVER_CANCER_SUBCLASS_S1	C2:CGP	175	0.1118	0.04211
ODONNELL_TFRC_TARGETS_UP	C2:CGP	222	0.1117	0.04061
GSE22886_NAIVE_BCELL_VS_NEUTROPHIL_DN	C7:All	122	0.1113	0.05457
CCANNAGRKGGC_UNKNOWN	C3:TFT	64	0.1112	0.06968
BMI1_DN_MEL18_DN.V1_UP	C6:All	95	0.1111	0.0586
GSE2826_WT_VS_BTK_KO_BCELL_DN	C7:All	124	0.1111	0.05457
DAVICIONI_TARGETS_OF_PAX_FOXO1_FUSIONS_UP	C2:CGP	194	0.111	0.04057
GSE2706_R848_VS_LPS_2H_STIM_DC_DN	C7:All	83	0.111	0.06945
RECEPTOR_ACTIVITY	C5:MF	271	0.1109	0.0363
GSE13493_DP_VS_CD4INTCD8POS_THYMOCYTE_DN	C7:All	111	0.1109	0.05084
GSE360_T_GONDII_VS_B_MALAYI_LOW_DOSE_DC_UP	C7:All	121	0.1109	0.05303
KRAS.600.LUNG.BREAST_UP.V1_DN	C6:All	121	0.1108	0.05316
GSE7460_TREG_VS_TCONV_ACT_WITH_TGFB_DN	C7:All	124	0.1107	0.05314
GSE24634_IL4_VS_CTRL_TREATED_NAIVE_CD4_TCELL_DAY3_DN	C7:All	123	0.1106	0.05481
MODULE_292	C4:CM	75	0.1105	0.06693
GSE7460_FOXP3_MUT_VS_HET_ACT_TCONV_DN	C7:All	107	0.1105	0.05858
PLASARI_TGFB1_TARGETS_10HR_UP	C2:CGP	128	0.1104	0.05177
GSE13306_RA_VS_UNTREATED_TCONV_DN	C7:All	108	0.1102	0.05628
LE_EGR2_TARGETS_UP	C2:CGP	74	0.1102	0.06611
PRC2_EZH2_UP.V1_DN	C6:All	116	0.1101	0.05236
MODULE_45	C4:CM	347	0.1101	0.03178
MOREAUX_MULTIPLE_MYELOMA_BY_TACI_UP	C2:CGP	206	0.1101	0.04003
ESC_V6.5_UP_LATE.V1_DN	C6:All	115	0.1101	0.05555
DAIRKEE_TERT_TARGETS_UP	C2:CGP	235	0.11	0.03553
MTOR_UP.V1_UP	C6:All	101	0.1099	0.05448
GSE17721_CTRL_VS_CPG_0.5H_BMDM_DN	C7:All	110	0.1097	0.05451
ALK_DN.V1_UP	C6:All	72	0.1096	0.0776
WATANABE_RECTAL_CANCER_RADIOTHERAPY_RESPONSIVE_UP	C2:CGP	62	0.1095	0.0713
MODULE_204	C4:CM	57	0.1091	0.07702
GSE10325_CD4_TCELL_VS_BCELL_DN	C7:All	118	0.1089	0.05168
GSE17721_0.5H_VS_8H_CPG_BMDM_UP	C7:All	139	0.1088	0.05156
WWTAAGGC_UNKNOWN	C3:TFT	77	0.1087	0.0725
NAKAMURA_TUMOR_ZONE_PERIPHERAL_VS_CENTRAL_UP	C2:CGP	171	0.1087	0.04333
GSE29618_BCELL_VS_MDC_DAY7_FLU_VACCINE_DN	C7:All	144	0.1086	0.04993
LIM_MAMMARY_STEM_CELL_UP	C2:CGP	338	0.1085	0.03284
FARMER_BREAST_CANCER_APOCRINE_VS_LUMINAL	C2:CGP	219	0.1085	0.04019
MIKKELSEN_IPS_LCP_WITH_H3K4ME3	C2:CGP	78	0.1083	0.06486
GSE22886_NEUTROPHIL_VS_MONOCYTE_UP	C7:All	78	0.1082	0.0661
GSE22886_DC_VS_MONOCYTE_DN	C7:All	137	0.1081	0.04739
GSE9037_WT_VS_IRAK4_KO_LPS_4H_STIM_BMDM_DN	C7:All	129	0.1079	0.05265
WINTER_HYPOXIA_METAGENE	C2:CGP	159	0.1079	0.04835
MEMBRANE_ORGANIZATION_AND_BIOGENESIS	C5:BP	88	0.1077	0.06584
FIGUEROA_AML_METHYLATION_CLUSTER_4_UP	C2:CGP	65	0.1075	0.0723
GSE360_HIGH_VS_LOW_DOSE_B_MALAYI_DC_UP	C7:All	127	0.1074	0.05093
CAIRO_HEPATOBLASTOMA_CLASSES_DN	C2:CGP	138	0.1074	0.04951
GSE3982_MEMORY_CD4_TCELL_VS_BCELL_UP	C7:All	116	0.1074	0.05562
GSE17580_UNINFECTED_VS_S_MANSONI_INF_TREG_DN	C7:All	117	0.1074	0.0567
TAVAZOIE_METASTASIS	C2:CGP	57	0.1071	0.08039
STK33_SKM_DN	C6:All	158	0.107	0.04782
GSE22886_CTRL_VS_LPS_24H_DC_DN	C7:All	126	0.1067	0.05162
GSE19825_NAIVE_VS_IL2RALOW_DAY3_EFF_CD8_TCELL_UP	C7:All	88	0.1066	0.06964
GOLDRATH_ANTIGEN_RESPONSE	C2:CGP	203	0.1066	0.04013
MARZEC_IL2_SIGNALING_UP	C2:CGP	74	0.1066	0.06802
MORF_JAK3	C4:CGN	57	0.1065	0.08109
GSE36392_TYPE_2_MYELOID_VS_MAC_IL25_TREATED_LUNG_UP	C7:All	92	0.1064	0.05954
GSE30083_SP2_VS_SP4_THYMOCYTE_DN	C7:All	129	0.1064	0.05142
COLDREN_GEFITINIB_RESISTANCE_DN	C2:CGP	113	0.1064	0.0576
LI_WILMS_TUMOR_VS_FETAL_KIDNEY_1_UP	C2:CGP	136	0.106	0.05167
GSE360_L_DONOVANI_VS_B_MALAYI_HIGH_DOSE_DC_UP	C7:All	122	0.1059	0.05492
GSE18791_CTRL_VS_NEWCASTLE_VIRUS_DC_4H_DN	C7:All	112	0.1057	0.05567
GSE6269_E_COLI_VS_STREP_PNEUMO_INF_PBMC_DN	C7:All	90	0.1056	0.05476
GSE8678_IL7R_LOW_VS_HIGH_EFF_CD8_TCELL_DN	C7:All	146	0.1056	0.04437
LEE_METASTASIS_AND_ALTERNATIVE_SPLICING_UP	C2:CGP	53	0.1056	0.0704
TRANSMISSION_OF_NERVE_IMPULSE	C5:BP	85	0.1055	0.06064
GSE11057_NAIVE_VS_CENT_MEMORY_CD4_TCELL_UP	C7:All	107	0.1053	0.05775
GSE13411_NAIVE_VS_MEMORY_BCELL_UP	C7:All	97	0.1052	0.06789
V$CDP_02	C3:TFT	55	0.1051	0.07336
ODONNELL_TARGETS_OF_MYC_AND_TFRC_UP	C2:CGP	53	0.1051	0.07959
RYTGCNNRGNAAC_V$MIF1_01	C3:TFT	54	0.105	0.07871
SCHLOSSER_SERUM_RESPONSE_UP	C2:CGP	84	0.1049	0.05815
GSE2706_R848_VS_R848_AND_LPS_2H_STIM_DC_DN	C7:All	95	0.1048	0.06483
GSE17974_IL4_AND_ANTI_IL12_VS_UNTREATED_24H_ACT_CD4_TCELL_UP	C7:All	80	0.1047	0.07195
GSE3982_NEUTROPHIL_VS_TH2_UP	C7:All	126	0.1047	0.05078
GSE15324_NAIVE_VS_ACTIVATED_ELF4_KO_CD8_TCELL_UP	C7:All	135	0.1045	0.05088
GSE17721_PAM3CSK4_VS_CPG_12H_BMDM_DN	C7:All	138	0.1044	0.04626
GSE29618_PRE_VS_DAY7_POST_LAIV_FLU_VACCINE_PDC_UP	C7:All	92	0.1043	0.06648
GSE9650_NAIVE_VS_EFF_CD8_TCELL_DN	C7:All	130	0.1041	0.04993
HELLER_HDAC_TARGETS_SILENCED_BY_METHYLATION_UP	C2:CGP	257	0.1041	0.03735
GSE29618_BCELL_VS_MDC_UP	C7:All	130	0.1038	0.04909
REPRODUCTIVE_PROCESS	C5:BP	57	0.1038	0.08207
LIU_PROSTATE_CANCER_DN	C2:CGP	309	0.1036	0.03502
GSE29618_PRE_VS_DAY7_FLU_VACCINE_BCELL_UP	C7:All	119	0.1036	0.05392
LEF1_UP.V1_DN	C6:All	117	0.1035	0.05298
GSE22886_NAIVE_VS_IGG_IGA_MEMORY_BCELL_DN	C7:All	132	0.1034	0.05088
REACTOME_TRANSMISSION_ACROSS_CHEMICAL_SYNAPSES	C2:CP:Reactome	88	0.1029	0.06265
YORDY_RECIPROCAL_REGULATION_BY_ETS1_AND_SP100_DN	C2:CGP	50	0.1027	0.08469
LABBE_TARGETS_OF_TGFB1_AND_WNT3A_DN	C2:CGP	69	0.1027	0.07294
HELLER_SILENCED_BY_METHYLATION_DN	C2:CGP	59	0.1027	0.08762
ZWANG_CLASS_3_TRANSIENTLY_INDUCED_BY_EGF	C2:CGP	140	0.1027	0.05222
TONKS_TARGETS_OF_RUNX1_RUNX1T1_FUSION_MONOCYTE_UP	C2:CGP	128	0.1026	0.05044
CELLULAR_CARBOHYDRATE_METABOLIC_PROCESS	C5:BP	71	0.1026	0.06711
HALLMARK_KRAS_SIGNALING_DN	H:All	85	0.1024	0.06448
GAL_LEUKEMIC_STEM_CELL_DN	C2:CGP	134	0.1024	0.05016
KOBAYASHI_EGFR_SIGNALING_24HR_UP	C2:CGP	64	0.1023	0.07915
GSE17721_POLYIC_VS_PAM3CSK4_0.5H_BMDM_UP	C7:All	105	0.1022	0.05684
V$GATA_C	C3:TFT	155	0.1022	0.0484
GSE6269_HEALTHY_VS_STREP_AUREUS_INF_PBMC_DN	C7:All	106	0.1022	0.05522
MODULE_171	C4:CM	76	0.1021	0.06789
GSE22886_DAY0_VS_DAY7_MONOCYTE_IN_CULTURE_DN	C7:All	137	0.1019	0.04684
V$CREB_Q2_01	C3:TFT	153	0.1019	0.04861
YAUCH_HEDGEHOG_SIGNALING_PARACRINE_UP	C2:CGP	84	0.1019	0.07087
MIKKELSEN_MEF_ICP_WITH_H3K27ME3	C2:CGP	61	0.1019	0.07928
REACTOME_G_ALPHA_I_SIGNALLING_EVENTS	C2:CP:Reactome	63	0.1018	0.07856
GSE24142_DN2_VS_DN3_THYMOCYTE_ADULT_UP	C7:All	116	0.1017	0.0542
GSE32423_MEMORY_VS_NAIVE_CD8_TCELL_IL7_IL4_UP	C7:All	101	0.1017	0.06361
V$ATF3_Q6	C3:TFT	161	0.1017	0.047
GSE15750_WT_VS_TRAF6KO_DAY10_EFF_CD8_TCELL_DN	C7:All	93	0.1016	0.05822
SECOND_MESSENGER_MEDIATED_SIGNALING	C5:BP	60	0.1016	0.07248
GSE13306_RA_VS_UNTREATED_MEM_CD4_TCELL_DN	C7:All	127	0.1016	0.05289
CYCLIN_D1_KE_.V1_UP	C6:All	113	0.1014	0.05342
GSE24634_IL4_VS_CTRL_TREATED_NAIVE_CD4_TCELL_DAY5_UP	C7:All	129	0.1013	0.04771
HAN_SATB1_TARGETS_DN	C2:CGP	299	0.1011	0.03549
SENGUPTA_NASOPHARYNGEAL_CARCINOMA_DN	C2:CGP	144	0.101	0.05135
RASHI_RESPONSE_TO_IONIZING_RADIATION_6	C2:CGP	53	0.101	0.07419
WIERENGA_STAT5A_TARGETS_UP	C2:CGP	134	0.101	0.05133
GSE20366_CD103_KLRG1_DP_VS_DN_TREG_UP	C7:All	117	0.1009	0.05548
MODULE_212	C4:CM	200	0.1009	0.04196
E2F3_UP.V1_DN	C6:All	67	0.1009	0.06794
GSE14350_TREG_VS_TEFF_IN_IL2RB_KO_DN	C7:All	96	0.1008	0.05446
REACTOME_GPCR_LIGAND_BINDING	C2:CP:Reactome	108	0.1007	0.05871
RUAN_RESPONSE_TO_TNF_DN	C2:CGP	67	0.1007	0.07649
SMID_BREAST_CANCER_BASAL_DN	C2:CGP	430	0.1006	0.02954
GRAESSMANN_RESPONSE_TO_MC_AND_SERUM_DEPRIVATION_DN	C2:CGP	50	0.1006	0.07747
SHEN_SMARCA2_TARGETS_DN	C2:CGP	117	0.1004	0.05236
GSE11057_NAIVE_VS_MEMORY_CD4_TCELL_UP	C7:All	113	0.1004	0.05326
MORF_MTA1	C4:CGN	69	0.1003	0.06522
CROONQUIST_IL6_DEPRIVATION_DN	C2:CGP	63	0.1002	0.07514
LABBE_TARGETS_OF_TGFB1_AND_WNT3A_UP	C2:CGP	73	0.1001	0.06944
GSE22886_NAIVE_CD4_TCELL_VS_NEUTROPHIL_DN	C7:All	98	0.1001	0.06677
GSE9006_TYPE_1_VS_TYPE_2_DIABETES_PBMC_AT_DX_UP	C7:All	142	0.1	0.04426
BILD_HRAS_ONCOGENIC_SIGNATURE	C2:CGP	156	0.0999	0.04664
GSE10325_CD4_TCELL_VS_MYELOID_DN	C7:All	137	0.0998	0.04766
GSE24142_DN2_VS_DN3_THYMOCYTE_UP	C7:All	138	0.0995	0.04944
LEE_AGING_NEOCORTEX_UP	C2:CGP	56	0.0995	0.08102
GSE17974_IL4_AND_ANTI_IL12_VS_UNTREATED_6H_ACT_CD4_TCELL_DN	C7:All	124	0.0995	0.05636
CHEN_METABOLIC_SYNDROM_NETWORK	C2:CGP	773	0.0994	0.02188
KEGG_FOCAL_ADHESION	C2:CP:KEGG	136	0.0994	0.05171
BHAT_ESR1_TARGETS_VIA_AKT1_UP	C2:CGP	176	0.0992	0.0438
KATSANOU_ELAVL1_TARGETS_UP	C2:CGP	108	0.099	0.05994
GSE13484_UNSTIM_VS_YF17D_VACCINE_STIM_PBMC_DN	C7:All	126	0.099	0.05586
AKT_UP_MTOR_DN.V1_UP	C6:All	106	0.099	0.05199
GSE360_L_DONOVANI_VS_B_MALAYI_LOW_DOSE_DC_UP	C7:All	116	0.0989	0.05588
KYNG_DNA_DAMAGE_BY_GAMMA_RADIATION	C2:CGP	54	0.0989	0.07776
HALLMARK_ESTROGEN_RESPONSE_EARLY	H:All	127	0.0988	0.05633
RELA_DN.V1_UP	C6:All	82	0.0987	0.0695
GSE1432_CTRL_VS_IFNG_24H_MICROGLIA_DN	C7:All	135	0.0985	0.04926
POOLA_INVASIVE_BREAST_CANCER_UP	C2:CGP	168	0.0984	0.04401
V$DR1_Q3	C3:TFT	143	0.0981	0.04846
GROSS_HYPOXIA_VIA_HIF1A_UP	C2:CGP	56	0.098	0.06894
IL21_UP.V1_UP	C6:All	95	0.098	0.0624
MODULE_138	C4:CM	53	0.098	0.08639
CYCLIN_D1_KE_.V1_DN	C6:All	98	0.0977	0.05983
GSE10325_BCELL_VS_MYELOID_UP	C7:All	126	0.0974	0.04991
V$AP1_C	C3:TFT	169	0.0973	0.0467
HOOI_ST7_TARGETS_DN	C2:CGP	77	0.0972	0.06866
GSE2706_UNSTIM_VS_8H_R848_DC_DN	C7:All	119	0.0972	0.05152
QI_PLASMACYTOMA_UP	C2:CGP	162	0.0972	0.04366
GSE27786_BCELL_VS_ERYTHROBLAST_DN	C7:All	90	0.0971	0.06598
G_PROTEIN_COUPLED_RECEPTOR_PROTEIN_SIGNALING_PATHWAY	C5:BP	129	0.097	0.05204
MISSIAGLIA_REGULATED_BY_METHYLATION_UP	C2:CGP	76	0.0969	0.06913
WINZEN_DEGRADED_VIA_KHSRP	C2:CGP	62	0.0968	0.08132
BASSO_HAIRY_CELL_LEUKEMIA_DN	C2:CGP	65	0.0966	0.07882
GRAESSMANN_APOPTOSIS_BY_SERUM_DEPRIVATION_DN	C2:CGP	155	0.0966	0.04722
CYCLIN_D1_UP.V1_UP	C6:All	106	0.0965	0.05466
REACTOME_SIGNALING_BY_PDGF	C2:CP:Reactome	81	0.0965	0.06572
GSE360_DC_VS_MAC_M_TUBERCULOSIS_UP	C7:All	116	0.0965	0.05601
V$HFH8_01	C3:TFT	124	0.0963	0.05176
ZHANG_TLX_TARGETS_60HR_UP	C2:CGP	210	0.0961	0.04051
V$RP58_01	C3:TFT	124	0.0961	0.05305
GSE3982_MAST_CELL_VS_DC_DN	C7:All	132	0.096	0.05278
KOKKINAKIS_METHIONINE_DEPRIVATION_48HR_UP	C2:CGP	90	0.0959	0.05563
LEE_BMP2_TARGETS_UP	C2:CGP	486	0.0959	0.02723
GSE6269_STREP_AUREUS_VS_STREP_PNEUMO_INF_PBMC_UP	C7:All	99	0.0958	0.05766
V$E12_Q6	C3:TFT	168	0.0958	0.04637
chr8q24	C1:All	81	0.0958	0.06004
GSE29618_PRE_VS_DAY7_FLU_VACCINE_MDC_UP	C7:All	106	0.0956	0.05268
GSE29618_LAIV_VS_TIV_FLU_VACCINE_DAY7_MONOCYTE_DN	C7:All	108	0.0956	0.05239
GSE29614_CTRL_VS_DAY3_TIV_FLU_VACCINE_PBMC_UP	C7:All	66	0.0955	0.07074
TARTE_PLASMA_CELL_VS_B_LYMPHOCYTE_UP	C2:CGP	57	0.0954	0.07418
GSE13306_RA_VS_UNTREATED_MEM_CD4_TCELL_UP	C7:All	143	0.0954	0.04702
CHENG_IMPRINTED_BY_ESTRADIOL	C2:CGP	62	0.0954	0.08131
TONKS_TARGETS_OF_RUNX1_RUNX1T1_FUSION_ERYTHROCYTE_UP	C2:CGP	104	0.0953	0.06041
V$CREB_Q4_01	C3:TFT	142	0.0952	0.04957
GSE339_CD4POS_VS_CD4CD8DN_DC_DN	C7:All	125	0.0951	0.0528
LI_AMPLIFIED_IN_LUNG_CANCER	C2:CGP	75	0.0951	0.06542
GSE11057_PBMC_VS_MEM_CD4_TCELL_DN	C7:All	131	0.095	0.04858
ATGCTGG,MIR-338	C3:MIR	70	0.095	0.0745
GSE14350_IL2RB_KO_VS_WT_TREG_UP	C7:All	134	0.0947	0.05128
GSE339_CD8POS_VS_CD4CD8DN_DC_DN	C7:All	136	0.0947	0.05271
SMID_BREAST_CANCER_LUMINAL_B_UP	C2:CGP	92	0.0946	0.06652
MODULE_92	C4:CM	58	0.0946	0.08162
GSE24634_TEFF_VS_TCONV_DAY7_IN_CULTURE_UP	C7:All	139	0.0945	0.04627
MODULE_41	C4:CM	258	0.094	0.03613
ESC_V6.5_UP_EARLY.V1_UP	C6:All	100	0.094	0.05852
GOLDRATH_NAIVE_VS_EFF_CD8_TCELL_UP	C7:All	152	0.0939	0.04763
CAATGCA,MIR-33	C3:MIR	65	0.0939	0.06713
V$ATF_B	C3:TFT	126	0.0938	0.05251
GSE17721_PAM3CSK4_VS_GADIQUIMOD_2H_BMDM_UP	C7:All	114	0.0937	0.05428
GSE30083_SP1_VS_SP2_THYMOCYTE_UP	C7:All	127	0.0937	0.0511
V$HNF3B_01	C3:TFT	124	0.0936	0.05285
GSE24634_IL4_VS_CTRL_TREATED_NAIVE_CD4_TCELL_DAY10_UP	C7:All	128	0.0934	0.05113
MARTORIATI_MDM4_TARGETS_NEUROEPITHELIUM_DN	C2:CGP	98	0.0933	0.05915
GGGNNTTTCC_V$NFKB_Q6_01	C3:TFT	81	0.0932	0.06573
GSE360_L_MAJOR_VS_T_GONDII_MAC_UP	C7:All	118	0.0932	0.05208
SMIRNOV_CIRCULATING_ENDOTHELIOCYTES_IN_CANCER_UP	C2:CGP	107	0.0932	0.05365
LEI_MYB_TARGETS	C2:CGP	190	0.0931	0.04485
GSE17974_IL4_AND_ANTI_IL12_VS_UNTREATED_72H_ACT_CD4_TCELL_UP	C7:All	100	0.0931	0.05594
V$DR3_Q4	C3:TFT	92	0.0931	0.06436
GSE24634_TEFF_VS_TCONV_DAY10_IN_CULTURE_UP	C7:All	143	0.0931	0.04762
GSE17974_0H_VS_4H_IN_VITRO_ACT_CD4_TCELL_UP	C7:All	115	0.093	0.05481
MORF_PHB	C4:CGN	85	0.0929	0.06193
ZHENG_GLIOBLASTOMA_PLASTICITY_UP	C2:CGP	164	0.0928	0.04549
KRAS.PROSTATE_UP.V1_DN	C6:All	65	0.0927	0.07282
GSE17974_IL4_AND_ANTI_IL12_VS_UNTREATED_1H_ACT_CD4_TCELL_UP	C7:All	74	0.0927	0.06522
ELVIDGE_HIF1A_TARGETS_DN	C2:CGP	63	0.0925	0.08205
MORF_RFC5	C4:CGN	52	0.0925	0.07551
GSE17974_CTRL_VS_ACT_IL4_AND_ANTI_IL12_4H_CD4_TCELL_UP	C7:All	127	0.0924	0.05347
GSE13485_DAY3_VS_DAY7_YF17D_VACCINE_PBMC_DN	C7:All	113	0.0923	0.05735
RUTELLA_RESPONSE_TO_HGF_VS_CSF2RB_AND_IL4_UP	C2:CGP	274	0.0923	0.03562
LE_EGR2_TARGETS_DN	C2:CGP	78	0.0921	0.07125
PEDRIOLI_MIR31_TARGETS_DN	C2:CGP	253	0.0921	0.03675
REACTOME_NEURONAL_SYSTEM	C2:CP:Reactome	123	0.092	0.05119
KRAS.PROSTATE_UP.V1_UP	C6:All	56	0.0915	0.08194
IWANAGA_CARCINOGENESIS_BY_KRAS_PTEN_UP	C2:CGP	103	0.0915	0.05661
GSE18791_CTRL_VS_NEWCASTLE_VIRUS_DC_10H_DN	C7:All	133	0.0913	0.05097
TAKEDA_TARGETS_OF_NUP98_HOXA9_FUSION_8D_DN	C2:CGP	117	0.0911	0.05733
NOTCH_DN.V1_DN	C6:All	89	0.0909	0.05742
BHATI_G2M_ARREST_BY_2METHOXYESTRADIOL_UP	C2:CGP	68	0.0908	0.06615
NAKAMURA_ADIPOGENESIS_LATE_UP	C2:CGP	66	0.0907	0.07285
GSE9037_WT_VS_IRAK4_KO_LPS_1H_STIM_BMDM_DN	C7:All	107	0.0906	0.05909
CAHOY_OLIGODENDROCUTIC	C6:All	60	0.0906	0.07594
V$STAT_Q6	C3:TFT	153	0.0905	0.04695
MEK_UP.V1_UP	C6:All	138	0.0905	0.04788
CHANDRAN_METASTASIS_DN	C2:CGP	200	0.0905	0.04226
ELVIDGE_HIF1A_AND_HIF2A_TARGETS_DN	C2:CGP	71	0.0905	0.0774
GSE6269_STREP_AUREUS_VS_STREP_PNEUMO_INF_PBMC_DN	C7:All	117	0.0904	0.05385
GSE17974_CTRL_VS_ACT_IL4_AND_ANTI_IL12_6H_CD4_TCELL_DN	C7:All	128	0.0904	0.04999
GSE22886_NAIVE_CD4_TCELL_VS_NKCELL_UP	C7:All	119	0.0902	0.0561
GTCNYYATGR_UNKNOWN	C3:TFT	68	0.0901	0.06734
GSE3982_DC_VS_NKCELL_DN	C7:All	109	0.09	0.05648
GSE20715_0H_VS_48H_OZONE_TLR4_KO_LUNG_UP	C7:All	125	0.09	0.05262
WANG_ESOPHAGUS_CANCER_VS_NORMAL_UP	C2:CGP	72	0.09	0.07152
GSE14769_UNSTIM_VS_40MIN_LPS_BMDM_DN	C7:All	129	0.09	0.04931
V$HNF4_DR1_Q3	C3:TFT	142	0.0898	0.0473
GSE17974_CTRL_VS_ACT_IL4_AND_ANTI_IL12_2H_CD4_TCELL_UP	C7:All	121	0.0897	0.05265
E2F1_UP.V1_DN	C6:All	138	0.0896	0.05056
BENPORATH_MYC_TARGETS_WITH_EBOX	C2:CGP	134	0.0895	0.04972
SUNG_METASTASIS_STROMA_UP	C2:CGP	73	0.0895	0.07406
GSE36476_YOUNG_VS_OLD_DONOR_MEMORY_CD4_TCELL_72H_TSST_ACT_UP	C7:All	97	0.0894	0.05758
GSE13411_SWITCHED_MEMORY_BCELL_VS_PLASMA_CELL_DN	C7:All	98	0.0891	0.06251
MODULE_40	C4:CM	60	0.0891	0.07782
V$HEB_Q6	C3:TFT	148	0.0891	0.05063
KEGG_CALCIUM_SIGNALING_PATHWAY	C2:CP:KEGG	95	0.089	0.05937
FARMER_BREAST_CANCER_APOCRINE_VS_BASAL	C2:CGP	214	0.0889	0.03981
MORF_EPHA7	C4:CGN	74	0.0889	0.07374
GSE17721_4H_VS_24H_POLYIC_BMDM_UP	C7:All	123	0.0889	0.04972
ENK_UV_RESPONSE_EPIDERMIS_UP	C2:CGP	170	0.0888	0.04537
MCBRYAN_PUBERTAL_BREAST_5_6WK_UP	C2:CGP	79	0.0886	0.07202
BERTUCCI_MEDULLARY_VS_DUCTAL_BREAST_CANCER_DN	C2:CGP	124	0.0885	0.05631
chr19p13	C1:All	254	0.0885	0.03358
HALLMARK_APICAL_JUNCTION	H:All	119	0.0885	0.05125
DURCHDEWALD_SKIN_CARCINOGENESIS_UP	C2:CGP	55	0.0884	0.07917
MODULE_63	C4:CM	103	0.0884	0.06311
RUTELLA_RESPONSE_TO_CSF2RB_AND_IL4_DN	C2:CGP	199	0.0883	0.04181
KANG_IMMORTALIZED_BY_TERT_DN	C2:CGP	56	0.0882	0.0847
ALFANO_MYC_TARGETS	C2:CGP	168	0.0881	0.04726
HALLMARK_TNFA_SIGNALING_VIA_NFKB	H:All	141	0.0881	0.04962
ANATOMICAL_STRUCTURE_MORPHOGENESIS	C5:BP	197	0.0878	0.04145
PEDERSEN_METASTASIS_BY_ERBB2_ISOFORM_4	C2:CGP	68	0.0877	0.07426
GSE360_L_MAJOR_VS_B_MALAYI_LOW_DOSE_DC_UP	C7:All	121	0.0877	0.05259
DARWICHE_SQUAMOUS_CELL_CARCINOMA_UP	C2:CGP	82	0.0877	0.06428
ROSS_LEUKEMIA_WITH_MLL_FUSIONS	C2:CGP	55	0.0876	0.07832
GSE29615_CTRL_VS_DAY7_LAIV_FLU_VACCINE_PBMC_UP	C7:All	66	0.0875	0.06864
AGGCACT,MIR-515-3P	C3:MIR	63	0.0874	0.07804
GSE360_L_DONOVANI_VS_L_MAJOR_MAC_DN	C7:All	125	0.0872	0.05056
GSE360_DC_VS_MAC_B_MALAYI_HIGH_DOSE_DN	C7:All	136	0.0872	0.05223
PEREZ_TP63_TARGETS	C2:CGP	198	0.0871	0.04368
CARBOHYDRATE_METABOLIC_PROCESS	C5:BP	99	0.0871	0.05563
MIYAGAWA_TARGETS_OF_EWSR1_ETS_FUSIONS_UP	C2:CGP	169	0.087	0.04356
GSE22886_NAIVE_CD8_TCELL_VS_NKCELL_UP	C7:All	121	0.087	0.05235
RAO_BOUND_BY_SALL4	C2:CGP	124	0.0869	0.05197
TSENG_IRS1_TARGETS_UP	C2:CGP	74	0.0868	0.07058
GSE18148_CBFB_KO_VS_WT_TREG_DN	C7:All	102	0.0865	0.05963
ENK_UV_RESPONSE_KERATINOCYTE_UP	C2:CGP	307	0.0865	0.03289
MUSCLE_DEVELOPMENT	C5:BP	68	0.0864	0.07788
GSE2706_UNSTIM_VS_2H_LPS_AND_R848_DC_DN	C7:All	120	0.0862	0.05161
GSE1460_NAIVE_CD4_TCELL_ADULT_BLOOD_VS_THYMIC_STROMAL_CELL_UP	C7:All	116	0.0862	0.04937
MORF_FDXR	C4:CGN	141	0.0862	0.04958
GSE13411_PLASMA_CELL_VS_MEMORY_BCELL_UP	C7:All	108	0.086	0.05433
GSE22886_DAY0_VS_DAY1_MONOCYTE_IN_CULTURE_DN	C7:All	116	0.086	0.0537
DAVICIONI_MOLECULAR_ARMS_VS_ERMS_DN	C2:CGP	133	0.0855	0.05333
GSE22886_NAIVE_CD4_TCELL_VS_MEMORY_TCELL_UP	C7:All	97	0.0855	0.05654
V$AP1_Q4_01	C3:TFT	159	0.0855	0.0469
V$PPAR_DR1_Q2	C3:TFT	156	0.0854	0.04824
M_PHASE	C5:BP	71	0.0852	0.0705
GSE12366_NAIVE_VS_MEMORY_BCELL_UP	C7:All	116	0.0852	0.05091
ALCALAY_AML_BY_NPM1_LOCALIZATION_UP	C2:CGP	92	0.0851	0.06071
GSE20715_0H_VS_24H_OZONE_TLR4_KO_LUNG_DN	C7:All	145	0.0851	0.05152
WEST_ADRENOCORTICAL_TUMOR_DN	C2:CGP	355	0.0849	0.03182
HALLMARK_ADIPOGENESIS	H:All	143	0.0848	0.05192
GSE17721_LPS_VS_PAM3CSK4_1H_BMDM_DN	C7:All	129	0.0846	0.05389
GSE18791_UNSTIM_VS_NEWCATSLE_VIRUS_DC_18H_DN	C7:All	102	0.0846	0.06051
DUTERTRE_ESTRADIOL_RESPONSE_6HR_UP	C2:CGP	159	0.0846	0.04561
BOYLAN_MULTIPLE_MYELOMA_PCA1_UP	C2:CGP	57	0.0845	0.08765
RECEPTOR_BINDING	C5:MF	175	0.0844	0.04474
LINDGREN_BLADDER_CANCER_CLUSTER_3_DN	C2:CGP	157	0.0843	0.04432
GSE17721_LPS_VS_GARDIQUIMOD_1H_BMDM_UP	C7:All	101	0.0842	0.0614
BROWNE_HCMV_INFECTION_8HR_UP	C2:CGP	66	0.084	0.07384
V$POU6F1_01	C3:TFT	134	0.0839	0.05185
FALVELLA_SMOKERS_WITH_LUNG_CANCER	C2:CGP	50	0.0838	0.08632
GSE1448_CTRL_VS_ANTI_VBETA5_DP_THYMOCYTE_DN	C7:All	128	0.0837	0.04904
GSE10239_NAIVE_VS_KLRG1HIGH_EFF_CD8_TCELL_UP	C7:All	117	0.0836	0.05272
GSE17721_POLYIC_VS_PAM3CSK4_2H_BMDM_DN	C7:All	120	0.0835	0.0488
CAGCAGG,MIR-370	C3:MIR	100	0.0835	0.05813
MIKKELSEN_MCV6_LCP_WITH_H3K4ME3	C2:CGP	87	0.0834	0.06418
GSE22886_CD4_TCELL_VS_BCELL_NAIVE_UP	C7:All	140	0.0834	0.04599
V$PR_02	C3:TFT	85	0.0833	0.06835
AFFAR_YY1_TARGETS_DN	C2:CGP	123	0.083	0.05271
GCCNNNWTAAR_UNKNOWN	C3:TFT	87	0.0829	0.05903
GSE3982_MAST_CELL_VS_BCELL_UP	C7:All	138	0.0828	0.05011
GSE3982_NEUTROPHIL_VS_BCELL_UP	C7:All	114	0.0828	0.05833
SERVITJA_LIVER_HNF1A_TARGETS_DN	C2:CGP	68	0.0827	0.07669
GSE17974_0H_VS_24H_IN_VITRO_ACT_CD4_TCELL_UP	C7:All	116	0.0826	0.05766
STEIN_ESRRA_TARGETS_DN	C2:CGP	74	0.0826	0.06523
DER_IFN_ALPHA_RESPONSE_UP	C2:CGP	54	0.0825	0.07902
TGACGTCA_V$ATF3_Q6	C3:TFT	152	0.0825	0.04787
GSE7460_TCONV_VS_TREG_LN_DN	C7:All	146	0.0824	0.04821
GSE3982_MAST_CELL_VS_TH1_DN	C7:All	130	0.0824	0.05157
GSE12845_IGD_POS_VS_NEG_BLOOD_BCELL_UP	C7:All	118	0.0823	0.0506
KYNG_DNA_DAMAGE_UP	C2:CGP	143	0.082	0.05002
GSE29618_LAIV_VS_TIV_FLU_VACCINE_DAY7_PDC_DN	C7:All	108	0.082	0.0593
GRUETZMANN_PANCREATIC_CANCER_UP	C2:CGP	235	0.0818	0.03804
GSE17721_CTRL_VS_PAM3CSK4_6H_BMDM_UP	C7:All	121	0.0817	0.04979
GSE26495_NAIVE_VS_PD1HIGH_CD8_TCELL_DN	C7:All	144	0.0816	0.04735
GSE6269_E_COLI_VS_STREP_PNEUMO_INF_PBMC_UP	C7:All	110	0.0816	0.05759
ALCALAY_AML_BY_NPM1_LOCALIZATION_DN	C2:CGP	124	0.0816	0.04941
GSE20366_CD103_POS_VS_CD103_KLRG1_DP_TREG_DN	C7:All	119	0.0813	0.0566
REACTOME_TCA_CYCLE_AND_RESPIRATORY_ELECTRON_TRANSPORT	C2:CP:Reactome	63	0.0813	0.0707
YOSHIMURA_MAPK8_TARGETS_UP	C2:CGP	638	0.0812	0.02402
GSE13738_RESTING_VS_TCR_ACTIVATED_CD4_TCELL_DN	C7:All	137	0.0812	0.04897
SEKI_INFLAMMATORY_RESPONSE_LPS_UP	C2:CGP	50	0.0812	0.07578
NEUROLOGICAL_SYSTEM_PROCESS	C5:BP	146	0.0811	0.04689
AMBROSINI_FLAVOPIRIDOL_TREATMENT_TP53	C2:CGP	74	0.081	0.06133
NELSON_RESPONSE_TO_ANDROGEN_UP	C2:CGP	56	0.0809	0.07687
GSE17721_PAM3CSK4_VS_GADIQUIMOD_12H_BMDM_UP	C7:All	128	0.0809	0.05333
GSE13485_DAY3_VS_DAY21_YF17D_VACCINE_PBMC_DN	C7:All	50	0.0808	0.08394
RAMALHO_STEMNESS_DN	C2:CGP	52	0.0806	0.08104
chr3p25	C1:All	51	0.0806	0.08011
GSE17721_POLYIC_VS_PAM3CSK4_12H_BMDM_UP	C7:All	138	0.0805	0.04836
V$AP4_01	C3:TFT	153	0.0804	0.0464
DELACROIX_RAR_BOUND_ES	C2:CGP	268	0.0803	0.03664
V$AP1FJ_Q2	C3:TFT	160	0.0802	0.0448
GSE1448_CTRL_VS_ANTI_VALPHA2_DP_THYMOCYTE_DN	C7:All	118	0.0801	0.05111
GSE17721_PAM3CSK4_VS_CPG_2H_BMDM_UP	C7:All	125	0.08	0.05323
GSE9650_EFFECTOR_VS_EXHAUSTED_CD8_TCELL_DN	C7:All	126	0.0799	0.05534
GSE13229_IMM_VS_INTMATURE_NKCELL_UP	C7:All	111	0.0799	0.05631
V$P53_02	C3:TFT	155	0.0798	0.04825
GSE14769_UNSTIM_VS_80MIN_LPS_BMDM_DN	C7:All	131	0.0798	0.04969
GSE36476_CTRL_VS_TSST_ACT_40H_MEMORY_CD4_TCELL_YOUNG_DN	C7:All	126	0.0798	0.05279
FLECHNER_BIOPSY_KIDNEY_TRANSPLANT_REJECTED_VS_OK_UP	C2:CGP	56	0.0797	0.07732
GSE17721_PAM3CSK4_VS_CPG_4H_BMDM_DN	C7:All	134	0.0797	0.05047
GSE17974_0H_VS_24H_IN_VITRO_ACT_CD4_TCELL_DN	C7:All	129	0.0796	0.05205
GSE10325_CD4_TCELL_VS_MYELOID_UP	C7:All	136	0.0796	0.04945
CTCAGGG,MIR-125B,MIR-125A	C3:MIR	219	0.0796	0.03894
GCM_FANCC	C4:CGN	60	0.0795	0.07195
MORF_CNTN1	C4:CGN	62	0.0795	0.07014
MORF_FLT1	C4:CGN	64	0.0794	0.07473
GSE17974_IL4_AND_ANTI_IL12_VS_UNTREATED_4H_ACT_CD4_TCELL_DN	C7:All	79	0.0794	0.06424
REACTOME_INTERFERON_SIGNALING	C2:CP:Reactome	82	0.0793	0.06628
GSE7460_FOXP3_MUT_VS_WT_ACT_TCONV_UP	C7:All	123	0.0792	0.05335
SRC_UP.V1_DN	C6:All	81	0.0791	0.06924
ATF2_UP.V1_UP	C6:All	87	0.079	0.06518
GSE10325_LUPUS_CD4_TCELL_VS_LUPUS_BCELL_DN	C7:All	115	0.0789	0.05134
GSE3982_BASOPHIL_VS_NKCELL_DN	C7:All	117	0.0789	0.0541
GSE17721_LPS_VS_POLYIC_24H_BMDM_DN	C7:All	130	0.0786	0.05132
GSE3982_DC_VS_TH1_UP	C7:All	147	0.0785	0.04864
HUMMERICH_SKIN_CANCER_PROGRESSION_DN	C2:CGP	71	0.0783	0.06661
GSE13485_CTRL_VS_DAY7_YF17D_VACCINE_PBMC_DN	C7:All	135	0.0783	0.05188
V$GFI1_01	C3:TFT	168	0.0783	0.04442
VERHAAK_GLIOBLASTOMA_PRONEURAL	C2:CGP	117	0.0782	0.0507
RIGGI_EWING_SARCOMA_PROGENITOR_UP	C2:CGP	275	0.0782	0.03574
TGFB_UP.V1_UP	C6:All	117	0.0782	0.05105
YEGNASUBRAMANIAN_PROSTATE_CANCER	C2:CGP	61	0.078	0.07992
V$STAT3_02	C3:TFT	81	0.078	0.06311
V$LMO2COM_02	C3:TFT	137	0.0778	0.05055
QI_PLASMACYTOMA_DN	C2:CGP	72	0.0777	0.0649
SANSOM_APC_MYC_TARGETS	C2:CGP	141	0.0777	0.04568
GSE32423_CTRL_VS_IL4_MEMORY_CD8_TCELL_UP	C7:All	127	0.0776	0.05035
GSE9650_NAIVE_VS_EXHAUSTED_CD8_TCELL_DN	C7:All	117	0.0776	0.05351
BURTON_ADIPOGENESIS_8	C2:CGP	53	0.0776	0.07811
PEREZ_TP53_TARGETS	C2:CGP	667	0.0774	0.02258
MORF_FRK	C4:CGN	61	0.0772	0.07816
V$NFE2_01	C3:TFT	169	0.0771	0.04702
V$FXR_IR1_Q6	C3:TFT	59	0.0771	0.06816
GSE17974_CTRL_VS_ACT_IL4_AND_ANTI_IL12_12H_CD4_TCELL_UP	C7:All	119	0.0771	0.05704
BURTON_ADIPOGENESIS_3	C2:CGP	59	0.077	0.07293
GSE18791_UNSTIM_VS_NEWCATSLE_VIRUS_DC_10H_DN	C7:All	124	0.077	0.05306
V$IRF1_01	C3:TFT	168	0.0768	0.04413
WNT_SIGNALING	C2:CP:Other	57	0.0766	0.07801
GSE16522_MEMORY_VS_NAIVE_ANTI_CD3CD28_STIM_CD8_TCELL_DN	C7:All	138	0.0766	0.04838
BERENJENO_TRANSFORMED_BY_RHOA_DN	C2:CGP	282	0.0766	0.0365
MORF_IFNA1	C4:CGN	93	0.0764	0.0614
MULLIGHAN_MLL_SIGNATURE_1_DN	C2:CGP	156	0.0764	0.0455
GARGALOVIC_RESPONSE_TO_OXIDIZED_PHOSPHOLIPIDS_TURQUOISE_UP	C2:CGP	53	0.0763	0.08466
GSE11924_TH1_VS_TH17_CD4_TCELL_UP	C7:All	101	0.0762	0.05834
MODULE_345	C4:CM	68	0.0761	0.07041
PENG_LEUCINE_DEPRIVATION_UP	C2:CGP	92	0.0761	0.06047
V$COUP_DR1_Q6	C3:TFT	151	0.0761	0.04596
CELL_CELL_SIGNALING	C5:BP	178	0.0761	0.04488
GSE3337_CTRL_VS_4H_IFNG_IN_CD8POS_DC_UP	C7:All	137	0.076	0.04856
WANG_SMARCE1_TARGETS_UP	C2:CGP	180	0.0759	0.04741
HALLMARK_INTERFERON_GAMMA_RESPONSE	H:All	140	0.0759	0.04992
HALLMARK_INTERFERON_ALPHA_RESPONSE	H:All	70	0.0758	0.06842
ZHONG_RESPONSE_TO_AZACITIDINE_AND_TSA_UP	C2:CGP	109	0.0757	0.05625
V$ZIC2_01	C3:TFT	150	0.0757	0.04703
GAVIN_FOXP3_TARGETS_CLUSTER_P3	C2:CGP	109	0.0756	0.05819
GSE1460_CD4_THYMOCYTE_VS_THYMIC_STROMAL_CELL_DN	C7:All	142	0.0756	0.04832
MATSUDA_NATURAL_KILLER_DIFFERENTIATION	C2:CGP	299	0.0755	0.0348
GSE14308_TH1_VS_NATURAL_TREG_UP	C7:All	122	0.0755	0.05193
MODULE_129	C4:CM	140	0.0754	0.05132
FLECHNER_BIOPSY_KIDNEY_TRANSPLANT_REJECTED_VS_OK_DN	C2:CGP	341	0.0753	0.03218
GSE34205_HEALTHY_VS_FLU_INF_INFANT_PBMC_DN	C7:All	116	0.0752	0.05827
MCCLUNG_COCAINE_REWARD_5D	C2:CGP	57	0.075	0.07453
MODULE_169	C4:CM	57	0.0749	0.06912
POSITIVE_REGULATION_OF_TRANSFERASE_ACTIVITY	C5:BP	54	0.0749	0.07974
GSE9006_HEALTHY_VS_TYPE_1_DIABETES_PBMC_AT_DX_DN	C7:All	115	0.0748	0.05741
KEGG_WNT_SIGNALING_PATHWAY	C2:CP:KEGG	100	0.0747	0.06014
EBAUER_TARGETS_OF_PAX3_FOXO1_FUSION_UP	C2:CGP	120	0.0747	0.05736
KONDO_PROSTATE_CANCER_HCP_WITH_H3K27ME3	C2:CGP	53	0.0746	0.08328
V$RORA2_01	C3:TFT	96	0.0745	0.05962
MEL18_DN.V1_UP	C6:All	92	0.0745	0.06093
MODULE_121	C4:CM	57	0.0744	0.08371
HALLMARK_ESTROGEN_RESPONSE_LATE	H:All	123	0.0744	0.05734
V$SREBP1_Q6	C3:TFT	144	0.0744	0.05291
GSE360_T_GONDII_VS_B_MALAYI_LOW_DOSE_MAC_UP	C7:All	126	0.0744	0.05517
ESC_J1_UP_LATE.V1_UP	C6:All	118	0.0744	0.05694
TONKS_TARGETS_OF_RUNX1_RUNX1T1_FUSION_HSC_UP	C2:CGP	135	0.0743	0.05241
CAIRO_LIVER_DEVELOPMENT_UP	C2:CGP	104	0.0742	0.05721
GSE22886_IGG_IGA_MEMORY_BCELL_VS_BM_PLASMA_CELL_DN	C7:All	120	0.0742	0.05054
AKT_UP.V1_DN	C6:All	123	0.074	0.0561
CONCANNON_APOPTOSIS_BY_EPOXOMICIN_UP	C2:CGP	164	0.0739	0.04674
GSE13411_NAIVE_VS_IGM_MEMORY_BCELL_UP	C7:All	107	0.0737	0.05802
KIM_MYCN_AMPLIFICATION_TARGETS_UP	C2:CGP	61	0.0737	0.08238
GSE30962_PRIMARY_VS_SECONDARY_ACUTE_LCMV_INF_CD8_TCELL_UP	C7:All	120	0.0737	0.05027
GSE30083_SP1_VS_SP4_THYMOCYTE_DN	C7:All	140	0.0737	0.04851
RAY_TUMORIGENESIS_BY_ERBB2_CDC25A_UP	C2:CGP	63	0.0735	0.07529
GSE22886_IGA_VS_IGM_MEMORY_BCELL_UP	C7:All	125	0.0735	0.0549
V$FREAC7_01	C3:TFT	108	0.0735	0.05608
GSE360_L_DONOVANI_VS_M_TUBERCULOSIS_DC_DN	C7:All	126	0.0734	0.05426
CAHOY_ASTROCYTIC	C6:All	59	0.0734	0.08029
KAAB_HEART_ATRIUM_VS_VENTRICLE_UP	C2:CGP	164	0.0734	0.04772
V$GATA6_01	C3:TFT	154	0.0733	0.04562
GAUSSMANN_MLL_AF4_FUSION_TARGETS_G_UP	C2:CGP	137	0.0733	0.05222
RODWELL_AGING_KIDNEY_UP	C2:CGP	303	0.0732	0.03348
GSE16755_CTRL_VS_IFNA_TREATED_MAC_DN	C7:All	122	0.0732	0.05013
GSE22886_CD4_TCELL_VS_BCELL_NAIVE_DN	C7:All	124	0.0732	0.05444
V$ATF4_Q2	C3:TFT	176	0.0731	0.04333
V$TATA_01	C3:TFT	118	0.0729	0.05819
GSE10325_CD4_TCELL_VS_BCELL_UP	C7:All	139	0.0729	0.05009
GSE13229_MATURE_VS_INTMATURE_NKCELL_UP	C7:All	98	0.0727	0.05742
GSE26495_NAIVE_VS_PD1HIGH_CD8_TCELL_UP	C7:All	111	0.0727	0.05717
GSE17974_IL4_AND_ANTI_IL12_VS_UNTREATED_24H_ACT_CD4_TCELL_DN	C7:All	80	0.0726	0.07033
V$MZF1_01	C3:TFT	145	0.0726	0.04824
BROWNE_HCMV_INFECTION_48HR_DN	C2:CGP	311	0.0726	0.03543
GSE2706_UNSTIM_VS_8H_LPS_AND_R848_DC_DN	C7:All	122	0.0726	0.05335
BOYLAN_MULTIPLE_MYELOMA_C_D_DN	C2:CGP	151	0.0723	0.05044
GSE22045_TREG_VS_TCONV_UP	C7:All	110	0.0722	0.05436
GSE3982_BCELL_VS_TH1_DN	C7:All	128	0.0721	0.05216
NIKOLSKY_BREAST_CANCER_11Q12_Q14_AMPLICON	C2:CGP	96	0.0721	0.05714
SCHAEFFER_PROSTATE_DEVELOPMENT_48HR_UP	C2:CGP	272	0.0721	0.03745
HARRIS_HYPOXIA	C2:CGP	54	0.0721	0.08648
CYTOSOL	C5:CC	136	0.0721	0.04904
JAATINEN_HEMATOPOIETIC_STEM_CELL_UP	C2:CGP	194	0.0721	0.04031
MODULE_111	C4:CM	73	0.0721	0.06991
V$XBP1_01	C3:TFT	86	0.0721	0.06256
MODULE_53	C4:CM	226	0.072	0.04032
GSE17721_0.5H_VS_8H_POLYIC_BMDM_UP	C7:All	125	0.072	0.05027
SARRIO_EPITHELIAL_MESENCHYMAL_TRANSITION_DN	C2:CGP	99	0.0719	0.06273
FEVR_CTNNB1_TARGETS_UP	C2:CGP	408	0.0719	0.03107
GSE17974_0H_VS_2H_IN_VITRO_ACT_CD4_TCELL_UP	C7:All	120	0.0719	0.05579
ENZYME_LINKED_RECEPTOR_PROTEIN_SIGNALING_PATHWAY	C5:BP	84	0.0718	0.0665
GSE17721_POLYIC_VS_GARDIQUIMOD_12H_BMDM_UP	C7:All	126	0.0718	0.047
AMIT_EGF_RESPONSE_480_HELA	C2:CGP	120	0.0718	0.05417
ATM_DN.V1_DN	C6:All	57	0.0718	0.08464
KEGG_TGF_BETA_SIGNALING_PATHWAY	C2:CP:KEGG	57	0.0717	0.07955
KEGG_TIGHT_JUNCTION	C2:CP:KEGG	67	0.0716	0.07245
YAATNRNNNYNATT_UNKNOWN	C3:TFT	61	0.0715	0.06722
KYNG_DNA_DAMAGE_DN	C2:CGP	133	0.0715	0.04975
GSE20715_0H_VS_24H_OZONE_TLR4_KO_LUNG_UP	C7:All	140	0.0714	0.04887
CHICAS_RB1_TARGETS_GROWING	C2:CGP	157	0.0713	0.05024
GSE22886_NAIVE_VS_IGM_MEMORY_BCELL_DN	C7:All	134	0.0713	0.04827
TGTYNNNNNRGCARM_UNKNOWN	C3:TFT	61	0.0713	0.07235
ACOSTA_PROLIFERATION_INDEPENDENT_MYC_TARGETS_UP	C2:CGP	53	0.0712	0.08439
GSE17721_PAM3CSK4_VS_CPG_0.5H_BMDM_DN	C7:All	117	0.0711	0.05557
REACTOME_INTEGRATION_OF_ENERGY_METABOLISM	C2:CP:Reactome	64	0.071	0.07389
V$STAT6_01	C3:TFT	158	0.071	0.04646
JNK_DN.V1_DN	C6:All	101	0.0709	0.05522
V$CREB_Q4	C3:TFT	181	0.0708	0.0445
NEGATIVE_REGULATION_OF_APOPTOSIS	C5:BP	88	0.0708	0.06183
NEGATIVE_REGULATION_OF_PROGRAMMED_CELL_DEATH	C5:BP	88	0.0708	0.06183
GSE34205_HEALTHY_VS_RSV_INF_INFANT_PBMC_UP	C7:All	123	0.0708	0.05078
CHARAFE_BREAST_CANCER_LUMINAL_VS_MESENCHYMAL_DN	C2:CGP	321	0.0707	0.03301
INGRAM_SHH_TARGETS_UP	C2:CGP	83	0.0705	0.07023
KOKKINAKIS_METHIONINE_DEPRIVATION_96HR_UP	C2:CGP	84	0.0703	0.06019
GSE360_DC_VS_MAC_T_GONDII_UP	C7:All	113	0.0703	0.05649
TSAI_RESPONSE_TO_IONIZING_RADIATION	C2:CGP	101	0.0702	0.05784
KUMAR_TARGETS_OF_MLL_AF9_FUSION	C2:CGP	255	0.0701	0.03771
MORF_IL4	C4:CGN	90	0.0701	0.06178
GOLDRATH_EFF_VS_MEMORY_CD8_TCELL_UP	C7:All	118	0.0698	0.05509
GSE15324_NAIVE_VS_ACTIVATED_CD8_TCELL_DN	C7:All	142	0.0698	0.04879
GSE37416_CTRL_VS_0H_F_TULARENSIS_LVS_NEUTROPHIL_DN	C7:All	67	0.0698	0.07402
GSE17721_0.5H_VS_12H_POLYIC_BMDM_UP	C7:All	120	0.0697	0.05144
GSE3982_MAST_CELL_VS_NKCELL_DN	C7:All	122	0.0697	0.05611
GSE3982_BCELL_VS_TH2_UP	C7:All	126	0.0697	0.0473
GSE9988_ANTI_TREM1_VS_CTRL_TREATED_MONOCYTES_UP	C7:All	121	0.0695	0.05423
SAKAI_TUMOR_INFILTRATING_MONOCYTES_DN	C2:CGP	51	0.0694	0.07558
GSE2706_R848_VS_R848_AND_LPS_8H_STIM_DC_UP	C7:All	106	0.0693	0.05716
REN_ALVEOLAR_RHABDOMYOSARCOMA_DN	C2:CGP	316	0.0693	0.03254
MORF_RFC1	C4:CGN	80	0.0693	0.06329
GSE3982_MAC_VS_TH1_DN	C7:All	132	0.0692	0.05211
HORIUCHI_WTAP_TARGETS_UP	C2:CGP	197	0.0692	0.04325
GSE17721_LPS_VS_PAM3CSK4_0.5H_BMDM_UP	C7:All	120	0.0691	0.05132
SENESE_HDAC1_TARGETS_DN	C2:CGP	164	0.0691	0.04773
BROWNE_HCMV_INFECTION_14HR_DN	C2:CGP	188	0.0691	0.04222
V$SMAD3_Q6	C3:TFT	146	0.069	0.04839
GSE29618_MONOCYTE_VS_PDC_DAY7_FLU_VACCINE_UP	C7:All	144	0.069	0.0469
CTGCAGY_UNKNOWN	C3:TFT	470	0.0689	0.02778
GSE8515_IL1_VS_IL6_4H_STIM_)MAC_DN	C7:All	91	0.0688	0.06489
GSE26495_PD1HIGH_VS_PD1LOW_CD8_TCELL_UP	C7:All	100	0.0687	0.06031
GSE36476_CTRL_VS_TSST_ACT_72H_MEMORY_CD4_TCELL_OLD_UP	C7:All	118	0.0687	0.05733
V$HNF1_01	C3:TFT	107	0.0687	0.05708
HOELZEL_NF1_TARGETS_UP	C2:CGP	84	0.0686	0.06277
MORF_THPO	C4:CGN	53	0.0686	0.08292
MAHAJAN_RESPONSE_TO_IL1A_DN	C2:CGP	54	0.0685	0.08417
DACOSTA_UV_RESPONSE_VIA_ERCC3_UP	C2:CGP	203	0.0685	0.04223
GSE339_CD4POS_VS_CD8POS_DC_IN_CULTURE_DN	C7:All	122	0.0685	0.05324
GSE39820_TGFBETA1_VS_TGFBETA3_IN_IL6_TREATED_CD4_TCELL_DN	C7:All	102	0.0684	0.05723
JISON_SICKLE_CELL_DISEASE_UP	C2:CGP	119	0.0684	0.05387
REACTOME_GPCR_DOWNSTREAM_SIGNALING	C2:CP:Reactome	188	0.0683	0.04394
GSE27786_BCELL_VS_NEUTROPHIL_DN	C7:All	120	0.0682	0.05191
GSE26928_EFF_MEMORY_VS_CXCR5_POS_CD4_TCELL_UP	C7:All	97	0.0682	0.05856
WHITFIELD_CELL_CYCLE_S	C2:CGP	90	0.0682	0.06376
NEGATIVE_REGULATION_OF_DEVELOPMENTAL_PROCESS	C5:BP	115	0.0681	0.0555
TAKEDA_TARGETS_OF_NUP98_HOXA9_FUSION_6HR_UP	C2:CGP	58	0.068	0.07936
RICKMAN_METASTASIS_DN	C2:CGP	172	0.0679	0.04304
GSE339_CD8POS_VS_CD4CD8DN_DC_IN_CULTURE_UP	C7:All	138	0.0679	0.04688
V$AP1_01	C3:TFT	150	0.0679	0.04805
REACTOME_G_ALPHA_Q_SIGNALLING_EVENTS	C2:CP:Reactome	66	0.0678	0.07245
BHATI_G2M_ARREST_BY_2METHOXYESTRADIOL_DN	C2:CGP	82	0.0678	0.07365
KRAS.BREAST_UP.V1_DN	C6:All	66	0.0678	0.06825
GSE7460_CTRL_VS_TGFB_TREATED_ACT_CD8_TCELL_UP	C7:All	120	0.0678	0.0544
MODULE_159	C4:CM	50	0.0677	0.07496
GSE17721_12H_VS_24H_CPG_BMDM_UP	C7:All	124	0.0677	0.05262
V$MEIS1AHOXA9_01	C3:TFT	65	0.0676	0.06903
V$AP4_Q6	C3:TFT	134	0.0676	0.05361
ACEVEDO_LIVER_CANCER_WITH_H3K27ME3_UP	C2:CGP	138	0.0675	0.05228
GSE17721_CTRL_VS_GARDIQUIMOD_6H_BMDM_UP	C7:All	132	0.0674	0.05035
LINDGREN_BLADDER_CANCER_CLUSTER_1_DN	C2:CGP	227	0.0674	0.03698
GSE29618_BCELL_VS_MDC_DAY7_FLU_VACCINE_UP	C7:All	128	0.0674	0.04931
YAO_TEMPORAL_RESPONSE_TO_PROGESTERONE_CLUSTER_16	C2:CGP	55	0.0673	0.08422
WANG_RESPONSE_TO_GSK3_INHIBITOR_SB216763_DN	C2:CGP	228	0.0672	0.04018
GSE22886_NAIVE_CD4_TCELL_VS_DC_UP	C7:All	128	0.0672	0.05093
NEMETH_INFLAMMATORY_RESPONSE_LPS_UP	C2:CGP	61	0.0672	0.08193
GSE20366_CD103_POS_VS_NEG_TREG_KLRG1NEG_UP	C7:All	96	0.0671	0.05451
GSE37416_CTRL_VS_48H_F_TULARENSIS_LVS_NEUTROPHIL_UP	C7:All	104	0.067	0.05945
GSE29618_PRE_VS_DAY7_POST_LAIV_FLU_VACCINE_MDC_UP	C7:All	113	0.067	0.05613
GSE27786_CD4_VS_CD8_TCELL_DN	C7:All	125	0.0669	0.04803
HALLMARK_APOPTOSIS	H:All	115	0.0668	0.05766
MORF_DDX11	C4:CGN	97	0.0668	0.0623
GSE9650_EFFECTOR_VS_MEMORY_CD8_TCELL_DN	C7:All	137	0.0668	0.05293
V$HNF4_01_B	C3:TFT	145	0.0667	0.04805
DELACROIX_RARG_BOUND_MEF	C2:CGP	237	0.0667	0.03744
GSE17721_CTRL_VS_GARDIQUIMOD_24H_BMDM_UP	C7:All	130	0.0666	0.05146
GAL_LEUKEMIC_STEM_CELL_UP	C2:CGP	78	0.0665	0.06121
MODULE_436	C4:CM	75	0.0665	0.06562
ACEVEDO_LIVER_CANCER_DN	C2:CGP	334	0.0665	0.03308
AKT_UP.V1_UP	C6:All	104	0.0665	0.05287
MIYAGAWA_TARGETS_OF_EWSR1_ETS_FUSIONS_DN	C2:CGP	155	0.0665	0.04923
WIERENGA_STAT5A_TARGETS_DN	C2:CGP	143	0.0664	0.04748
ANTI_APOPTOSIS	C5:BP	72	0.0664	0.0677
WESTON_VEGFA_TARGETS	C2:CGP	63	0.0663	0.07358
V$OCT1_05	C3:TFT	142	0.0663	0.05321
GSE29614_DAY3_VS_DAY7_TIV_FLU_VACCINE_PBMC_UP	C7:All	59	0.0663	0.07963
GSE17721_0.5H_VS_24H_GARDIQUIMOD_BMDM_UP	C7:All	137	0.0661	0.04753
FULCHER_INFLAMMATORY_RESPONSE_LECTIN_VS_LPS_UP	C2:CGP	356	0.066	0.03199
GSE13411_NAIVE_VS_SWITCHED_MEMORY_BCELL_UP	C7:All	94	0.0659	0.06407
GSE2706_2H_VS_8H_LPS_STIM_DC_DN	C7:All	116	0.0658	0.05125
LIM_MAMMARY_LUMINAL_MATURE_UP	C2:CGP	68	0.0657	0.06932
PID_BETACATENIN_NUC_PATHWAY	C2:CP:Other	50	0.0657	0.08545
GSE360_CTRL_VS_T_GONDII_MAC_DN	C7:All	120	0.0656	0.05073
DARWICHE_PAPILLOMA_RISK_HIGH_UP	C2:CGP	80	0.0656	0.06293
GSE19825_NAIVE_VS_DAY3_EFF_CD8_TCELL_UP	C7:All	86	0.0656	0.06702
GSE17721_CTRL_VS_LPS_0.5H_BMDM_DN	C7:All	124	0.0655	0.05255
V$FOXJ2_02	C3:TFT	141	0.0655	0.05107
GSE17721_LPS_VS_PAM3CSK4_6H_BMDM_UP	C7:All	139	0.0654	0.04861
GSE3982_BASOPHIL_VS_EFF_MEMORY_CD4_TCELL_DN	C7:All	122	0.0654	0.0502
REACTOME_BIOLOGICAL_OXIDATIONS	C2:CP:Reactome	52	0.0654	0.07983
V$MEIS1_01	C3:TFT	155	0.0653	0.04951
INTRINSIC_TO_PLASMA_MEMBRANE	C5:CC	462	0.0653	0.02985
GSE17721_12H_VS_24H_GARDIQUIMOD_BMDM_UP	C7:All	123	0.0653	0.05022
V$CREB_01	C3:TFT	172	0.0653	0.04503
GSE3982_DC_VS_MAC_DN	C7:All	108	0.0652	0.05826
GSE3982_NKCELL_VS_TH2_UP	C7:All	115	0.0652	0.05462
NFE2L2.V2	C6:All	209	0.0651	0.04183
GSE18791_CTRL_VS_NEWCASTLE_VIRUS_DC_1H_DN	C7:All	91	0.0651	0.06664
CHIARADONNA_NEOPLASTIC_TRANSFORMATION_CDC25_UP	C2:CGP	79	0.065	0.06972
GSE3982_MAST_CELL_VS_EFF_MEMORY_CD4_TCELL_DN	C7:All	116	0.065	0.05821
GSE17974_IL4_AND_ANTI_IL12_VS_UNTREATED_48H_ACT_CD4_TCELL_DN	C7:All	112	0.0649	0.05664
CHIANG_LIVER_CANCER_SUBCLASS_UNANNOTATED_UP	C2:CGP	51	0.0649	0.08378
PEDRIOLI_MIR31_TARGETS_UP	C2:CGP	109	0.0648	0.06095
YCATTAA_UNKNOWN	C3:TFT	322	0.0648	0.03322
MTOR_UP.N4.V1_UP	C6:All	136	0.0647	0.04875
V$AREB6_03	C3:TFT	148	0.0646	0.04683
GSE18791_CTRL_VS_NEWCASTLE_VIRUS_DC_12H_DN	C7:All	120	0.0644	0.05373
GSE2706_LPS_VS_R848_AND_LPS_2H_STIM_DC_UP	C7:All	80	0.0642	0.05801
ACACTCC,MIR-122A	C3:MIR	63	0.0642	0.06572
GSE7460_CTRL_VS_TGFB_TREATED_ACT_TCONV_UP	C7:All	126	0.0642	0.05715
GSE360_T_GONDII_VS_M_TUBERCULOSIS_DC_DN	C7:All	114	0.0642	0.05587
MODULE_99	C4:CM	163	0.0641	0.0479
V$CREB_Q2	C3:TFT	180	0.0641	0.04504
NIKOLSKY_BREAST_CANCER_8Q23_Q24_AMPLICON	C2:CGP	91	0.064	0.05802
KAECH_NAIVE_VS_DAY8_EFF_CD8_TCELL_DN	C7:All	130	0.064	0.04715
GSE360_HIGH_VS_LOW_DOSE_B_MALAYI_MAC_UP	C7:All	133	0.0639	0.04953
INTEGRAL_TO_PLASMA_MEMBRANE	C5:CC	456	0.0638	0.03011
SMIRNOV_RESPONSE_TO_IR_6HR_UP	C2:CGP	111	0.0638	0.05143
V$T3R_Q6	C3:TFT	137	0.0638	0.05139
MORF_CAMK4	C4:CGN	133	0.0638	0.05152
GCNP_SHH_UP_EARLY.V1_DN	C6:All	101	0.0637	0.06075
HADDAD_B_LYMPHOCYTE_PROGENITOR	C2:CGP	188	0.0637	0.04119
PLASARI_TGFB1_TARGETS_10HR_DN	C2:CGP	180	0.0636	0.04326
RB_DN.V1_DN	C6:All	80	0.0635	0.07342
GSE22886_NAIVE_BCELL_VS_MONOCYTE_UP	C7:All	102	0.0634	0.05872
BURTON_ADIPOGENESIS_9	C2:CGP	65	0.0632	0.07888
COLDREN_GEFITINIB_RESISTANCE_UP	C2:CGP	63	0.0631	0.07406
CHIANG_LIVER_CANCER_SUBCLASS_PROLIFERATION_UP	C2:CGP	110	0.0631	0.05026
GSE29617_CTRL_VS_TIV_FLU_VACCINE_PBMC_2008_UP	C7:All	106	0.063	0.05694
GSE6269_E_COLI_VS_STREP_AUREUS_INF_PBMC_UP	C7:All	101	0.063	0.05833
GSE17721_CPG_VS_GARDIQUIMOD_12H_BMDM_UP	C7:All	117	0.063	0.05442
RECEPTOR_SIGNALING_PROTEIN_ACTIVITY	C5:MF	51	0.063	0.07898
V$HNF3_Q6	C3:TFT	114	0.0628	0.05837
GSE1460_CD4_THYMOCYTE_VS_NAIVE_CD4_TCELL_ADULT_BLOOD_DN	C7:All	131	0.0628	0.05139
GSE17974_0H_VS_72H_IN_VITRO_ACT_CD4_TCELL_UP	C7:All	120	0.0628	0.05378
GSE3982_BCELL_VS_NKCELL_DN	C7:All	102	0.0627	0.05944
CCAWWNAAGG_V$SRF_Q4	C3:TFT	50	0.0627	0.08541
GSE27786_CD4_TCELL_VS_MONO_MAC_DN	C7:All	115	0.0626	0.05299
GSE14000_4H_VS_16H_LPS_DC_TRANSLATED_RNA_UP	C7:All	138	0.0626	0.04839
GSE14350_TREG_VS_TEFF_DN	C7:All	98	0.0625	0.06514
FIGUEROA_AML_METHYLATION_CLUSTER_3_UP	C2:CGP	90	0.0624	0.05605
HOXA9_DN.V1_DN	C6:All	121	0.0623	0.05593
GSE3982_CTRL_VS_PMA_STIM_EOSINOPHIL_DN	C7:All	103	0.0622	0.05482
chr22q12	C1:All	64	0.0621	0.07212
GSE8515_CTRL_VS_IL1_4H_STIM_MAC_DN	C7:All	124	0.0621	0.05187
GSE36392_MAC_VS_NEUTROPHIL_IL25_TREATED_LUNG_DN	C7:All	97	0.0621	0.06095
GSE7852_TREG_VS_TCONV_LN_DN	C7:All	127	0.0621	0.04724
MODULE_52	C4:CM	272	0.0621	0.03823
GSE39820_TGFBETA1_IL6_VS_TGFBETA1_IL6_IL23A_TREATED_CD4_TCELL_DN	C7:All	124	0.0619	0.05243
GSE18791_CTRL_VS_NEWCASTLE_VIRUS_DC_6H_DN	C7:All	139	0.0619	0.05068
ONDER_CDH1_TARGETS_1_DN	C2:CGP	108	0.0618	0.05147
CRX_DN.V1_UP	C6:All	68	0.0618	0.0744
MORF_MT4	C4:CGN	147	0.0618	0.04943
DCA_UP.V1_UP	C6:All	79	0.0616	0.06667
GSE22886_TCELL_VS_BCELL_NAIVE_DN	C7:All	111	0.0615	0.05411
GSE17721_CPG_VS_GARDIQUIMOD_4H_BMDM_DN	C7:All	139	0.0615	0.04508
CHYLA_CBFA2T3_TARGETS_DN	C2:CGP	149	0.0615	0.04881
GSE17974_0H_VS_6H_IN_VITRO_ACT_CD4_TCELL_UP	C7:All	127	0.0614	0.05355
SNF5_DN.V1_UP	C6:All	117	0.0614	0.05236
V$HNF4_01	C3:TFT	160	0.0613	0.04562
V$NERF_Q2	C3:TFT	167	0.0613	0.04377
SANSOM_APC_TARGETS_REQUIRE_MYC	C2:CGP	141	0.0612	0.04637
PKCA_DN.V1_DN	C6:All	94	0.061	0.05938
WONG_ENDMETRIUM_CANCER_DN	C2:CGP	56	0.061	0.083
GSE24634_TEFF_VS_TCONV_DAY3_IN_CULTURE_UP	C7:All	125	0.061	0.05414
GSE1460_NAIVE_CD4_TCELL_ADULT_BLOOD_VS_THYMIC_STROMAL_CELL_DN	C7:All	145	0.0609	0.0476
GSE7460_TREG_VS_TCONV_ACT_WITH_TGFB_UP	C7:All	121	0.0607	0.05363
GSE20366_EX_VIVO_VS_DEC205_CONVERSION_NAIVE_CD4_TCELL_DN	C7:All	120	0.0606	0.05935
V$GATA1_04	C3:TFT	123	0.0606	0.05469
IL2_UP.V1_DN	C6:All	101	0.0606	0.05841
MODULE_248	C4:CM	76	0.0606	0.06783
GSE24142_EARLY_THYMIC_PROGENITOR_VS_DN2_THYMOCYTE_FETAL_UP	C7:All	146	0.0605	0.04836
ZHOU_INFLAMMATORY_RESPONSE_LPS_UP	C2:CGP	209	0.0605	0.04108
GSE360_CTRL_VS_L_MAJOR_DC_DN	C7:All	123	0.0604	0.05244
GSE14308_NAIVE_CD4_TCELL_VS_NATURAL_TREG_UP	C7:All	113	0.0604	0.05335
ZHANG_TLX_TARGETS_DN	C2:CGP	74	0.0603	0.07054
KONDO_EZH2_TARGETS	C2:CGP	149	0.0602	0.05108
ROME_INSULIN_TARGETS_IN_MUSCLE_DN	C2:CGP	101	0.0602	0.05802
LU_IL4_SIGNALING	C2:CGP	61	0.0602	0.07123
GSE360_L_MAJOR_VS_T_GONDII_DC_DN	C7:All	131	0.0602	0.04928
CHARAFE_BREAST_CANCER_LUMINAL_VS_BASAL_DN	C2:CGP	294	0.0601	0.03428
GSE14769_UNSTIM_VS_20MIN_LPS_BMDM_DN	C7:All	125	0.06	0.05171
GSE3337_CTRL_VS_16H_IFNG_IN_CD8POS_DC_DN	C7:All	128	0.0599	0.04858
WANG_CISPLATIN_RESPONSE_AND_XPC_UP	C2:CGP	115	0.0597	0.05655
MYC_UP.V1_UP	C6:All	103	0.0597	0.05355
CATION_TRANSPORT	C5:BP	67	0.0596	0.06969
V$PAX4_02	C3:TFT	138	0.0595	0.05049
GSE360_CTRL_VS_T_GONDII_MAC_UP	C7:All	135	0.0593	0.04791
V$CEBPGAMMA_Q6	C3:TFT	145	0.0593	0.04925
GSE1460_INTRATHYMIC_T_PROGENITOR_VS_DP_THYMOCYTE_DN	C7:All	123	0.0593	0.05033
GSE3982_DC_VS_BASOPHIL_UP	C7:All	130	0.0592	0.05131
GTPASE_ACTIVITY	C5:MF	59	0.0592	0.07488
UEDA_PERIFERAL_CLOCK	C2:CGP	108	0.059	0.05639
RICKMAN_TUMOR_DIFFERENTIATED_WELL_VS_POORLY_DN	C2:CGP	228	0.059	0.04035
VANTVEER_BREAST_CANCER_ESR1_DN	C2:CGP	151	0.0588	0.04556
CAGGTG_V$E12_Q6	C3:TFT	1461	0.0588	0.01709
INTEGRAL_TO_MEMBRANE	C5:CC	660	0.0588	0.02569
V$RORA1_01	C3:TFT	148	0.0587	0.04678
LABBE_WNT3A_TARGETS_UP	C2:CGP	74	0.0587	0.06973
V$MYOGENIN_Q6	C3:TFT	160	0.0587	0.0485
PIGF_UP.V1_DN	C6:All	93	0.0587	0.06302
WOOD_EBV_EBNA1_TARGETS_UP	C2:CGP	69	0.0587	0.07009
SANSOM_APC_TARGETS_UP	C2:CGP	73	0.0586	0.07586
KRAS.DF.V1_DN	C6:All	109	0.0586	0.05434
CELL_SURFACE_RECEPTOR_LINKED_SIGNAL_TRANSDUCTION_GO_0007166	C5:BP	310	0.0585	0.0347
GSE15930_STIM_VS_STIM_AND_TRICHOSTATINA_72H_CD8_T_CELL_DN	C7:All	107	0.0584	0.06006
REGULATION_OF_MULTICELLULAR_ORGANISMAL_PROCESS	C5:BP	75	0.0583	0.06727
GSE1448_ANTI_VALPHA2_VS_VBETA5_DP_THYMOCYTE_DN	C7:All	129	0.0581	0.05326
GSE18791_UNSTIM_VS_NEWCATSLE_VIRUS_DC_6H_DN	C7:All	129	0.0581	0.05092
GSE17721_LPS_VS_PAM3CSK4_24H_BMDM_DN	C7:All	132	0.058	0.05194
GSE360_L_DONOVANI_VS_M_TUBERCULOSIS_MAC_UP	C7:All	118	0.0579	0.05483
LEE_AGING_CEREBELLUM_UP	C2:CGP	51	0.0578	0.08995
RAPA_EARLY_UP.V1_UP	C6:All	102	0.0578	0.05848
NITROGEN_COMPOUND_METABOLIC_PROCESS	C5:BP	96	0.0577	0.05986
GSE13485_DAY1_VS_DAY21_YF17D_VACCINE_PBMC_UP	C7:All	126	0.0577	0.04751
GATAAGR_V$GATA_C	C3:TFT	156	0.0577	0.04638
GSE29618_PDC_VS_MDC_DAY7_FLU_VACCINE_DN	C7:All	133	0.0576	0.05096
GSE9006_TYPE_1_DIABETES_AT_DX_VS_4MONTH_POST_DX_PBMC_UP	C7:All	134	0.0576	0.04815
GSE3982_MEMORY_CD4_TCELL_VS_TH2_UP	C7:All	132	0.0575	0.04921
GSE11057_CD4_EFF_MEM_VS_PBMC_UP	C7:All	138	0.0575	0.04701
V$TBP_01	C3:TFT	124	0.0574	0.05565
MCBRYAN_PUBERTAL_TGFB1_TARGETS_UP	C2:CGP	123	0.0574	0.05339
HELLER_HDAC_TARGETS_SILENCED_BY_METHYLATION_DN	C2:CGP	176	0.0573	0.04449
V$E4BP4_01	C3:TFT	143	0.0573	0.05012
GSE39820_CTRL_VS_IL1B_IL6_CD4_TCELL_DN	C7:All	135	0.0573	0.04919
CATION_BINDING	C5:MF	125	0.0572	0.05459
KRAS.DF.V1_UP	C6:All	121	0.0572	0.05173
GSE20366_EX_VIVO_VS_HOMEOSTATIC_CONVERSION_TREG_DN	C7:All	116	0.0571	0.05388
GSE2706_R848_VS_LPS_2H_STIM_DC_UP	C7:All	73	0.057	0.06375
GSE3982_DC_VS_NKCELL_UP	C7:All	130	0.0569	0.0482
RUTELLA_RESPONSE_TO_HGF_UP	C2:CGP	281	0.0568	0.03529
GSE24081_CONTROLLER_VS_PROGRESSOR_HIV_SPECIFIC_CD8_TCELL_DN	C7:All	117	0.0568	0.05485
GSE24142_EARLY_THYMIC_PROGENITOR_VS_DN2_THYMOCYTE_DN	C7:All	133	0.0566	0.04938
LEE_CALORIE_RESTRICTION_NEOCORTEX_DN	C2:CGP	51	0.0566	0.0803
MODULE_208	C4:CM	66	0.0566	0.07425
GSE20715_0H_VS_24H_OZONE_LUNG_DN	C7:All	129	0.0566	0.0551
GSE7852_LN_VS_THYMUS_TCONV_UP	C7:All	120	0.0565	0.05381
GSE31082_CD4_VS_CD8_SP_THYMOCYTE_DN	C7:All	117	0.0565	0.05196
BRUECKNER_TARGETS_OF_MIRLET7A3_UP	C2:CGP	64	0.0565	0.07639
INTRINSIC_TO_MEMBRANE	C5:CC	670	0.0564	0.02544
LIAO_METASTASIS	C2:CGP	355	0.0564	0.03083
ION_TRANSPORT	C5:BP	80	0.0564	0.06507
LU_AGING_BRAIN_DN	C2:CGP	100	0.0563	0.05761
GSE29618_MONOCYTE_VS_MDC_DAY7_FLU_VACCINE_UP	C7:All	143	0.0563	0.04772
GSE10325_LUPUS_BCELL_VS_LUPUS_MYELOID_DN	C7:All	135	0.0561	0.05071
GSE360_L_DONOVANI_VS_T_GONDII_MAC_UP	C7:All	115	0.0561	0.05405
GSE360_DC_VS_MAC_T_GONDII_DN	C7:All	133	0.0561	0.0538
GSE360_L_MAJOR_VS_T_GONDII_MAC_DN	C7:All	129	0.056	0.05183
ORGAN_MORPHOGENESIS	C5:BP	76	0.056	0.06023
GSE29618_PRE_VS_DAY7_POST_LAIV_FLU_VACCINE_MONOCYTE_UP	C7:All	110	0.0559	0.05416
MORF_RAB1A	C4:CGN	133	0.0558	0.0486
GSE15767_MED_VS_SCS_MAC_LN_UP	C7:All	120	0.0558	0.05193
GSE20366_TREG_VS_NAIVE_CD4_TCELL_DEC205_CONVERSION_DN	C7:All	111	0.0558	0.05631
PROTEIN_HOMODIMERIZATION_ACTIVITY	C5:MF	80	0.0557	0.06694
IWANAGA_CARCINOGENESIS_BY_KRAS_DN	C2:CGP	79	0.0557	0.06595
GSE17721_LPS_VS_PAM3CSK4_24H_BMDM_UP	C7:All	140	0.0556	0.04854
GSE17721_4_VS_24H_CPG_BMDM_UP	C7:All	111	0.0556	0.05336
DER_IFN_GAMMA_RESPONSE_UP	C2:CGP	50	0.0556	0.07381
FULCHER_INFLAMMATORY_RESPONSE_LECTIN_VS_LPS_DN	C2:CGP	298	0.0555	0.03466
IVANOVA_HEMATOPOIESIS_STEM_CELL	C2:CGP	160	0.0554	0.04746
KAECH_DAY15_EFF_VS_MEMORY_CD8_TCELL_UP	C7:All	125	0.0552	0.05364
GSE3982_NKCELL_VS_TH1_UP	C7:All	111	0.0552	0.06329
GSE11864_CSF1_PAM3CYS_VS_CSF1_IFNG_PAM3CYS_IN_MAC_DN	C7:All	119	0.0551	0.05368
GSE24634_TEFF_VS_TCONV_DAY5_IN_CULTURE_DN	C7:All	133	0.0551	0.05132
DODD_NASOPHARYNGEAL_CARCINOMA_UP	C2:CGP	910	0.055	0.0202
ATF2_S_UP.V1_UP	C6:All	92	0.0549	0.06443
SHEDDEN_LUNG_CANCER_GOOD_SURVIVAL_A12	C2:CGP	150	0.0549	0.04693
GSE12366_NAIVE_VS_MEMORY_BCELL_DN	C7:All	126	0.0548	0.05171
IL21_UP.V1_DN	C6:All	77	0.0548	0.06433
GSE1460_DP_THYMOCYTE_VS_THYMIC_STROMAL_CELL_DN	C7:All	144	0.0547	0.04906
GSE3982_EFF_MEMORY_CD4_TCELL_VS_NKCELL_DN	C7:All	125	0.0547	0.05137
V$OCT1_Q6	C3:TFT	155	0.0547	0.04826
KASLER_HDAC7_TARGETS_1_UP	C2:CGP	135	0.0546	0.04964
GSE13493_CD4INTCD8POS_VS_CD8POS_THYMOCYTE_DN	C7:All	111	0.0546	0.05636
SWEET_KRAS_ONCOGENIC_SIGNATURE	C2:CGP	53	0.0545	0.085
MORI_EMU_MYC_LYMPHOMA_BY_ONSET_TIME_UP	C2:CGP	58	0.0543	0.07262
V$LHX3_01	C3:TFT	121	0.0542	0.0548
NABA_ECM_AFFILIATED	C2:CP:Other	68	0.0542	0.07623
GSE1460_NAIVE_CD4_TCELL_CORD_BLOOD_VS_THYMIC_STROMAL_CELL_UP	C7:All	93	0.0542	0.06196
IWANAGA_CARCINOGENESIS_BY_KRAS_UP	C2:CGP	109	0.0541	0.05507
GSE30962_ACUTE_VS_CHRONIC_LCMV_SECONDARY_INF_CD8_TCELL_DN	C7:All	149	0.0539	0.04793
GOZGIT_ESR1_TARGETS_UP	C2:CGP	82	0.0539	0.06533
REACTOME_AXON_GUIDANCE	C2:CP:Reactome	159	0.0538	0.04811
V$AREB6_01	C3:TFT	130	0.0534	0.05331
V$NCX_01	C3:TFT	102	0.0534	0.05981
MARTINEZ_RB1_AND_TP53_TARGETS_UP	C2:CGP	398	0.053	0.03012
GSE24634_IL4_VS_CTRL_TREATED_NAIVE_CD4_TCELL_DAY3_UP	C7:All	132	0.053	0.05269
GSE2706_UNSTIM_VS_8H_LPS_DC_DN	C7:All	131	0.0529	0.04848
MODULE_119	C4:CM	89	0.0529	0.06153
V$CREB_02	C3:TFT	167	0.0529	0.04574
REACTOME_NEUROTRANSMITTER_RECEPTOR_BINDING_AND_DOWNSTREAM_TRANSMISSION_IN_THE_POSTSYNAPTIC_CELL	C2:CP:Reactome	64	0.0528	0.07369
GSE24634_TREG_VS_TCONV_POST_DAY10_IL4_CONVERSION_DN	C7:All	140	0.0527	0.05107
CTACCTC,LET-7A,LET-7B,LET-7C,LET-7D,LET-7E,LET-7F,MIR-98,LET-7G,LET-7I	C3:MIR	248	0.0527	0.03796
GSE17721_CTRL_VS_LPS_24H_BMDM_UP	C7:All	137	0.0527	0.05045
GSE17721_CTRL_VS_CPG_2H_BMDM_DN	C7:All	113	0.0523	0.0522
GSE27786_NKCELL_VS_ERYTHROBLAST_DN	C7:All	106	0.0522	0.05239
GSE17721_POLYIC_VS_CPG_1H_BMDM_DN	C7:All	140	0.0522	0.04987
SASSON_RESPONSE_TO_GONADOTROPHINS_UP	C2:CGP	57	0.0521	0.07448
GSE3982_MAC_VS_NKCELL_DN	C7:All	114	0.0521	0.05426
GSE29618_MONOCYTE_VS_MDC_UP	C7:All	137	0.0521	0.05008
GSE11864_CSF1_IFNG_VS_CSF1_IFNG_PAM3CYS_IN_MAC_DN	C7:All	129	0.052	0.05294
TRANSMEMBRANE_RECEPTOR_PROTEIN_TYROSINE_KINASE_SIGNALING_PATHWAY	C5:BP	52	0.052	0.08042
GSE33513_TCF7_KO_VS_HET_EARLY_THYMIC_PROGENITOR_UP	C7:All	103	0.052	0.06321
PRC1_BMI_UP.V1_DN	C6:All	83	0.052	0.06727
MANALO_HYPOXIA_DN	C2:CGP	194	0.052	0.03928
ACEVEDO_FGFR1_TARGETS_IN_PROSTATE_CANCER_MODEL_UP	C2:CGP	167	0.0519	0.04689
V$GATA4_Q3	C3:TFT	146	0.0519	0.05116
GSE17721_LPS_VS_GARDIQUIMOD_24H_BMDM_UP	C7:All	133	0.0518	0.04782
GSE17721_CPG_VS_GARDIQUIMOD_24H_BMDM_DN	C7:All	121	0.0518	0.05172
KIM_WT1_TARGETS_12HR_DN	C2:CGP	137	0.0518	0.05444
ACTGTGA,MIR-27A,MIR-27B	C3:MIR	330	0.0518	0.03187
GSE10325_LUPUS_CD4_TCELL_VS_LUPUS_BCELL_UP	C7:All	140	0.0518	0.04978
GSE360_DC_VS_MAC_L_MAJOR_UP	C7:All	104	0.0517	0.05616
GSE20366_TREG_VS_TCONV_UP	C7:All	117	0.0517	0.05856
GSE13411_NAIVE_VS_MEMORY_BCELL_DN	C7:All	120	0.0516	0.05272
MORF_EIF4A2	C4:CGN	68	0.0516	0.07067
V$SRF_Q4	C3:TFT	141	0.0512	0.04973
KEGG_CYTOKINE_CYTOKINE_RECEPTOR_INTERACTION	C2:CP:KEGG	97	0.0512	0.06032
ROSS_ACUTE_MYELOID_LEUKEMIA_CBF	C2:CGP	53	0.0512	0.08621
WAMUNYOKOLI_OVARIAN_CANCER_LMP_DN	C2:CGP	147	0.0512	0.04846
MORF_RAF1	C4:CGN	74	0.0512	0.07298
DARWICHE_SKIN_TUMOR_PROMOTER_UP	C2:CGP	82	0.0511	0.06789
V$GATA1_03	C3:TFT	138	0.0511	0.0511
ENZYME_INHIBITOR_ACTIVITY	C5:MF	57	0.0511	0.07951
RASHI_RESPONSE_TO_IONIZING_RADIATION_2	C2:CGP	87	0.051	0.06178
REACTOME_SIGNALING_BY_GPCR	C2:CP:Reactome	232	0.0509	0.04017
GSE1460_CD4_THYMOCYTE_VS_NAIVE_CD4_TCELL_ADULT_BLOOD_UP	C7:All	145	0.0509	0.04884
GSE7460_FOXP3_MUT_VS_WT_ACT_WITH_TGFB_TCONV_UP	C7:All	128	0.0509	0.05266
V$SRF_Q5_01	C3:TFT	143	0.0508	0.05062
CENTRAL_NERVOUS_SYSTEM_DEVELOPMENT	C5:BP	63	0.0508	0.07374
chr22q13	C1:All	89	0.0506	0.06363
ATAGGAA,MIR-202	C3:MIR	72	0.0506	0.07311
BROWNE_HCMV_INFECTION_48HR_UP	C2:CGP	122	0.0506	0.05219
MARTENS_BOUND_BY_PML_RARA_FUSION	C2:CGP	291	0.0506	0.03413
GSE11924_TH1_VS_TH2_CD4_TCELL_DN	C7:All	117	0.0504	0.05396
AMINO_ACID_METABOLIC_PROCESS	C5:BP	54	0.0504	0.08255
GRAHAM_CML_DIVIDING_VS_NORMAL_QUIESCENT_UP	C2:CGP	101	0.0503	0.05865
GSE3982_CTRL_VS_LPS_48H_DC_UP	C7:All	115	0.0503	0.05657
GOLDRATH_NAIVE_VS_MEMORY_CD8_TCELL_UP	C7:All	145	0.0502	0.04894
GSE29618_MONOCYTE_VS_MDC_DN	C7:All	126	0.0502	0.05211
GSE17721_CTRL_VS_LPS_8H_BMDM_UP	C7:All	136	0.0501	0.0457
LTE2_UP.V1_UP	C6:All	128	0.0501	0.04963
GTGGGTGK_UNKNOWN	C3:TFT	162	0.0501	0.04573
GSE29618_BCELL_VS_PDC_DAY7_FLU_VACCINE_UP	C7:All	125	0.05	0.05191
GSE9988_LPS_VS_LOW_LPS_MONOCYTE_DN	C7:All	72	0.0498	0.06794
GSE17721_LPS_VS_PAM3CSK4_16H_BMDM_UP	C7:All	129	0.0498	0.051
MODULE_7	C4:CM	118	0.0498	0.05249
GSE360_CTRL_VS_B_MALAYI_HIGH_DOSE_MAC_DN	C7:All	144	0.0497	0.04753
CYTOSKELETON	C5:CC	231	0.0497	0.03997
RTAAACA_V$FREAC2_01	C3:TFT	580	0.0497	0.02525
GSE7460_TCONV_VS_TREG_LN_UP	C7:All	121	0.0496	0.04996
GSE7460_TCONV_VS_TREG_THYMUS_UP	C7:All	137	0.0496	0.0474
YAMAZAKI_TCEB3_TARGETS_UP	C2:CGP	120	0.0496	0.05401
GSE36476_CTRL_VS_TSST_ACT_16H_MEMORY_CD4_TCELL_YOUNG_DN	C7:All	129	0.0495	0.05111
GSE17974_0H_VS_12H_IN_VITRO_ACT_CD4_TCELL_UP	C7:All	122	0.0495	0.05555
GSE3982_MAST_CELL_VS_NEUTROPHIL_DN	C7:All	131	0.0494	0.05212
ROESSLER_LIVER_CANCER_METASTASIS_UP	C2:CGP	71	0.0493	0.07065
GSE15930_STIM_VS_STIM_AND_IL-12_48H_CD8_T_CELL_UP	C7:All	142	0.0493	0.04948
GSE3982_EOSINOPHIL_VS_NEUTROPHIL_DN	C7:All	125	0.0493	0.05362
BAKKER_FOXO3_TARGETS_DN	C2:CGP	114	0.0492	0.0572
GSE15930_NAIVE_VS_72H_IN_VITRO_STIM_IL12_CD8_TCELL_UP	C7:All	136	0.0492	0.04851
GSE24142_EARLY_THYMIC_PROGENITOR_VS_DN2_THYMOCYTE_FETAL_DN	C7:All	108	0.0491	0.05526
PKCA_DN.V1_UP	C6:All	73	0.0491	0.07103
CHANG_CORE_SERUM_RESPONSE_UP	C2:CGP	135	0.0491	0.04617
MODULE_94	C4:CM	208	0.0489	0.04047
IL15_UP.V1_DN	C6:All	86	0.0486	0.06061
GSE17721_PAM3CSK4_VS_GADIQUIMOD_16H_BMDM_DN	C7:All	138	0.0486	0.04709
GSE22886_UNSTIM_VS_IL15_STIM_NKCELL_UP	C7:All	124	0.0485	0.04907
HUANG_GATA2_TARGETS_UP	C2:CGP	86	0.0485	0.06092
MORF_MAGEA8	C4:CGN	117	0.0485	0.05494
GRAESSMANN_APOPTOSIS_BY_SERUM_DEPRIVATION_UP	C2:CGP	342	0.0485	0.033
GSE3982_CENT_MEMORY_CD4_TCELL_VS_TH2_UP	C7:All	126	0.0484	0.05349
GSE3982_BCELL_VS_CENT_MEMORY_CD4_TCELL_UP	C7:All	135	0.0484	0.05057
ACEVEDO_METHYLATED_IN_LIVER_CANCER_DN	C2:CGP	374	0.0484	0.03022
V$OCT_C	C3:TFT	152	0.0484	0.04638
KAECH_DAY8_EFF_VS_DAY15_EFF_CD8_TCELL_UP	C7:All	125	0.0483	0.04792
GSE3982_MEMORY_CD4_TCELL_VS_BCELL_DN	C7:All	134	0.0481	0.0497
BURTON_ADIPOGENESIS_6	C2:CGP	134	0.0481	0.05315
GSE20366_CD103_POS_VS_NEG_TREG_KLRG1NEG_DN	C7:All	129	0.0481	0.05347
GSE3982_MAST_CELL_VS_TH2_DN	C7:All	124	0.048	0.0556
LIN_SILENCED_BY_TUMOR_MICROENVIRONMENT	C2:CGP	59	0.048	0.08232
GSE13485_PRE_VS_POST_YF17D_VACCINATION_PBMC_UP	C7:All	98	0.048	0.05775
BROWNE_HCMV_INFECTION_20HR_DN	C2:CGP	69	0.0479	0.07325
LIPID_BINDING	C5:MF	60	0.0478	0.07813
GSE360_T_GONDII_VS_B_MALAYI_HIGH_DOSE_DC_UP	C7:All	120	0.0477	0.05077
GSE27786_LIN_NEG_VS_CD4_TCELL_UP	C7:All	127	0.0476	0.05126
MORF_FANCG	C4:CGN	107	0.0476	0.0575
DEBIASI_APOPTOSIS_BY_REOVIRUS_INFECTION_DN	C2:CGP	204	0.0475	0.04195
V$E4F1_Q6	C3:TFT	195	0.0475	0.04225
STTTCRNTTT_V$IRF_Q6	C3:TFT	136	0.0475	0.05038
GSE3982_MAST_CELL_VS_CENT_MEMORY_CD4_TCELL_DN	C7:All	117	0.0474	0.05793
GSE17721_PAM3CSK4_VS_CPG_16H_BMDM_DN	C7:All	116	0.0474	0.05092
GSE34205_HEALTHY_VS_RSV_INF_INFANT_PBMC_DN	C7:All	95	0.0473	0.05946
CAMP_UP.V1_DN	C6:All	142	0.0473	0.05036
HOOI_ST7_TARGETS_UP	C2:CGP	58	0.0472	0.07648
GSE17721_PAM3CSK4_VS_GADIQUIMOD_1H_BMDM_UP	C7:All	114	0.0472	0.05407
TGGTGCT,MIR-29A,MIR-29B,MIR-29C	C3:MIR	347	0.0471	0.03176
V$HFH1_01	C3:TFT	153	0.0471	0.04879
GSE7460_FOXP3_MUT_VS_HET_ACT_TCONV_UP	C7:All	101	0.047	0.0604
M_PHASE_OF_MITOTIC_CELL_CYCLE	C5:BP	58	0.047	0.07524
GSE17721_PAM3CSK4_VS_GADIQUIMOD_0.5H_BMDM_UP	C7:All	105	0.0468	0.05737
GSE17721_CTRL_VS_POLYIC_8H_BMDM_UP	C7:All	126	0.0468	0.04992
MITOSIS	C5:BP	55	0.0467	0.07655
GSE27786_CD4_TCELL_VS_ERYTHTROBLAST_DN	C7:All	110	0.0467	0.05356
MORF_HEAB	C4:CGN	55	0.0466	0.08356
GTTGNYNNRGNAAC_UNKNOWN	C3:TFT	78	0.0465	0.0645
V$COREBINDINGFACTOR_Q6	C3:TFT	155	0.0465	0.05031
GSE17721_POLYIC_VS_GARDIQUIMOD_8H_BMDM_UP	C7:All	133	0.0465	0.04999
TGANTCA_V$AP1_C	C3:TFT	631	0.0464	0.0245
KANG_IMMORTALIZED_BY_TERT_UP	C2:CGP	56	0.0464	0.07751
GSE2826_WT_VS_BTK_KO_BCELL_UP	C7:All	141	0.0464	0.04691
GSE15930_NAIVE_VS_72H_IN_VITRO_STIM_IL12_CD8_TCELL_DN	C7:All	127	0.0464	0.05289
GSE17721_0.5H_VS_24H_LPS_BMDM_UP	C7:All	126	0.0464	0.0527
GAVIN_FOXP3_TARGETS_CLUSTER_P7	C2:CGP	64	0.0463	0.08224
GSE29618_BCELL_VS_PDC_DN	C7:All	148	0.0462	0.0463
MARKEY_RB1_CHRONIC_LOF_UP	C2:CGP	73	0.0462	0.07
GSE22886_DAY0_VS_DAY7_MONOCYTE_IN_CULTURE_UP	C7:All	137	0.0461	0.04889
SCHAEFFER_PROSTATE_DEVELOPMENT_48HR_DN	C2:CGP	276	0.0461	0.03644
GSE27786_LSK_VS_ERYTHROBLAST_DN	C7:All	85	0.0461	0.06317
V$AP1_Q6	C3:TFT	157	0.046	0.04718
V$LMO2COM_01	C3:TFT	153	0.0459	0.04988
MODULE_174	C4:CM	64	0.0459	0.07711
SENGUPTA_EBNA1_ANTICORRELATED	C2:CGP	84	0.0459	0.05919
GSE25087_TREG_VS_TCONV_ADULT_DN	C7:All	112	0.0458	0.05638
EGFR_UP.V1_UP	C6:All	141	0.0457	0.04691
V$STAT4_01	C3:TFT	165	0.0456	0.04798
GSE7460_CTRL_VS_TGFB_TREATED_ACT_TREG_DN	C7:All	127	0.0455	0.05409
RYTTCCTG_V$ETS2_B	C3:TFT	677	0.0455	0.02351
V$AP1_Q6_01	C3:TFT	157	0.0454	0.04918
GSE29618_PRE_VS_DAY7_FLU_VACCINE_MONOCYTE_UP	C7:All	104	0.0452	0.06071
FERREIRA_EWINGS_SARCOMA_UNSTABLE_VS_STABLE_DN	C2:CGP	50	0.0452	0.08465
GSE11924_TH1_VS_TH2_CD4_TCELL_UP	C7:All	118	0.0452	0.048
SMIRNOV_RESPONSE_TO_IR_6HR_DN	C2:CGP	79	0.0452	0.06676
V$CREBP1CJUN_01	C3:TFT	172	0.0452	0.04571
GSE22886_NAIVE_VS_IGG_IGA_MEMORY_BCELL_UP	C7:All	119	0.0451	0.0567
BMI1_DN.V1_DN	C6:All	86	0.0451	0.06295
chr19q13	C1:All	295	0.0451	0.03299
IMMUNE_RESPONSE	C5:BP	119	0.045	0.05369
FERNANDEZ_BOUND_BY_MYC	C2:CGP	105	0.045	0.05859
SARRIO_EPITHELIAL_MESENCHYMAL_TRANSITION_UP	C2:CGP	106	0.0449	0.05215
GSE25087_TREG_VS_TCONV_ADULT_UP	C7:All	131	0.0449	0.0538
ZHOU_INFLAMMATORY_RESPONSE_FIMA_UP	C2:CGP	277	0.0448	0.03496
GSE15930_STIM_VS_STIM_AND_TRICHOSTATINA_48H_CD8_T_CELL_UP	C7:All	133	0.0448	0.04767
V$SRF_C	C3:TFT	132	0.0447	0.04944
GSE10325_LUPUS_CD4_TCELL_VS_LUPUS_MYELOID_DN	C7:All	136	0.0446	0.05079
YAO_TEMPORAL_RESPONSE_TO_PROGESTERONE_CLUSTER_11	C2:CGP	74	0.0446	0.07115
GSE3982_NEUTROPHIL_VS_TH1_UP	C7:All	128	0.0446	0.05267
TAKAO_RESPONSE_TO_UVB_RADIATION_DN	C2:CGP	70	0.0446	0.06887
GSE17721_PAM3CSK4_VS_CPG_24H_BMDM_UP	C7:All	126	0.0445	0.0514
GSE17721_LPS_VS_PAM3CSK4_2H_BMDM_UP	C7:All	135	0.0445	0.05386
BERENJENO_TRANSFORMED_BY_RHOA_UP	C2:CGP	325	0.0444	0.03027
V$AP1_Q2	C3:TFT	157	0.0444	0.04691
ESC_J1_UP_EARLY.V1_UP	C6:All	115	0.0442	0.05835
GSE22886_DAY1_VS_DAY7_MONOCYTE_IN_CULTURE_UP	C7:All	135	0.044	0.05212
MORF_CDH4	C4:CGN	59	0.0439	0.07636
GSE24142_DN2_VS_DN3_THYMOCYTE_FETAL_UP	C7:All	141	0.0439	0.05215
ERB2_UP.V1_UP	C6:All	124	0.0438	0.0521
HALLMARK_UV_RESPONSE_UP	H:All	102	0.0438	0.0585
MOOTHA_PGC	C2:CGP	278	0.0438	0.03671
GROSS_HYPOXIA_VIA_ELK3_AND_HIF1A_UP	C2:CGP	99	0.0438	0.05976
CCTGTGA,MIR-513	C3:MIR	84	0.0438	0.06322
PTEN_DN.V2_DN	C6:All	76	0.0438	0.06744
GSE7460_TREG_VS_TCONV_ACT_DN	C7:All	113	0.0437	0.05972
TGASTMAGC_V$NFE2_01	C3:TFT	113	0.0436	0.05698
GSE24634_NAIVE_CD4_TCELL_VS_DAY5_IL4_CONV_TREG_DN	C7:All	143	0.0435	0.04773
BILD_E2F3_ONCOGENIC_SIGNATURE	C2:CGP	154	0.0435	0.04727
MORF_CSNK1D	C4:CGN	53	0.0435	0.08056
GSE36392_EOSINOPHIL_VS_NEUTROPHIL_IL25_TREATED_LUNG_UP	C7:All	136	0.0435	0.04866
GSE17721_POLYIC_VS_CPG_12H_BMDM_UP	C7:All	142	0.0434	0.04728
ACEVEDO_LIVER_CANCER_WITH_H3K9ME3_UP	C2:CGP	51	0.0434	0.07624
DELPUECH_FOXO3_TARGETS_UP	C2:CGP	50	0.0433	0.09115
LABBE_TGFB1_TARGETS_DN	C2:CGP	55	0.0433	0.0761
MATTIOLI_MGUS_VS_PCL	C2:CGP	65	0.0433	0.07357
KEGG_AXON_GUIDANCE	C2:CP:KEGG	97	0.0432	0.05848
GSE29618_PDC_VS_MDC_UP	C7:All	139	0.0432	0.05038
V$ATF1_Q6	C3:TFT	136	0.0432	0.05184
MORF_BCL2	C4:CGN	125	0.0431	0.0537
YTAAYNGCT_UNKNOWN	C3:TFT	91	0.0431	0.06432
GSE17721_LPS_VS_CPG_24H_BMDM_UP	C7:All	124	0.0431	0.05092
V$AML_Q6	C3:TFT	154	0.043	0.05018
V$SRF_Q6	C3:TFT	154	0.0429	0.04668
GSE14000_UNSTIM_VS_16H_LPS_DC_TRANSLATED_RNA_DN	C7:All	134	0.0427	0.05146
GSE11057_CD4_CENT_MEM_VS_PBMC_DN	C7:All	134	0.0426	0.04816
GSE15930_NAIVE_VS_48H_IN_VITRO_STIM_CD8_TCELL_UP	C7:All	118	0.0425	0.05198
KAAB_HEART_ATRIUM_VS_VENTRICLE_DN	C2:CGP	174	0.0425	0.04796
BOQUEST_STEM_CELL_DN	C2:CGP	169	0.0425	0.04328
PLASMA_MEMBRANE_PART	C5:CC	548	0.0425	0.02744
UEDA_CENTRAL_CLOCK	C2:CGP	64	0.0425	0.07663
GSE30083_SP2_VS_SP3_THYMOCYTE_UP	C7:All	115	0.0424	0.05314
CGTSACG_V$PAX3_B	C3:TFT	99	0.0424	0.05521
GSE17721_LPS_VS_GARDIQUIMOD_16H_BMDM_DN	C7:All	141	0.0424	0.05128
V$PAX4_03	C3:TFT	160	0.0424	0.04494
V$S8_01	C3:TFT	138	0.0424	0.0511
GSE2826_WT_VS_XID_BCELL_UP	C7:All	143	0.0423	0.04462
MORF_PML	C4:CGN	81	0.0423	0.06741
WIERENGA_STAT5A_TARGETS_GROUP1	C2:CGP	85	0.0422	0.06584
GUO_TARGETS_OF_IRS1_AND_IRS2	C2:CGP	66	0.0422	0.07754
JOHNSTONE_PARVB_TARGETS_3_UP	C2:CGP	285	0.0422	0.03587
GSE17721_LPS_VS_POLYIC_1H_BMDM_UP	C7:All	128	0.0422	0.05105
TURASHVILI_BREAST_DUCTAL_CARCINOMA_VS_LOBULAR_NORMAL_UP	C2:CGP	50	0.0421	0.08049
GSE20715_WT_VS_TLR4_KO_24H_OZONE_LUNG_UP	C7:All	134	0.0421	0.05168
GSE22886_IL2_VS_IL15_STIM_NKCELL_DN	C7:All	115	0.042	0.05247
GSE17974_0H_VS_48H_IN_VITRO_ACT_CD4_TCELL_UP	C7:All	121	0.042	0.0544
V$STAT5A_03	C3:TFT	153	0.0419	0.04694
PLASMA_MEMBRANE	C5:CC	705	0.0419	0.02501
V$BACH1_01	C3:TFT	153	0.0419	0.04685
GSE13493_DP_VS_CD8POS_THYMOCYTE_DN	C7:All	122	0.0419	0.05239
RODRIGUES_NTN1_TARGETS_DN	C2:CGP	88	0.0416	0.06393
GSE17721_CTRL_VS_LPS_1H_BMDM_DN	C7:All	116	0.0416	0.05433
GSE17721_PAM3CSK4_VS_CPG_1H_BMDM_UP	C7:All	124	0.0412	0.05159
GSE28237_FOLLICULAR_VS_LATE_GC_BCELL_UP	C7:All	110	0.0411	0.05488
YAO_TEMPORAL_RESPONSE_TO_PROGESTERONE_CLUSTER_12	C2:CGP	50	0.0411	0.08798
GSE39820_IL1B_IL6_VS_IL1B_IL6_IL23A_TREATED_CD4_TCELL_DN	C7:All	127	0.041	0.05598
GSE12366_GC_VS_NAIVE_BCELL_DN	C7:All	121	0.041	0.04856
MTOR_UP.V1_DN	C6:All	114	0.041	0.0585
REACTOME_TRANSCRIPTIONAL_REGULATION_OF_WHITE_ADIPOCYTE_DIFFERENTIATION	C2:CP:Reactome	56	0.0409	0.08076
GSE39820_CTRL_VS_TGFBETA3_IL6_CD4_TCELL_DN	C7:All	139	0.0408	0.04618
V$ETS1_B	C3:TFT	162	0.0408	0.04526
GSE17721_LPS_VS_CPG_6H_BMDM_DN	C7:All	124	0.0407	0.05306
GSE22886_IGM_MEMORY_BCELL_VS_BM_PLASMA_CELL_DN	C7:All	127	0.0407	0.05307
GSE30083_SP3_VS_SP4_THYMOCYTE_UP	C7:All	98	0.0406	0.05698
GSE27786_CD4_TCELL_VS_NEUTROPHIL_DN	C7:All	116	0.0405	0.05478
BONOME_OVARIAN_CANCER_SURVIVAL_SUBOPTIMAL_DEBULKING	C2:CGP	337	0.0404	0.03147
GSE15324_NAIVE_VS_ACTIVATED_CD8_TCELL_UP	C7:All	114	0.0404	0.05092
GSE17721_0.5H_VS_24H_POLYIC_BMDM_UP	C7:All	118	0.0404	0.05202
REGULATION_OF_PROTEIN_KINASE_ACTIVITY	C5:BP	91	0.0403	0.0594
GSE32423_MEMORY_VS_NAIVE_CD8_TCELL_IL7_UP	C7:All	137	0.0403	0.05045
SESTO_RESPONSE_TO_UV_C8	C2:CGP	51	0.0403	0.07983
GSE17721_LPS_VS_GARDIQUIMOD_24H_BMDM_DN	C7:All	136	0.0403	0.04978
SKELETAL_DEVELOPMENT	C5:BP	57	0.0402	0.08342
chr1q21	C1:All	106	0.0402	0.05958
GSE24634_NAIVE_CD4_TCELL_VS_DAY10_IL4_CONV_TREG_DN	C7:All	140	0.0402	0.0495
HOLLMANN_APOPTOSIS_VIA_CD40_DN	C2:CGP	187	0.0401	0.04136
MITOCHONDRION	C5:CC	205	0.0401	0.04223
GCNP_SHH_UP_LATE.V1_DN	C6:All	116	0.04	0.04952
NING_CHRONIC_OBSTRUCTIVE_PULMONARY_DISEASE_UP	C2:CGP	94	0.04	0.06096
GSE17721_PAM3CSK4_VS_CPG_12H_BMDM_UP	C7:All	120	0.04	0.05274
V$AR_01	C3:TFT	99	0.04	0.05979
GSE17721_CPG_VS_GARDIQUIMOD_0.5H_BMDM_UP	C7:All	117	0.04	0.05602
V$MYOD_01	C3:TFT	156	0.0399	0.04841
GSE17974_0H_VS_4H_IN_VITRO_ACT_CD4_TCELL_DN	C7:All	131	0.0397	0.04997
REACTOME_SLC_MEDIATED_TRANSMEMBRANE_TRANSPORT	C2:CP:Reactome	112	0.0397	0.05351
PID_HIF1_TFPATHWAY	C2:CP:Other	51	0.0397	0.09882
WAMUNYOKOLI_OVARIAN_CANCER_LMP_UP	C2:CGP	158	0.0396	0.04793
GSE11057_CD4_EFF_MEM_VS_PBMC_DN	C7:All	133	0.0396	0.04986
RAY_TUMORIGENESIS_BY_ERBB2_CDC25A_DN	C2:CGP	114	0.0396	0.05202
V$FOXM1_01	C3:TFT	150	0.0396	0.04797
CHEMNITZ_RESPONSE_TO_PROSTAGLANDIN_E2_DN	C2:CGP	221	0.0396	0.04039
HALLMARK_UV_RESPONSE_DN	H:All	108	0.0395	0.05824
AKT_UP_MTOR_DN.V1_DN	C6:All	111	0.0394	0.05608
KEGG_REGULATION_OF_ACTIN_CYTOSKELETON	C2:CP:KEGG	117	0.0394	0.05455
GSE6269_FLU_VS_STREP_PNEUMO_INF_PBMC_UP	C7:All	119	0.0394	0.05079
GSE2706_UNSTIM_VS_8H_R848_DC_UP	C7:All	118	0.0393	0.0554
YTAATTAA_V$LHX3_01	C3:TFT	107	0.0393	0.05684
LEE_NEURAL_CREST_STEM_CELL_DN	C2:CGP	73	0.0393	0.07254
GSE3982_EFF_MEMORY_CD4_TCELL_VS_TH1_DN	C7:All	128	0.0392	0.05382
ZAMORA_NOS2_TARGETS_DN	C2:CGP	59	0.0392	0.07613
V$AP1_Q2_01	C3:TFT	151	0.0392	0.04697
GSE29618_BCELL_VS_PDC_UP	C7:All	122	0.0392	0.05401
MORF_CASP10	C4:CGN	63	0.0391	0.07384
SASSON_RESPONSE_TO_FORSKOLIN_UP	C2:CGP	63	0.0389	0.07332
LIPID_METABOLIC_PROCESS	C5:BP	195	0.0388	0.04437
MARTINEZ_TP53_TARGETS_UP	C2:CGP	399	0.0388	0.02999
GSE17721_CPG_VS_GARDIQUIMOD_16H_BMDM_UP	C7:All	121	0.0387	0.05043
GSE17974_CTRL_VS_ACT_IL4_AND_ANTI_IL12_2H_CD4_TCELL_DN	C7:All	125	0.0387	0.04956
GSE20715_0H_VS_24H_OZONE_LUNG_UP	C7:All	134	0.0386	0.04969
VART_KSHV_INFECTION_ANGIOGENIC_MARKERS_UP	C2:CGP	100	0.0386	0.06036
MODULE_389	C4:CM	130	0.0385	0.05459
GSE31082_DP_VS_CD8_SP_THYMOCYTE_DN	C7:All	122	0.0385	0.04978
GSE3982_DC_VS_BCELL_UP	C7:All	145	0.0385	0.05333
GSE17974_IL4_AND_ANTI_IL12_VS_UNTREATED_0.5H_ACT_CD4_TCELL_UP	C7:All	91	0.0385	0.05689
NING_CHRONIC_OBSTRUCTIVE_PULMONARY_DISEASE_DN	C2:CGP	75	0.0384	0.06439
MORI_MATURE_B_LYMPHOCYTE_UP	C2:CGP	60	0.0383	0.07203
GSE32423_CTRL_VS_IL7_MEMORY_CD8_TCELL_UP	C7:All	93	0.0382	0.06101
YTATTTTNR_V$MEF2_02	C3:TFT	427	0.0382	0.02904
LIU_CMYB_TARGETS_UP	C2:CGP	115	0.0381	0.05305
GSE13306_TREG_VS_TCONV_LAMINA_PROPRIA_DN	C7:All	112	0.0381	0.05555
GSE339_EX_VIVO_VS_IN_CULTURE_CD8POS_DC_DN	C7:All	139	0.0381	0.05092
GSE13738_RESTING_VS_BYSTANDER_ACTIVATED_CD4_TCELL_DN	C7:All	133	0.0381	0.05053
GSE17721_LPS_VS_POLYIC_0.5H_BMDM_DN	C7:All	112	0.038	0.05629
MODULE_456	C4:CM	79	0.038	0.06654
GSE10325_CD4_TCELL_VS_LUPUS_CD4_TCELL_DN	C7:All	126	0.038	0.05419
GSE17721_CTRL_VS_PAM3CSK4_24H_BMDM_UP	C7:All	127	0.038	0.05112
GSE360_T_GONDII_VS_B_MALAYI_HIGH_DOSE_MAC_DN	C7:All	132	0.0379	0.05224
GSE24634_NAIVE_CD4_TCELL_VS_DAY7_IL4_CONV_TREG_DN	C7:All	136	0.0378	0.05289
CTCTGGA,MIR-520A,MIR-525	C3:MIR	107	0.0378	0.05779
GSE22886_IGA_VS_IGM_MEMORY_BCELL_DN	C7:All	128	0.0377	0.05436
V$HFH3_01	C3:TFT	112	0.0376	0.05455
TGANNYRGCA_V$TCF11MAFG_01	C3:TFT	167	0.0376	0.04493
GSE13306_RA_VS_UNTREATED_TCONV_UP	C7:All	127	0.0376	0.05114
GSE22886_DAY0_VS_DAY1_MONOCYTE_IN_CULTURE_UP	C7:All	132	0.0376	0.04883
GSE13306_LAMINA_PROPRIA_VS_SPLEEN_TREG_DN	C7:All	112	0.0376	0.05876
GSE27786_ERYTHROBLAST_VS_MONO_MAC_UP	C7:All	109	0.0376	0.05424
GSE3982_DC_VS_BASOPHIL_DN	C7:All	131	0.0375	0.05092
GSE26495_NAIVE_VS_PD1LOW_CD8_TCELL_DN	C7:All	142	0.0375	0.04995
JIANG_HYPOXIA_NORMAL	C2:CGP	213	0.0374	0.04275
IWANAGA_CARCINOGENESIS_BY_KRAS_PTEN_DN	C2:CGP	227	0.0374	0.0393
GSE30083_SP1_VS_SP4_THYMOCYTE_UP	C7:All	132	0.0373	0.05018
GSE24634_IL4_VS_CTRL_TREATED_NAIVE_CD4_TCELL_DAY7_DN	C7:All	122	0.0373	0.05379
GSE32423_IL7_VS_IL4_MEMORY_CD8_TCELL_UP	C7:All	131	0.0373	0.05067
GSE32423_CTRL_VS_IL7_IL4_MEMORY_CD8_TCELL_DN	C7:All	111	0.0372	0.05335
GTGCCTT,MIR-506	C3:MIR	514	0.0371	0.02681
GSE11057_NAIVE_VS_EFF_MEMORY_CD4_TCELL_UP	C7:All	118	0.0371	0.05345
MCCLUNG_CREB1_TARGETS_UP	C2:CGP	64	0.0371	0.07618
SASSON_RESPONSE_TO_GONADOTROPHINS_DN	C2:CGP	64	0.037	0.07659
GSE24081_CONTROLLER_VS_PROGRESSOR_HIV_SPECIFIC_CD8_TCELL_UP	C7:All	119	0.037	0.05401
V$ETS_Q4	C3:TFT	155	0.0369	0.04729
GSE7400_CTRL_VS_CSF3_IN_VIVO_TREATED_PBMC_DN	C7:All	93	0.0369	0.06145
GSE17974_CTRL_VS_ACT_IL4_AND_ANTI_IL12_72H_CD4_TCELL_UP	C7:All	135	0.0368	0.04817
GSE29618_BCELL_VS_MONOCYTE_DAY7_FLU_VACCINE_UP	C7:All	122	0.0367	0.05225
V$IRF1_Q6	C3:TFT	162	0.0367	0.04643
MULTI_ORGANISM_PROCESS	C5:BP	72	0.0367	0.07298
HELLER_HDAC_TARGETS_UP	C2:CGP	196	0.0366	0.04167
SASSON_RESPONSE_TO_FORSKOLIN_DN	C2:CGP	59	0.0366	0.07849
GSE17974_IL4_AND_ANTI_IL12_VS_UNTREATED_2H_ACT_CD4_TCELL_UP	C7:All	107	0.0366	0.05468
REACTOME_FATTY_ACID_TRIACYLGLYCEROL_AND_KETONE_BODY_METABOLISM	C2:CP:Reactome	124	0.0365	0.05338
GAGCCAG,MIR-149	C3:MIR	99	0.0363	0.06099
chr16q22	C1:All	83	0.0362	0.06271
GSE39820_TGFBETA3_IL6_VS_TGFBETA3_IL6_IL23A_TREATED_CD4_TCELL_DN	C7:All	118	0.0362	0.05398
BHAT_ESR1_TARGETS_NOT_VIA_AKT1_UP	C2:CGP	136	0.0362	0.04896
GSE7852_TREG_VS_TCONV_THYMUS_UP	C7:All	138	0.0362	0.05342
GSE22886_NAIVE_CD8_TCELL_VS_MONOCYTE_UP	C7:All	124	0.0362	0.05282
BASAKI_YBX1_TARGETS_UP	C2:CGP	180	0.0362	0.04027
GSE7460_CD8_TCELL_VS_CD4_TCELL_ACT_UP	C7:All	119	0.0362	0.05362
DURAND_STROMA_NS_UP	C2:CGP	105	0.0362	0.06267
GSE31082_DN_VS_DP_THYMOCYTE_UP	C7:All	128	0.0361	0.0453
RIZKI_TUMOR_INVASIVENESS_3D_UP	C2:CGP	121	0.036	0.05264
GSE17974_CTRL_VS_ACT_IL4_AND_ANTI_IL12_24H_CD4_TCELL_DN	C7:All	122	0.036	0.04809
GSE10239_NAIVE_VS_DAY4.5_EFF_CD8_TCELL_UP	C7:All	116	0.036	0.05385
KAECH_DAY8_EFF_VS_DAY15_EFF_CD8_TCELL_DN	C7:All	119	0.0359	0.05275
GSE17721_0.5H_VS_4H_POLYIC_BMDM_UP	C7:All	125	0.0359	0.05479
DUTERTRE_ESTRADIOL_RESPONSE_24HR_UP	C2:CGP	196	0.0358	0.04243
GSE360_L_MAJOR_VS_T_GONDII_DC_UP	C7:All	85	0.0357	0.06107
PID_P53DOWNSTREAMPATHWAY	C2:CP:Other	88	0.0356	0.06094
MODULE_397	C4:CM	79	0.0355	0.06499
GSE20366_TREG_VS_NAIVE_CD4_TCELL_DEC205_CONVERSION_UP	C7:All	129	0.0355	0.05404
GSE15324_ELF4_KO_VS_WT_ACTIVATED_CD8_TCELL_DN	C7:All	117	0.0355	0.05091
V$DBP_Q6	C3:TFT	151	0.0355	0.05114
CTTTAAR_UNKNOWN	C3:TFT	574	0.0354	0.02506
MCCABE_BOUND_BY_HOXC6	C2:CGP	215	0.0353	0.03707
GSE17974_2H_VS_72H_UNTREATED_IN_VITRO_CD4_TCELL_DN	C7:All	127	0.0352	0.05002
TGGNNNNNNKCCAR_UNKNOWN	C3:TFT	235	0.0352	0.03769
GSE15930_NAIVE_VS_48H_IN_VITRO_STIM_IFNAB_CD8_TCELL_UP	C7:All	120	0.0352	0.05053
GSE14350_IL2RB_KO_VS_WT_TREG_DN	C7:All	143	0.0349	0.04937
BRUINS_UVC_RESPONSE_VIA_TP53_GROUP_A	C2:CGP	472	0.0349	0.02762
CHEBOTAEV_GR_TARGETS_DN	C2:CGP	74	0.0348	0.06915
MENSE_HYPOXIA_UP	C2:CGP	72	0.0346	0.07858
KAYO_CALORIE_RESTRICTION_MUSCLE_UP	C2:CGP	60	0.0345	0.08154
GSE11864_UNTREATED_VS_CSF1_IN_MAC_UP	C7:All	109	0.0343	0.05753
chr16p13	C1:All	117	0.0343	0.04987
MODULE_207	C4:CM	135	0.0343	0.05238
GSE32423_IL7_VS_IL7_IL4_MEMORY_CD8_TCELL_DN	C7:All	112	0.0342	0.05319
XU_GH1_EXOGENOUS_TARGETS_DN	C2:CGP	61	0.034	0.08065
DCA_UP.V1_DN	C6:All	100	0.034	0.05338
MEMBRANE_PART	C5:CC	862	0.034	0.02307
REGULATION_OF_KINASE_ACTIVITY	C5:BP	92	0.034	0.0591
LIM_MAMMARY_STEM_CELL_DN	C2:CGP	275	0.0339	0.03712
GSE2826_WT_VS_XID_BCELL_DN	C7:All	123	0.0339	0.05363
V$NF1_Q6_01	C3:TFT	162	0.0338	0.04402
VERHAAK_GLIOBLASTOMA_MESENCHYMAL	C2:CGP	160	0.0338	0.04505
GSE25087_FETAL_VS_ADULT_TREG_UP	C7:All	125	0.0337	0.05615
GSE27786_LIN_NEG_VS_NKCELL_UP	C7:All	131	0.0337	0.05273
MORF_DCC	C4:CGN	66	0.0336	0.07542
BROWNE_HCMV_INFECTION_4HR_DN	C2:CGP	163	0.0336	0.04599
YAGI_AML_FAB_MARKERS	C2:CGP	128	0.0335	0.05327
GSE26928_NAIVE_VS_EFF_MEMORY_CD4_TCELL_DN	C7:All	124	0.0335	0.05138
GSE24142_ADULT_VS_FETAL_EARLY_THYMIC_PROGENITOR_DN	C7:All	121	0.0335	0.0515
V$FOXO4_02	C3:TFT	175	0.0334	0.04521
BROWNE_HCMV_INFECTION_18HR_DN	C2:CGP	106	0.0334	0.06114
RODRIGUES_DCC_TARGETS_DN	C2:CGP	92	0.0334	0.06582
GSE8384_CTRL_VS_B_ABORTUS_4H_MAC_CELL_LINE_DN	C7:All	125	0.0334	0.05256
GSE7460_CTRL_VS_TGFB_TREATED_ACT_FOXP3_MUT_TCONV_DN	C7:All	114	0.0333	0.05355
CTGAGCC,MIR-24	C3:MIR	148	0.0333	0.04957
BASSO_CD40_SIGNALING_UP	C2:CGP	64	0.0333	0.07445
TGTTTGY_V$HNF3_Q6	C3:TFT	430	0.0333	0.02953
GRUETZMANN_PANCREATIC_CANCER_DN	C2:CGP	129	0.0333	0.05283
V$OCT1_07	C3:TFT	95	0.0332	0.06033
GSE9650_EXHAUSTED_VS_MEMORY_CD8_TCELL_UP	C7:All	116	0.0332	0.05446
GSE14308_TH17_VS_INDUCED_TREG_DN	C7:All	120	0.0332	0.04778
GSE15930_STIM_VS_STIM_AND_TRICHOSTATINA_48H_CD8_T_CELL_DN	C7:All	143	0.033	0.04679
chr11q13	C1:All	151	0.033	0.04568
DOANE_RESPONSE_TO_ANDROGEN_DN	C2:CGP	160	0.033	0.04604
V$AP1_Q4	C3:TFT	170	0.033	0.04444
GSE17721_0.5H_VS_4H_CPG_BMDM_UP	C7:All	138	0.0328	0.04819
GSE10325_BCELL_VS_LUPUS_BCELL_UP	C7:All	107	0.0327	0.05654
V$E47_01	C3:TFT	159	0.0326	0.04297
REACTOME_GASTRIN_CREB_SIGNALLING_PATHWAY_VIA_PKC_AND_MAPK	C2:CP:Reactome	80	0.0326	0.06719
DOANE_RESPONSE_TO_ANDROGEN_UP	C2:CGP	110	0.0326	0.05936
REGULATION_OF_TRANSFERASE_ACTIVITY	C5:BP	94	0.0326	0.05816
GSE18791_UNSTIM_VS_NEWCATSLE_VIRUS_DC_2H_DN	C7:All	81	0.0326	0.0693
GSE17721_CTRL_VS_POLYIC_4H_BMDM_DN	C7:All	124	0.0325	0.05319
GSE17721_CTRL_VS_POLYIC_0.5H_BMDM_DN	C7:All	116	0.0324	0.05671
V$HFH4_01	C3:TFT	119	0.0321	0.05061
MORF_RBBP8	C4:CGN	129	0.032	0.05347
GSE29618_MONOCYTE_VS_PDC_DN	C7:All	132	0.032	0.05053
GSE3982_MAC_VS_NKCELL_UP	C7:All	138	0.032	0.04955
GSE17721_CTRL_VS_POLYIC_2H_BMDM_UP	C7:All	124	0.0319	0.05026
ION_BINDING	C5:MF	157	0.0318	0.04903
GSE11057_NAIVE_VS_EFF_MEMORY_CD4_TCELL_DN	C7:All	134	0.0318	0.04806
GAGCCTG,MIR-484	C3:MIR	66	0.0318	0.06644
GSE39820_CTRL_VS_TGFBETA1_IL6_CD4_TCELL_DN	C7:All	149	0.0318	0.04749
MODULE_486	C4:CM	66	0.0316	0.07225
GSE17721_12H_VS_24H_POLYIC_BMDM_UP	C7:All	135	0.0316	0.04843
CACTGTG,MIR-128A,MIR-128B	C3:MIR	235	0.0315	0.0391
V$NFY_C	C3:TFT	144	0.0315	0.04677
GAVIN_FOXP3_TARGETS_CLUSTER_T4	C2:CGP	68	0.0313	0.07326
GSE9006_HEALTHY_VS_TYPE_2_DIABETES_PBMC_AT_DX_UP	C7:All	134	0.0313	0.04731
GSE17721_LPS_VS_POLYIC_8H_BMDM_DN	C7:All	138	0.0312	0.05132
GSE17721_LPS_VS_CPG_2H_BMDM_UP	C7:All	133	0.0311	0.05444
MARTINEZ_RB1_TARGETS_UP	C2:CGP	419	0.0311	0.03022
MORF_MAP2K7	C4:CGN	83	0.0311	0.06738
KIM_GASTRIC_CANCER_CHEMOSENSITIVITY	C2:CGP	65	0.031	0.06218
MODULE_49	C4:CM	152	0.031	0.04517
GSE17974_CTRL_VS_ACT_IL4_AND_ANTI_IL12_12H_CD4_TCELL_DN	C7:All	130	0.031	0.05237
GSE11864_CSF1_VS_CSF1_PAM3CYS_IN_MAC_DN	C7:All	122	0.031	0.05059
MARTENS_TRETINOIN_RESPONSE_DN	C2:CGP	390	0.031	0.0292
ANATOMICAL_STRUCTURE_DEVELOPMENT	C5:BP	537	0.0309	0.02814
MORF_IKBKG	C4:CGN	87	0.0309	0.06189
CSR_EARLY_UP.V1_UP	C6:All	101	0.0309	0.05217
GSE3337_4H_VS_16H_IFNG_IN_CD8POS_DC_UP	C7:All	131	0.0309	0.04895
V$MZF1_02	C3:TFT	143	0.0309	0.04497
ESC_J1_UP_EARLY.V1_DN	C6:All	109	0.0308	0.05673
GOZGIT_ESR1_TARGETS_DN	C2:CGP	468	0.0308	0.02794
GSE10325_LUPUS_CD4_TCELL_VS_LUPUS_MYELOID_UP	C7:All	133	0.0307	0.05015
RUIZ_TNC_TARGETS_UP	C2:CGP	109	0.0307	0.06021
GSE360_LOW_DOSE_B_MALAYI_VS_M_TUBERCULOSIS_DC_DN	C7:All	132	0.0307	0.05044
GSE1460_INTRATHYMIC_T_PROGENITOR_VS_THYMIC_STROMAL_CELL_DN	C7:All	143	0.0306	0.04804
GSE19825_CD24LOW_VS_IL2RA_HIGH_DAY3_EFF_CD8_TCELL_UP	C7:All	142	0.0306	0.04863
GSE17721_CTRL_VS_PAM3CSK4_12H_BMDM_DN	C7:All	117	0.0306	0.05155
GSE15930_NAIVE_VS_72H_IN_VITRO_STIM_TRICHOSTATINA_CD8_TCELL_DN	C7:All	121	0.0306	0.05294
GSE360_L_DONOVANI_VS_L_MAJOR_DC_DN	C7:All	116	0.0305	0.05654
SWEET_LUNG_CANCER_KRAS_UP	C2:CGP	296	0.0304	0.03401
YAMAZAKI_TCEB3_TARGETS_DN	C2:CGP	122	0.0304	0.05377
AAAYWAACM_V$HFH4_01	C3:TFT	158	0.0303	0.04971
KIM_MYCN_AMPLIFICATION_TARGETS_DN	C2:CGP	63	0.0301	0.07596
GSE17721_0.5H_VS_4H_LPS_BMDM_UP	C7:All	129	0.03	0.05128
V$TFIIA_Q6	C3:TFT	155	0.03	0.04646
NERVOUS_SYSTEM_DEVELOPMENT	C5:BP	205	0.03	0.04159
LEE_RECENT_THYMIC_EMIGRANT	C2:CGP	145	0.03	0.05015
ICHIBA_GRAFT_VERSUS_HOST_DISEASE_35D_UP	C2:CGP	75	0.03	0.06385
GSE29618_BCELL_VS_MONOCYTE_UP	C7:All	120	0.03	0.05359
GSE26495_PD1HIGH_VS_PD1LOW_CD8_TCELL_DN	C7:All	92	0.0299	0.06337
GSE8868_SPLEEN_VS_INTESTINE_CD11B_POS_CD11C_NEG_DC_DN	C7:All	130	0.0299	0.05236
MEMBRANE_LIPID_METABOLIC_PROCESS	C5:BP	68	0.0299	0.07448
HOXA9_DN.V1_UP	C6:All	146	0.0299	0.04791
V$FOXO3_01	C3:TFT	155	0.0299	0.0475
GSE25087_FETAL_VS_ADULT_TCONV_DN	C7:All	114	0.0298	0.04968
GSE14350_IL2RB_KO_VS_WT_TEFF_DN	C7:All	122	0.0298	0.05365
GSE17721_CTRL_VS_PAM3CSK4_0.5H_BMDM_DN	C7:All	121	0.0298	0.05337
GSE17721_CTRL_VS_POLYIC_12H_BMDM_DN	C7:All	131	0.0298	0.04941
GSE39820_IL1B_IL6_VS_IL1B_IL6_IL23A_TREATED_CD4_TCELL_UP	C7:All	116	0.0298	0.05276
GSE17721_CTRL_VS_CPG_4H_BMDM_UP	C7:All	130	0.0297	0.04697
REACTOME_TRANSMEMBRANE_TRANSPORT_OF_SMALL_MOLECULES	C2:CP:Reactome	198	0.0295	0.04283
NEUROGENESIS	C5:BP	56	0.0295	0.07917
CYTOSKELETAL_PROTEIN_BINDING	C5:MF	109	0.0295	0.05442
GSE22886_DAY1_VS_DAY7_MONOCYTE_IN_CULTURE_DN	C7:All	138	0.0295	0.04868
THUM_SYSTOLIC_HEART_FAILURE_UP	C2:CGP	295	0.0293	0.03439
CRX_DN.V1_DN	C6:All	80	0.0293	0.06947
GSE29618_PRE_VS_DAY7_POST_LAIV_FLU_VACCINE_MONOCYTE_DN	C7:All	130	0.0293	0.04708
GSE3982_BCELL_VS_BASOPHIL_DN	C7:All	121	0.0293	0.05666
GSE29618_BCELL_VS_MDC_DN	C7:All	144	0.0292	0.04829
AMINE_METABOLIC_PROCESS	C5:BP	87	0.0292	0.06257
GSE30083_SP1_VS_SP3_THYMOCYTE_UP	C7:All	130	0.0291	0.05092
GSE20715_WT_VS_TLR4_KO_LUNG_DN	C7:All	128	0.0291	0.05039
GSE11057_NAIVE_CD4_VS_PBMC_CD4_TCELL_DN	C7:All	149	0.029	0.04782
FIGUEROA_AML_METHYLATION_CLUSTER_7_UP	C2:CGP	73	0.0289	0.06895
GSE20366_CD103_POS_VS_CD103_KLRG1_DP_TREG_UP	C7:All	127	0.0288	0.05889
MANALO_HYPOXIA_UP	C2:CGP	143	0.0288	0.04875
chr12p13	C1:All	98	0.0287	0.05845
GSE22886_NAIVE_BCELL_VS_BM_PLASMA_CELL_DN	C7:All	133	0.0287	0.04742
PRC1_BMI_UP.V1_UP	C6:All	68	0.0287	0.07313
KIM_ALL_DISORDERS_DURATION_CORR_DN	C2:CGP	96	0.0286	0.05566
GSE7852_LN_VS_FAT_TREG_DN	C7:All	142	0.0285	0.04812
TGGAAA_V$NFAT_Q4_01	C3:TFT	1151	0.0285	0.01926
V$SP1_Q6_01	C3:TFT	155	0.0285	0.04775
KOYAMA_SEMA3B_TARGETS_UP	C2:CGP	172	0.0284	0.04608
GSE14769_UNSTIM_VS_60MIN_LPS_BMDM_DN	C7:All	139	0.0284	0.049
GSE360_DC_VS_MAC_L_DONOVANI_UP	C7:All	132	0.0284	0.0515
GSE20715_0H_VS_48H_OZONE_LUNG_DN	C7:All	124	0.0283	0.05091
GSE3982_BCELL_VS_NKCELL_UP	C7:All	123	0.0282	0.05319
GSE30962_ACUTE_VS_CHRONIC_LCMV_PRIMARY_INF_CD8_TCELL_DN	C7:All	136	0.0281	0.05195
V$ELF1_Q6	C3:TFT	153	0.0281	0.04498
MORF_TNFRSF25	C4:CGN	145	0.028	0.04886
JAZAG_TGFB1_SIGNALING_UP	C2:CGP	59	0.028	0.07588
GSE17721_CTRL_VS_GARDIQUIMOD_12H_BMDM_DN	C7:All	131	0.0279	0.0453
GSE360_CTRL_VS_B_MALAYI_LOW_DOSE_MAC_UP	C7:All	129	0.0278	0.04648
GSE13306_TREG_VS_TCONV_SPLEEN_DN	C7:All	126	0.0278	0.053
MARTORIATI_MDM4_TARGETS_FETAL_LIVER_UP	C2:CGP	161	0.0277	0.04677
CYTOSKELETAL_PART	C5:CC	155	0.0275	0.04799
MORF_RPA2	C4:CGN	130	0.0274	0.0499
ZHANG_TLX_TARGETS_36HR_UP	C2:CGP	154	0.0274	0.04758
GSE17721_LPS_VS_POLYIC_4H_BMDM_DN	C7:All	139	0.0274	0.04815
GSE32423_MEMORY_VS_NAIVE_CD8_TCELL_IL7_DN	C7:All	122	0.0274	0.05241
V$CDC5_01	C3:TFT	144	0.0273	0.05146
GSE17721_CPG_VS_GARDIQUIMOD_6H_BMDM_UP	C7:All	118	0.0273	0.05389
GSE28237_EARLY_VS_LATE_GC_BCELL_UP	C7:All	112	0.0273	0.04941
V$AFP1_Q6	C3:TFT	161	0.0273	0.04516
WATANABE_RECTAL_CANCER_RADIOTHERAPY_RESPONSIVE_DN	C2:CGP	64	0.0272	0.06707
GSE39820_TGFBETA1_VS_TGFBETA3_IN_IL6_IL23A_TREATED_CD4_TCELL_DN	C7:All	105	0.0271	0.05763
RUIZ_TNC_TARGETS_DN	C2:CGP	90	0.0271	0.05852
PURBEY_TARGETS_OF_CTBP1_AND_SATB1_DN	C2:CGP	115	0.0271	0.05349
MORF_PRKCA	C4:CGN	77	0.0271	0.06614
GSE17721_CTRL_VS_LPS_6H_BMDM_UP	C7:All	134	0.027	0.0482
BROWNE_HCMV_INFECTION_1HR_DN	C2:CGP	134	0.0269	0.04984
PILON_KLF1_TARGETS_UP	C2:CGP	319	0.0268	0.03226
GSE360_CTRL_VS_M_TUBERCULOSIS_MAC_UP	C7:All	130	0.0268	0.05139
AGCYRWTTC_UNKNOWN	C3:TFT	73	0.0268	0.07148
GSE24634_IL4_VS_CTRL_TREATED_NAIVE_CD4_TCELL_DAY10_DN	C7:All	136	0.0268	0.04977
GGCACTT,MIR-519E	C3:MIR	87	0.0267	0.06371
chr9q34	C1:All	124	0.0267	0.05086
MORF_DAP	C4:CGN	55	0.0265	0.07852
GSE24634_TREG_VS_TCONV_POST_DAY7_IL4_CONVERSION_DN	C7:All	147	0.0265	0.04919
OSWALD_HEMATOPOIETIC_STEM_CELL_IN_COLLAGEN_GEL_UP	C2:CGP	150	0.0265	0.0503
RIZKI_TUMOR_INVASIVENESS_3D_DN	C2:CGP	165	0.0265	0.04402
RNGTGGGC_UNKNOWN	C3:TFT	470	0.0265	0.02806
GSE13485_CTRL_VS_DAY3_YF17D_VACCINE_PBMC_DN	C7:All	127	0.0264	0.05322
RAPA_EARLY_UP.V1_DN	C6:All	105	0.0264	0.05982
GSE36476_CTRL_VS_TSST_ACT_16H_MEMORY_CD4_TCELL_OLD_UP	C7:All	131	0.0264	0.05353
GSE7460_CTRL_VS_FOXP3_OVEREXPR_TCONV_UP	C7:All	92	0.0263	0.06004
GSE14000_TRANSLATED_RNA_VS_MRNA_4H_LPS_DC_DN	C7:All	88	0.0262	0.06044
YAGI_AML_WITH_11Q23_REARRANGED	C2:CGP	234	0.0262	0.03883
GSE17721_CTRL_VS_GARDIQUIMOD_2H_BMDM_UP	C7:All	112	0.0262	0.05469
ICHIBA_GRAFT_VERSUS_HOST_DISEASE_D7_UP	C2:CGP	64	0.0261	0.06974
GSE30083_SP1_VS_SP2_THYMOCYTE_DN	C7:All	105	0.0261	0.05765
GSE17721_PAM3CSK4_VS_GADIQUIMOD_24H_BMDM_UP	C7:All	121	0.0261	0.05101
GSE17721_LPS_VS_PAM3CSK4_4H_BMDM_UP	C7:All	134	0.0261	0.04826
KINSEY_TARGETS_OF_EWSR1_FLII_FUSION_DN	C2:CGP	237	0.026	0.0388
GRADE_COLON_AND_RECTAL_CANCER_DN	C2:CGP	63	0.026	0.06909
KRIEG_HYPOXIA_NOT_VIA_KDM3A	C2:CGP	502	0.0258	0.02591
YGTCCTTGR_UNKNOWN	C3:TFT	55	0.0258	0.08305
RUTELLA_RESPONSE_TO_HGF_DN	C2:CGP	160	0.0257	0.04708
MCBRYAN_PUBERTAL_BREAST_4_5WK_DN	C2:CGP	127	0.0257	0.05161
GSE17721_CTRL_VS_CPG_8H_BMDM_DN	C7:All	134	0.0255	0.05003
GSE3982_BCELL_VS_CENT_MEMORY_CD4_TCELL_DN	C7:All	103	0.0255	0.05807
MODULE_567	C4:CM	66	0.0254	0.0735
GSE12845_NAIVE_VS_PRE_GC_TONSIL_BCELL_UP	C7:All	134	0.0254	0.0513
V$MYB_Q6	C3:TFT	148	0.0254	0.05023
GCANCTGNY_V$MYOD_Q6	C3:TFT	558	0.0254	0.02627
GSE24142_EARLY_THYMIC_PROGENITOR_VS_DN3_THYMOCYTE_UP	C7:All	140	0.0254	0.05037
GSE1460_INTRATHYMIC_T_PROGENITOR_VS_NAIVE_CD4_TCELL_ADULT_BLOOD_DN	C7:All	121	0.0254	0.05092
GSE3982_NKCELL_VS_TH1_DN	C7:All	121	0.0253	0.05441
GSE15930_NAIVE_VS_72H_IN_VITRO_STIM_IFNAB_CD8_TCELL_DN	C7:All	123	0.0253	0.05098
GSE17721_LPS_VS_GARDIQUIMOD_8H_BMDM_UP	C7:All	129	0.0253	0.04682
GSE14308_TH2_VS_NATURAL_TREG_UP	C7:All	121	0.0253	0.04656
GSE17721_POLYIC_VS_GARDIQUIMOD_16H_BMDM_UP	C7:All	146	0.0252	0.04804
V$IK3_01	C3:TFT	131	0.0252	0.05289
MODULE_145	C4:CM	73	0.0251	0.06903
GSE29618_MONOCYTE_VS_PDC_UP	C7:All	133	0.025	0.04933
GSE360_DC_VS_MAC_L_DONOVANI_DN	C7:All	126	0.025	0.05312
V$VDR_Q6	C3:TFT	153	0.025	0.04695
GSE3982_DC_VS_EFF_MEMORY_CD4_TCELL_UP	C7:All	145	0.025	0.04916
GENTILE_UV_LOW_DOSE_DN	C2:CGP	51	0.025	0.08488
GSE17721_CPG_VS_GARDIQUIMOD_24H_BMDM_UP	C7:All	127	0.0249	0.04979
GSE7852_THYMUS_VS_FAT_TCONV_DN	C7:All	135	0.0249	0.0496
GGGCATT,MIR-365	C3:MIR	81	0.0248	0.06567
GSE24142_ADULT_VS_FETAL_DN2_THYMOCYTE_DN	C7:All	117	0.0248	0.05549
V$FOXO1_01	C3:TFT	146	0.0247	0.05057
WANG_ESOPHAGUS_CANCER_VS_NORMAL_DN	C2:CGP	64	0.0247	0.07134
GAUSSMANN_MLL_AF4_FUSION_TARGETS_A_UP	C2:CGP	143	0.0247	0.0491
DELASERNA_MYOD_TARGETS_UP	C2:CGP	63	0.0246	0.06779
GSE11924_TFH_VS_TH1_CD4_TCELL_DN	C7:All	106	0.0245	0.05464
GSE24142_EARLY_THYMIC_PROGENITOR_VS_DN3_THYMOCYTE_FETAL_UP	C7:All	144	0.0245	0.04992
GSE3982_MAC_VS_NEUTROPHIL_DN	C7:All	114	0.0245	0.0568
BRUINS_UVC_RESPONSE_VIA_TP53_GROUP_B	C2:CGP	326	0.0245	0.0323
GSE15750_WT_VS_TRAF6KO_DAY6_EFF_CD8_TCELL_UP	C7:All	131	0.0244	0.0509
MODULE_192	C4:CM	74	0.0244	0.07067
ARGGGTTAA_UNKNOWN	C3:TFT	75	0.0244	0.06861
FERRANDO_T_ALL_WITH_MLL_ENL_FUSION_UP	C2:CGP	60	0.0244	0.07332
GSE15733_BM_VS_SPLEEN_MEMORY_CD4_TCELL_DN	C7:All	132	0.0241	0.04861
MULTICELLULAR_ORGANISMAL_DEVELOPMENT	C5:BP	556	0.024	0.02759
PHOSPHOPROTEIN_PHOSPHATASE_ACTIVITY	C5:MF	53	0.024	0.0846
CSR_LATE_UP.V1_UP	C6:All	92	0.024	0.05651
E2F3_UP.V1_UP	C6:All	100	0.0239	0.0624
TGCCTTA,MIR-124A	C3:MIR	414	0.0239	0.03
METAL_ION_TRANSPORT	C5:BP	52	0.0238	0.08132
GSE17974_0H_VS_0.5H_IN_VITRO_ACT_CD4_TCELL_DN	C7:All	97	0.0238	0.06049
GSE360_DC_VS_MAC_L_MAJOR_DN	C7:All	117	0.0237	0.05107
GSE11864_CSF1_VS_CSF1_IFNG_PAM3CYS_IN_MAC_DN	C7:All	122	0.0237	0.05252
GSE1432_CTRL_VS_IFNG_1H_MICROGLIA_UP	C7:All	124	0.0236	0.05391
GSE17721_CTRL_VS_CPG_1H_BMDM_DN	C7:All	123	0.0236	0.05302
GSE27786_NEUTROPHIL_VS_MONO_MAC_UP	C7:All	134	0.0236	0.04965
GSE10325_BCELL_VS_LUPUS_BCELL_DN	C7:All	134	0.0233	0.04909
GSE7460_CTRL_VS_FOXP3_OVEREXPR_TCONV_1_DN	C7:All	133	0.0233	0.04871
GSE22886_NAIVE_CD4_TCELL_VS_MONOCYTE_UP	C7:All	127	0.0233	0.0506
GSE14769_40MIN_VS_360MIN_LPS_BMDM_UP	C7:All	135	0.0232	0.04878
MATZUK_SPERMATOZOA	C2:CGP	63	0.023	0.06709
DARWICHE_PAPILLOMA_RISK_LOW_UP	C2:CGP	81	0.0229	0.06385
GSE36392_TYPE_2_MYELOID_VS_NEUTROPHIL_IL25_TREATED_LUNG_DN	C7:All	117	0.0229	0.05063
SIGNAL_TRANSDUCTION	C5:BP	898	0.0228	0.02202
GSE9988_ANTI_TREM1_AND_LPS_VS_CTRL_TREATED_MONOCYTES_UP	C7:All	121	0.0228	0.05535
GSE3982_DC_VS_NEUTROPHIL_LPS_STIM_DN	C7:All	107	0.0228	0.05419
MODULE_16	C4:CM	293	0.0228	0.03591
MORF_TERF2IP	C4:CGN	73	0.0227	0.07024
V$POU1F1_Q6	C3:TFT	136	0.0227	0.05071
RPS14_DN.V1_DN	C6:All	113	0.0227	0.05497
BRUINS_UVC_RESPONSE_VIA_TP53_GROUP_D	C2:CGP	149	0.0225	0.04862
GSE8515_CTRL_VS_IL1_4H_STIM_MAC_UP	C7:All	124	0.0224	0.05292
WINTER_HYPOXIA_UP	C2:CGP	53	0.0224	0.07781
PENG_RAPAMYCIN_RESPONSE_UP	C2:CGP	129	0.0223	0.05079
V$HNF1_Q6	C3:TFT	116	0.0222	0.05939
GSE11864_CSF1_IFNG_VS_CSF1_PAM3CYS_IN_MAC_DN	C7:All	121	0.0221	0.05237
RESPONSE_TO_STRESS	C5:BP	305	0.0221	0.03503
KEGG_TOLL_LIKE_RECEPTOR_SIGNALING_PATHWAY	C2:CP:KEGG	60	0.0221	0.07748
ACEVEDO_NORMAL_TISSUE_ADJACENT_TO_LIVER_TUMOR_DN	C2:CGP	229	0.022	0.03827
SHEDDEN_LUNG_CANCER_GOOD_SURVIVAL_A4	C2:CGP	131	0.022	0.05279
V$ARP1_01	C3:TFT	105	0.022	0.05276
GSE13229_IMM_VS_MATURE_NKCELL_DN	C7:All	135	0.0219	0.05063
SYSTEM_DEVELOPMENT	C5:BP	456	0.0218	0.0302
HOEBEKE_LYMPHOID_STEM_CELL_DN	C2:CGP	58	0.0218	0.08266
V$AML1_01	C3:TFT	150	0.0218	0.04945
V$AML1_Q6	C3:TFT	150	0.0218	0.04945
GSE29618_PRE_VS_DAY7_POST_TIV_FLU_VACCINE_MDC_UP	C7:All	118	0.0217	0.05237
MORF_MDM2	C4:CGN	140	0.0216	0.05213
SHAFFER_IRF4_TARGETS_IN_ACTIVATED_B_LYMPHOCYTE	C2:CGP	54	0.0216	0.0811
GSE36476_CTRL_VS_TSST_ACT_40H_MEMORY_CD4_TCELL_OLD_DN	C7:All	133	0.0215	0.04892
GSE34205_RSV_VS_FLU_INF_INFANT_PBMC_DN	C7:All	110	0.0215	0.0543
GSE7460_CTRL_VS_TGFB_TREATED_ACT_FOXP3_HET_TCONV_DN	C7:All	131	0.0214	0.05333
RHEIN_ALL_GLUCOCORTICOID_THERAPY_UP	C2:CGP	55	0.0213	0.08822
GSE7460_WT_VS_FOXP3_HET_ACT_TCONV_UP	C7:All	135	0.0213	0.04939
YAO_TEMPORAL_RESPONSE_TO_PROGESTERONE_CLUSTER_0	C2:CGP	55	0.0212	0.07543
GSE14769_UNSTIM_VS_120MIN_LPS_BMDM_DN	C7:All	130	0.0212	0.05564
GSE1460_INTRATHYMIC_T_PROGENITOR_VS_CD4_THYMOCYTE_UP	C7:All	129	0.0212	0.05201
PHONG_TNF_RESPONSE_NOT_VIA_P38	C2:CGP	246	0.0212	0.03739
GSE24142_ADULT_VS_FETAL_DN2_THYMOCYTE_UP	C7:All	137	0.0212	0.04713
TATAAA_V$TATA_01	C3:TFT	625	0.021	0.02537
GTGACGY_V$E4F1_Q6	C3:TFT	444	0.0209	0.02783
V$HSF_Q6	C3:TFT	122	0.0209	0.05766
BLALOCK_ALZHEIMERS_DISEASE_INCIPIENT_UP	C2:CGP	279	0.0208	0.03561
GGGYGTGNY_UNKNOWN	C3:TFT	400	0.0208	0.02915
GHANDHI_DIRECT_IRRADIATION_UP	C2:CGP	60	0.0208	0.07645
GSE22886_NAIVE_BCELL_VS_DC_UP	C7:All	110	0.0208	0.05719
GSE24634_NAIVE_CD4_TCELL_VS_DAY3_IL4_CONV_TREG_UP	C7:All	132	0.0208	0.04985
GSE24634_NAIVE_CD4_TCELL_VS_DAY10_IL4_CONV_TREG_UP	C7:All	94	0.0208	0.0592
GSE17721_CTRL_VS_POLYIC_8H_BMDM_DN	C7:All	115	0.0207	0.05829
MORF_PRKACA	C4:CGN	64	0.0207	0.07971
LINDGREN_BLADDER_CANCER_CLUSTER_2A_DN	C2:CGP	90	0.0206	0.05866
GSE26928_NAIVE_VS_EFF_MEMORY_CD4_TCELL_UP	C7:All	122	0.0205	0.05168
SCHAEFFER_PROSTATE_DEVELOPMENT_12HR_UP	C2:CGP	82	0.0205	0.07108
GSE17721_CTRL_VS_PAM3CSK4_2H_BMDM_UP	C7:All	138	0.0205	0.04852
GSE12366_PLASMA_CELL_VS_MEMORY_BCELL_UP	C7:All	119	0.0204	0.05376
BERTUCCI_MEDULLARY_VS_DUCTAL_BREAST_CANCER_UP	C2:CGP	148	0.0204	0.04534
MORF_PRKAG1	C4:CGN	153	0.0204	0.04701
GSE17721_LPS_VS_POLYIC_6H_BMDM_UP	C7:All	133	0.0204	0.04771
ACTIN_FILAMENT_BASED_PROCESS	C5:BP	74	0.0203	0.07173
MARTINEZ_RB1_TARGETS_DN	C2:CGP	344	0.0203	0.03212
GARY_CD5_TARGETS_UP	C2:CGP	322	0.0203	0.03324
GSE29618_PRE_VS_DAY7_POST_LAIV_FLU_VACCINE_MDC_DN	C7:All	126	0.0203	0.05104
SHEPARD_BMYB_MORPHOLINO_UP	C2:CGP	120	0.0202	0.05577
MORF_JAG1	C4:CGN	55	0.0201	0.08727
GSE30962_PRIMARY_VS_SECONDARY_ACUTE_LCMV_INF_CD8_TCELL_DN	C7:All	125	0.02	0.05232
PRC2_SUZ12_UP.V1_UP	C6:All	76	0.02	0.05879
HALLMARK_GLYCOLYSIS	H:All	129	0.0199	0.05243
GSE9006_TYPE_1_DIABETES_AT_DX_VS_1MONTH_POST_DX_PBMC_DN	C7:All	123	0.0199	0.05273
GSE22886_NAIVE_CD4_TCELL_VS_12H_ACT_TH1_UP	C7:All	137	0.0198	0.0443
YKACATTT_UNKNOWN	C3:TFT	179	0.0196	0.04271
GSE17721_LPS_VS_POLYIC_0.5H_BMDM_UP	C7:All	129	0.0196	0.05388
GSE39820_CTRL_VS_TGFBETA3_IL6_IL23A_CD4_TCELL_DN	C7:All	135	0.0195	0.04859
PLASARI_TGFB1_SIGNALING_VIA_NFIC_1HR_DN	C2:CGP	77	0.0195	0.07581
BYSTRYKH_HEMATOPOIESIS_STEM_CELL_AND_BRAIN_QTL_TRANS	C2:CGP	123	0.0195	0.05281
PROVENZANI_METASTASIS_UP	C2:CGP	131	0.0195	0.05033
V$HMEF2_Q6	C3:TFT	76	0.0195	0.07328
MORF_MAGEA9	C4:CGN	213	0.0195	0.0425
REN_ALVEOLAR_RHABDOMYOSARCOMA_UP	C2:CGP	69	0.0194	0.06926
ORGANIC_ACID_METABOLIC_PROCESS	C5:BP	119	0.0194	0.05582
WELCSH_BRCA1_TARGETS_UP	C2:CGP	126	0.0194	0.05198
GSE12845_IGD_POS_VS_NEG_BLOOD_BCELL_DN	C7:All	125	0.0193	0.05087
[truncated: 2,828 more rows]

## Sheet: c (cerebellum)
Table S2c—Functions of genes expressed differentially in cerebellum
MSigDB gene sets are listed from most to least enriched with genes scoring high for differential expression between humans and chimpanzees in cerebellum. Collection is the MSigDB collection containing the set (one of 16). # genes is the number of genes whose expression we measured in the set (at least 50). rrb is the rank-biserial correlation between scores for differential expression and members…
Set	Collection	# genes	rrb	SE(rrb)
chr17q21	C1:All	61	0.4405	0.08003
TOOKER_GEMCITABINE_RESISTANCE_UP	C2:CGP	51	0.3046	0.07518
chr14q11	C1:All	65	0.2818	0.06665
RAY_TUMORIGENESIS_BY_ERBB2_CDC25A_UP	C2:CGP	59	0.2789	0.07016
MORF_JAK3	C4:CGN	53	0.2676	0.0683
GSE14000_TRANSLATED_RNA_VS_MRNA_4H_LPS_DC_DN	C7:All	84	0.2611	0.06206
LABBE_TGFB1_TARGETS_DN	C2:CGP	54	0.2396	0.0699
SIRNA_EIF4GI_UP	C6:All	61	0.2223	0.07797
SMID_BREAST_CANCER_LUMINAL_A_UP	C2:CGP	50	0.22	0.0827
GSE9006_TYPE_1_VS_TYPE_2_DIABETES_PBMC_AT_DX_UP	C7:All	143	0.2125	0.04426
HELLER_SILENCED_BY_METHYLATION_DN	C2:CGP	61	0.2124	0.0781
WIELAND_UP_BY_HBV_INFECTION	C2:CGP	56	0.21	0.07601
GSE13485_DAY1_VS_DAY7_YF17D_VACCINE_PBMC_UP	C7:All	50	0.209	0.08968
KIM_RESPONSE_TO_TSA_AND_DECITABINE_UP	C2:CGP	61	0.2042	0.07324
chr11q12	C1:All	61	0.1951	0.07171
GSE13485_DAY1_VS_DAY3_YF17D_VACCINE_PBMC_UP	C7:All	62	0.1918	0.07376
HALLMARK_MYOGENESIS	H:All	129	0.1885	0.05256
MORF_LTK	C4:CGN	71	0.1829	0.06977
SMITH_TERT_TARGETS_DN	C2:CGP	56	0.1792	0.07981
GSE17974_0H_VS_1H_IN_VITRO_ACT_CD4_TCELL_UP	C7:All	104	0.1705	0.05866
HALLMARK_CHOLESTEROL_HOMEOSTASIS	H:All	52	0.1694	0.08034
GSE13485_CTRL_VS_DAY1_YF17D_VACCINE_PBMC_DN	C7:All	54	0.1686	0.08767
BILANGES_SERUM_SENSITIVE_GENES	C2:CGP	52	0.1684	0.07448
chr6p21	C1:All	168	0.1674	0.04181
ESC_V6.5_UP_EARLY.V1_UP	C6:All	101	0.1671	0.05863
BROWN_MYELOID_CELL_DEVELOPMENT_UP	C2:CGP	84	0.1669	0.05833
LEE_TARGETS_OF_PTCH1_AND_SUFU_DN	C2:CGP	66	0.1666	0.07065
KEGG_PROGESTERONE_MEDIATED_OOCYTE_MATURATION	C2:CP:KEGG	51	0.1648	0.08094
ROSTY_CERVICAL_CANCER_PROLIFERATION_CLUSTER	C2:CGP	66	0.1633	0.07311
CCAGGGG,MIR-331	C3:MIR	59	0.1631	0.07462
SCHLOSSER_SERUM_RESPONSE_UP	C2:CGP	79	0.163	0.06688
SRC_UP.V1_DN	C6:All	78	0.1627	0.06249
LEE_AGING_CEREBELLUM_DN	C2:CGP	55	0.162	0.08141
GSE6269_HEALTHY_VS_STREP_PNEUMO_INF_PBMC_DN	C7:All	96	0.1614	0.06029
CRX_NRL_DN.V1_UP	C6:All	76	0.1597	0.06534
LEE_METASTASIS_AND_ALTERNATIVE_SPLICING_UP	C2:CGP	50	0.1595	0.07262
MODULE_33	C4:CM	199	0.1595	0.04106
GSE39820_TGFBETA3_IL6_VS_TGFBETA3_IL6_IL23A_TREATED_CD4_TCELL_DN	C7:All	122	0.1595	0.04986
FRIDMAN_SENESCENCE_UP	C2:CGP	51	0.1567	0.08272
MORF_PML	C4:CGN	81	0.1566	0.06439
CAHOY_NEURONAL	C6:All	64	0.1554	0.07525
GSE17974_CTRL_VS_ACT_IL4_AND_ANTI_IL12_1H_CD4_TCELL_UP	C7:All	122	0.1552	0.05344
HAMAI_APOPTOSIS_VIA_TRAIL_DN	C2:CGP	104	0.1551	0.05869
DAIRKEE_TERT_TARGETS_UP	C2:CGP	233	0.1539	0.03902
GRAESSMANN_RESPONSE_TO_MC_AND_SERUM_DEPRIVATION_DN	C2:CGP	51	0.1539	0.07699
V$ZIC3_01	C3:TFT	158	0.1531	0.04708
WATANABE_RECTAL_CANCER_RADIOTHERAPY_RESPONSIVE_UP	C2:CGP	64	0.1508	0.06915
MORF_PTPN11	C4:CGN	65	0.1508	0.06388
GGAMTNNNNNTCCY_UNKNOWN	C3:TFT	87	0.1505	0.05959
GERY_CEBP_TARGETS	C2:CGP	78	0.1494	0.07041
MOREAUX_B_LYMPHOCYTE_MATURATION_BY_TACI_UP	C2:CGP	56	0.149	0.08243
VANLOO_SP3_TARGETS_DN	C2:CGP	52	0.1488	0.0855
MIKKELSEN_MEF_HCP_WITH_H3_UNMETHYLATED	C2:CGP	85	0.1484	0.06628
MORF_FDXR	C4:CGN	134	0.1475	0.04966
GSE12845_IGD_NEG_BLOOD_VS_DARKZONE_GC_TONSIL_BCELL_UP	C7:All	128	0.147	0.05365
MIKKELSEN_MCV6_LCP_WITH_H3K4ME3	C2:CGP	84	0.1463	0.06405
KEGG_OXIDATIVE_PHOSPHORYLATION	C2:CP:KEGG	51	0.1462	0.07147
DOANE_BREAST_CANCER_ESR1_UP	C2:CGP	62	0.1452	0.07085
CENTRAL_NERVOUS_SYSTEM_DEVELOPMENT	C5:BP	75	0.1448	0.05903
BIOCARTA_MAPK_PATHWAY	C2:CP:BioCarta	61	0.1439	0.0794
DAZARD_RESPONSE_TO_UV_NHEK_UP	C2:CGP	116	0.1435	0.05408
GSE17721_CTRL_VS_CPG_0.5H_BMDM_DN	C7:All	114	0.1424	0.05335
KRAS.300_UP.V1_DN	C6:All	59	0.1421	0.07453
MODULE_60	C4:CM	245	0.1419	0.03773
GSE30083_SP3_VS_SP4_THYMOCYTE_UP	C7:All	104	0.1417	0.05647
LINDGREN_BLADDER_CANCER_CLUSTER_1_UP	C2:CGP	79	0.1416	0.05721
RPS14_DN.V1_DN	C6:All	112	0.1414	0.05301
GSE17974_0.5H_VS_72H_UNTREATED_IN_VITRO_CD4_TCELL_DN	C7:All	119	0.1413	0.05367
MICROTUBULE_BASED_PROCESS	C5:BP	58	0.1407	0.07795
RECEPTOR_SIGNALING_PROTEIN_ACTIVITY	C5:MF	50	0.1405	0.08845
GSE2706_LPS_VS_R848_AND_LPS_2H_STIM_DC_UP	C7:All	79	0.1399	0.06149
NRL_DN.V1_DN	C6:All	80	0.1388	0.06495
GSE6269_HEALTHY_VS_FLU_INF_PBMC_DN	C7:All	104	0.1388	0.05844
ZAMORA_NOS2_TARGETS_DN	C2:CGP	57	0.138	0.07493
GSE32423_MEMORY_VS_NAIVE_CD8_TCELL_IL7_IL4_UP	C7:All	101	0.1379	0.05803
GSE32423_CTRL_VS_IL7_MEMORY_CD8_TCELL_UP	C7:All	94	0.1379	0.06179
AGUIRRE_PANCREATIC_CANCER_COPY_NUMBER_UP	C2:CGP	180	0.1378	0.04345
MODULE_397	C4:CM	73	0.1373	0.06673
GSE15659_NONSUPPRESSIVE_TCELL_VS_ACTIVATED_TREG_UP	C7:All	95	0.1365	0.06155
CTCNANGTGNY_UNKNOWN	C3:TFT	59	0.1363	0.07392
SHAFFER_IRF4_TARGETS_IN_MYELOMA_VS_MATURE_B_LYMPHOCYTE	C2:CGP	63	0.1361	0.069
VEGF_A_UP.V1_UP	C6:All	110	0.136	0.05524
HUMMERICH_SKIN_CANCER_PROGRESSION_DN	C2:CGP	68	0.1355	0.07
MARTORIATI_MDM4_TARGETS_NEUROEPITHELIUM_UP	C2:CGP	98	0.1354	0.05826
KRAS.LUNG.BREAST_UP.V1_UP	C6:All	56	0.135	0.07594
GSE15324_ELF4_KO_VS_WT_ACTIVATED_CD8_TCELL_DN	C7:All	120	0.1349	0.05297
MORF_RAGE	C4:CGN	76	0.1347	0.06632
KAAB_HEART_ATRIUM_VS_VENTRICLE_UP	C2:CGP	164	0.1342	0.0486
AMUNDSON_GENOTOXIC_SIGNATURE	C2:CGP	68	0.1338	0.07202
V$HEB_Q6	C3:TFT	151	0.1335	0.04784
V$AP4_Q6	C3:TFT	133	0.1329	0.05076
BURTON_ADIPOGENESIS_9	C2:CGP	65	0.1327	0.07011
GSE22886_DAY0_VS_DAY7_MONOCYTE_IN_CULTURE_DN	C7:All	133	0.1324	0.04974
GSE27786_BCELL_VS_MONO_MAC_DN	C7:All	110	0.1322	0.05161
V$PPARA_02	C3:TFT	82	0.1321	0.06349
MORF_MAP2K2	C4:CGN	95	0.1319	0.06074
INFLAMMATORY_RESPONSE	C5:BP	50	0.1319	0.08212
CAMP_UP.V1_UP	C6:All	131	0.1316	0.05396
MORF_FLT1	C4:CGN	68	0.1316	0.07026
V$AP1_Q4_01	C3:TFT	164	0.1307	0.04491
MORF_DAP	C4:CGN	55	0.1306	0.07941
GSE3982_CENT_MEMORY_CD4_TCELL_VS_NKCELL_DN	C7:All	117	0.1306	0.05283
RAPA_EARLY_UP.V1_UP	C6:All	105	0.1302	0.05621
EBAUER_TARGETS_OF_PAX3_FOXO1_FUSION_UP	C2:CGP	118	0.13	0.05363
GSE9006_HEALTHY_VS_TYPE_2_DIABETES_PBMC_AT_DX_UP	C7:All	135	0.1298	0.0498
GSE22886_NAIVE_CD4_TCELL_VS_NKCELL_UP	C7:All	116	0.1297	0.05789
NOTCH_DN.V1_UP	C6:All	94	0.1294	0.05935
WU_CELL_MIGRATION	C2:CGP	104	0.1293	0.05632
YAO_TEMPORAL_RESPONSE_TO_PROGESTERONE_CLUSTER_16	C2:CGP	51	0.1289	0.0782
MORI_MATURE_B_LYMPHOCYTE_UP	C2:CGP	58	0.1286	0.07552
CERVERA_SDHB_TARGETS_2	C2:CGP	72	0.1281	0.06967
CYCLIN_D1_UP.V1_UP	C6:All	106	0.1279	0.06272
GSE17721_CPG_VS_GARDIQUIMOD_2H_BMDM_UP	C7:All	111	0.1276	0.05408
ACTIVE_TRANSMEMBRANE_TRANSPORTER_ACTIVITY	C5:MF	71	0.1268	0.06586
KEGG_PEROXISOME	C2:CP:KEGG	54	0.1266	0.08405
SRC_UP.V1_UP	C6:All	70	0.1265	0.06972
MORF_PHB	C4:CGN	83	0.1265	0.06542
FARMER_BREAST_CANCER_APOCRINE_VS_LUMINAL	C2:CGP	212	0.1263	0.03987
GSE29618_LAIV_VS_TIV_FLU_VACCINE_DAY7_MDC_UP	C7:All	118	0.1261	0.05385
V$DR1_Q3	C3:TFT	148	0.1259	0.0484
WANG_HCP_PROSTATE_CANCER	C2:CGP	75	0.1258	0.06594
GSE11864_UNTREATED_VS_CSF1_IFNG_IN_MAC_UP	C7:All	111	0.1256	0.05488
GSE24026_PD1_LIGATION_VS_CTRL_IN_ACT_TCELL_LINE_UP	C7:All	108	0.1253	0.05589
HALLMARK_BILE_ACID_METABOLISM	H:All	72	0.1246	0.07098
CCAWWNAAGG_V$SRF_Q4	C3:TFT	51	0.1242	0.08228
GSE20715_WT_VS_TLR4_KO_24H_OZONE_LUNG_DN	C7:All	126	0.1241	0.05065
FOSTER_KDM1A_TARGETS_UP	C2:CGP	115	0.1234	0.05565
MORF_DDX11	C4:CGN	96	0.1232	0.05851
LEE_CALORIE_RESTRICTION_NEOCORTEX_DN	C2:CGP	53	0.1232	0.07335
KRAS.LUNG.BREAST_UP.V1_DN	C6:All	70	0.1227	0.06844
MORF_PRKACA	C4:CGN	71	0.1225	0.07258
MORF_HEAB	C4:CGN	54	0.1224	0.07424
NABA_ECM_AFFILIATED	C2:CP:Other	57	0.1224	0.07149
LI_INDUCED_T_TO_NATURAL_KILLER_UP	C2:CGP	170	0.1219	0.04399
MORF_PPP5C	C4:CGN	69	0.1218	0.06988
MEISSNER_NPC_HCP_WITH_H3_UNMETHYLATED	C2:CGP	255	0.1215	0.03705
TARTE_PLASMA_CELL_VS_B_LYMPHOCYTE_UP	C2:CGP	54	0.1215	0.0746
V$NRSF_01	C3:TFT	59	0.1208	0.06664
V$AP1_C	C3:TFT	169	0.1205	0.04449
GAUSSMANN_MLL_AF4_FUSION_TARGETS_A_DN	C2:CGP	58	0.1201	0.06944
MORF_BCL2	C4:CGN	126	0.12	0.05225
CELL_CYCLE_PROCESS	C5:BP	128	0.1195	0.05494
KAECH_NAIVE_VS_DAY15_EFF_CD8_TCELL_UP	C7:All	129	0.1189	0.04945
chr17p13	C1:All	98	0.1187	0.06298
LIGASE_ACTIVITY	C5:MF	76	0.1184	0.06444
GSE32423_CTRL_VS_IL7_IL4_MEMORY_CD8_TCELL_DN	C7:All	112	0.1181	0.05506
LEIN_CHOROID_PLEXUS_MARKERS	C2:CGP	65	0.1176	0.06795
MORF_FANCG	C4:CGN	105	0.1175	0.05711
GSE12845_NAIVE_VS_PRE_GC_TONSIL_BCELL_UP	C7:All	131	0.1174	0.05242
MORF_RFC4	C4:CGN	111	0.1171	0.05187
GSE339_CD4POS_VS_CD8POS_DC_IN_CULTURE_DN	C7:All	118	0.1171	0.05046
GSE24634_TREG_VS_TCONV_POST_DAY7_IL4_CONVERSION_UP	C7:All	107	0.117	0.05518
GSE11057_CD4_CENT_MEM_VS_PBMC_DN	C7:All	129	0.1167	0.04768
GSE14000_UNSTIM_VS_4H_LPS_DC_DN	C7:All	104	0.1166	0.0552
G_PROTEIN_COUPLED_RECEPTOR_ACTIVITY	C5:MF	56	0.1165	0.08479
MARTENS_TRETINOIN_RESPONSE_UP	C2:CGP	279	0.1165	0.03622
MIKKELSEN_ES_LCP_WITH_H3K4ME3	C2:CGP	65	0.1162	0.07317
MODULE_174	C4:CM	61	0.116	0.0777
CRX_DN.V1_UP	C6:All	71	0.1158	0.06785
ESC_V6.5_UP_EARLY.V1_DN	C6:All	102	0.1157	0.05274
HELLER_HDAC_TARGETS_UP	C2:CGP	194	0.1156	0.04068
CELL_MIGRATION	C5:BP	50	0.1154	0.07517
GSE22886_IL2_VS_IL15_STIM_NKCELL_UP	C7:All	90	0.115	0.05816
KEGG_OOCYTE_MEIOSIS	C2:CP:KEGG	61	0.1145	0.07802
SHEDDEN_LUNG_CANCER_GOOD_SURVIVAL_A4	C2:CGP	129	0.1144	0.04911
HUTTMANN_B_CLL_POOR_SURVIVAL_UP	C2:CGP	180	0.1144	0.04167
MITOSIS	C5:BP	56	0.1137	0.08215
V$STAT_01	C3:TFT	149	0.1132	0.04671
MORF_BMI1	C4:CGN	56	0.113	0.07896
GSE13306_RA_VS_UNTREATED_TCONV_UP	C7:All	127	0.113	0.05429
GSE29614_CTRL_VS_DAY3_TIV_FLU_VACCINE_PBMC_UP	C7:All	69	0.113	0.0669
GSE34205_HEALTHY_VS_FLU_INF_INFANT_PBMC_DN	C7:All	106	0.1129	0.05666
KRAS.600_UP.V1_DN	C6:All	111	0.1124	0.05472
MOOTHA_HUMAN_MITODB_6_2002	C2:CGP	250	0.1122	0.03559
V$SRF_Q6	C3:TFT	149	0.1122	0.04924
M_PHASE_OF_MITOTIC_CELL_CYCLE	C5:BP	57	0.112	0.08077
V$SRF_C	C3:TFT	132	0.1115	0.05145
GSE2826_WT_VS_BTK_KO_BCELL_UP	C7:All	130	0.1115	0.05012
MODULE_94	C4:CM	201	0.1113	0.04137
GSE19825_NAIVE_VS_IL2RAHIGH_DAY3_EFF_CD8_TCELL_DN	C7:All	136	0.1112	0.04864
GTPASE_ACTIVITY	C5:MF	59	0.1111	0.08185
HIRSCH_CELLULAR_TRANSFORMATION_SIGNATURE_DN	C2:CGP	78	0.1111	0.06231
KRAS.LUNG_UP.V1_UP	C6:All	64	0.111	0.07359
GSE24142_DN2_VS_DN3_THYMOCYTE_ADULT_UP	C7:All	109	0.1109	0.05694
GSE360_HIGH_DOSE_B_MALAYI_VS_M_TUBERCULOSIS_MAC_DN	C7:All	112	0.1107	0.0573
MITOTIC_CELL_CYCLE	C5:BP	106	0.1107	0.05933
GSE7400_CTRL_VS_CSF3_IN_VIVO_TREATED_PBMC_DN	C7:All	89	0.1102	0.06355
REACTOME_NFKB_AND_MAP_KINASES_ACTIVATION_MEDIATED_BY_TLR4_SIGNALING_REPERTOIRE	C2:CP:Reactome	50	0.1101	0.0789
GSE6269_HEALTHY_VS_STREP_AUREUS_INF_PBMC_DN	C7:All	100	0.11	0.05471
MORF_JAG1	C4:CGN	52	0.1099	0.07677
CONCANNON_APOPTOSIS_BY_EPOXOMICIN_UP	C2:CGP	163	0.1099	0.04629
GSE13485_DAY1_VS_DAY21_YF17D_VACCINE_PBMC_UP	C7:All	126	0.1098	0.05549
GSE17721_PAM3CSK4_VS_CPG_16H_BMDM_DN	C7:All	111	0.1098	0.0583
MODULE_220	C4:CM	167	0.1096	0.0432
GAVIN_FOXP3_TARGETS_CLUSTER_P7	C2:CGP	56	0.1096	0.08331
KIM_BIPOLAR_DISORDER_OLIGODENDROCYTE_DENSITY_CORR_UP	C2:CGP	440	0.1095	0.02757
ATM_DN.V1_UP	C6:All	57	0.1095	0.07071
KEGG_PARKINSONS_DISEASE	C2:CP:KEGG	50	0.1095	0.07266
SWEET_KRAS_ONCOGENIC_SIGNATURE	C2:CGP	53	0.1094	0.08096
GSE360_L_DONOVANI_VS_M_TUBERCULOSIS_MAC_DN	C7:All	111	0.1092	0.05753
HAHTOLA_SEZARY_SYNDROM_UP	C2:CGP	52	0.1085	0.08199
GSE17974_IL4_AND_ANTI_IL12_VS_UNTREATED_0.5H_ACT_CD4_TCELL_DN	C7:All	67	0.1084	0.06889
GSE6269_FLU_VS_STREP_AUREUS_INF_PBMC_DN	C7:All	97	0.1082	0.05703
SHEDDEN_LUNG_CANCER_GOOD_SURVIVAL_A12	C2:CGP	145	0.1076	0.04454
GENERATION_OF_NEURONS	C5:BP	55	0.1075	0.07375
TRANSCRIPTION_COREPRESSOR_ACTIVITY	C5:MF	69	0.1074	0.06663
GSE14000_UNSTIM_VS_4H_LPS_DC_TRANSLATED_RNA_DN	C7:All	99	0.1071	0.05928
chr19q13	C1:All	303	0.1071	0.03406
RICKMAN_HEAD_AND_NECK_CANCER_A	C2:CGP	52	0.1071	0.07921
RIZKI_TUMOR_INVASIVENESS_3D_DN	C2:CGP	156	0.107	0.04998
MOOTHA_MITOCHONDRIA	C2:CGP	262	0.1068	0.03335
SEIDEN_ONCOGENESIS_BY_MET	C2:CGP	64	0.1067	0.06659
NRL_DN.V1_UP	C6:All	79	0.1067	0.06116
PHOSPHOPROTEIN_PHOSPHATASE_ACTIVITY	C5:MF	52	0.1066	0.08177
NING_CHRONIC_OBSTRUCTIVE_PULMONARY_DISEASE_UP	C2:CGP	92	0.1065	0.06033
LIPID_BIOSYNTHETIC_PROCESS	C5:BP	65	0.1065	0.07369
LINDGREN_BLADDER_CANCER_CLUSTER_3_DN	C2:CGP	157	0.1063	0.04529
FERNANDEZ_BOUND_BY_MYC	C2:CGP	105	0.1061	0.05803
PROVENZANI_METASTASIS_DN	C2:CGP	83	0.1059	0.06033
FRASOR_RESPONSE_TO_ESTRADIOL_DN	C2:CGP	52	0.1055	0.07867
V$MYOGENIN_Q6	C3:TFT	161	0.1054	0.04832
KEEN_RESPONSE_TO_ROSIGLITAZONE_DN	C2:CGP	61	0.1054	0.0695
GSE11057_PBMC_VS_MEM_CD4_TCELL_UP	C7:All	108	0.1054	0.05742
CCANNAGRKGGC_UNKNOWN	C3:TFT	67	0.1053	0.0777
GRAHAM_CML_DIVIDING_VS_NORMAL_QUIESCENT_UP	C2:CGP	92	0.1052	0.06204
PETROVA_ENDOTHELIUM_LYMPHATIC_VS_BLOOD_DN	C2:CGP	111	0.1051	0.05514
ERB2_UP.V1_UP	C6:All	121	0.1049	0.05158
TONKS_TARGETS_OF_RUNX1_RUNX1T1_FUSION_ERYTHROCYTE_UP	C2:CGP	94	0.1048	0.0597
ZHANG_TLX_TARGETS_60HR_UP	C2:CGP	213	0.1046	0.04117
ONDER_CDH1_TARGETS_1_UP	C2:CGP	89	0.1045	0.06068
SWEET_LUNG_CANCER_KRAS_UP	C2:CGP	287	0.1044	0.03401
YAGI_AML_FAB_MARKERS	C2:CGP	122	0.1044	0.05249
GINESTIER_BREAST_CANCER_ZNF217_AMPLIFIED_DN	C2:CGP	230	0.1039	0.03731
PKCA_DN.V1_UP	C6:All	79	0.1038	0.06926
GSE15324_NAIVE_VS_ACTIVATED_ELF4_KO_CD8_TCELL_UP	C7:All	134	0.1035	0.04883
REACTOME_METABOLISM_OF_AMINO_ACIDS_AND_DERIVATIVES	C2:CP:Reactome	110	0.1034	0.05743
GSE20366_CD103_POS_VS_NEG_TREG_KLRG1NEG_UP	C7:All	98	0.103	0.06027
MODULE_122	C4:CM	82	0.1029	0.05883
GSE10325_CD4_TCELL_VS_LUPUS_CD4_TCELL_DN	C7:All	116	0.1028	0.05369
GSE14350_IL2RB_KO_VS_WT_TREG_UP	C7:All	133	0.1024	0.05009
TCTCTCC,MIR-185	C3:MIR	80	0.1024	0.06528
GSE24634_IL4_VS_CTRL_TREATED_NAIVE_CD4_TCELL_DAY3_UP	C7:All	123	0.1024	0.05164
GSE3982_BASOPHIL_VS_NKCELL_DN	C7:All	116	0.1019	0.05362
SMIRNOV_RESPONSE_TO_IR_6HR_UP	C2:CGP	108	0.1017	0.05949
CYCLIN_D1_KE_.V1_UP	C6:All	115	0.1017	0.05601
GSE17721_0.5H_VS_12H_GARDIQUIMOD_BMDM_UP	C7:All	132	0.1015	0.05129
GSE2706_R848_VS_R848_AND_LPS_2H_STIM_DC_UP	C7:All	86	0.1014	0.0629
SMID_BREAST_CANCER_ERBB2_UP	C2:CGP	68	0.1013	0.07254
LU_EZH2_TARGETS_UP	C2:CGP	157	0.1011	0.04743
MORF_RBBP8	C4:CGN	124	0.1011	0.0519
GSE24634_IL4_VS_CTRL_TREATED_NAIVE_CD4_TCELL_DAY3_DN	C7:All	102	0.1008	0.05628
MODULE_114	C4:CM	167	0.1008	0.0456
DACOSTA_UV_RESPONSE_VIA_ERCC3_UP	C2:CGP	199	0.1007	0.04458
MEMBRANE_LIPID_METABOLIC_PROCESS	C5:BP	68	0.1007	0.07102
MORF_MT4	C4:CGN	144	0.1002	0.0477
GSE22886_TCELL_VS_BCELL_NAIVE_UP	C7:All	128	0.1002	0.05319
GSE15930_STIM_VS_STIM_AND_TRICHOSTATINA_48H_CD8_T_CELL_UP	C7:All	126	0.1	0.05136
M_PHASE	C5:BP	70	0.1	0.07511
KIM_GASTRIC_CANCER_CHEMOSENSITIVITY	C2:CGP	65	0.0998	0.07021
MITOCHONDRIAL_ENVELOPE	C5:CC	55	0.0994	0.08112
MEISSNER_BRAIN_HCP_WITH_H3K27ME3	C2:CGP	61	0.0994	0.07831
WELCSH_BRCA1_TARGETS_DN	C2:CGP	107	0.0992	0.05776
GSE7460_CTRL_VS_TGFB_TREATED_ACT_TREG_DN	C7:All	129	0.099	0.05297
PID_LYSOPHOSPHOLIPID_PATHWAY	C2:CP:Other	51	0.0985	0.0922
MORF_CSNK2B	C4:CGN	192	0.0985	0.0418
GSE11924_TFH_VS_TH2_CD4_TCELL_UP	C7:All	142	0.0983	0.04863
GSE12366_GC_BCELL_VS_PLASMA_CELL_DN	C7:All	118	0.0981	0.05255
AGCYRWTTC_UNKNOWN	C3:TFT	74	0.098	0.06535
MODULE_88	C4:CM	428	0.098	0.0298
AGGAAGC,MIR-516-3P	C3:MIR	78	0.0979	0.05931
MODULE_24	C4:CM	225	0.0978	0.03994
ACTIN_FILAMENT_BASED_PROCESS	C5:BP	77	0.0976	0.0701
PRC2_EDD_UP.V1_UP	C6:All	133	0.0975	0.05189
MORF_CNTN1	C4:CGN	61	0.0974	0.0753
GSE17721_POLYIC_VS_CPG_0.5H_BMDM_DN	C7:All	129	0.0974	0.05234
MORF_HDAC1	C4:CGN	173	0.0973	0.04414
HOSHIDA_LIVER_CANCER_SUBCLASS_S1	C2:CGP	159	0.0972	0.04402
IL15_UP.V1_UP	C6:All	99	0.0972	0.05941
V$COUP_DR1_Q6	C3:TFT	154	0.0971	0.04815
PODAR_RESPONSE_TO_ADAPHOSTIN_UP	C2:CGP	99	0.097	0.0551
MORF_CASP2	C4:CGN	57	0.0966	0.08168
REACTOME_P75_NTR_RECEPTOR_MEDIATED_SIGNALLING	C2:CP:Reactome	54	0.0963	0.07824
KEGG_SMALL_CELL_LUNG_CANCER	C2:CP:KEGG	57	0.0963	0.07091
chr11q13	C1:All	147	0.096	0.04847
PEART_HDAC_PROLIFERATION_CLUSTER_DN	C2:CGP	52	0.0959	0.0873
V$LBP1_Q6	C3:TFT	156	0.0959	0.05033
GNF2_DNM1	C4:CGN	59	0.0955	0.0722
MORF_RPA2	C4:CGN	132	0.0955	0.05257
GSE13485_CTRL_VS_DAY21_YF17D_VACCINE_PBMC_DN	C7:All	61	0.0953	0.07379
DARWICHE_SKIN_TUMOR_PROMOTER_UP	C2:CGP	77	0.0952	0.06383
MORF_SOD1	C4:CGN	179	0.0951	0.04375
GSE7852_LN_VS_THYMUS_TCONV_DN	C7:All	131	0.095	0.05131
GSE9037_CTRL_VS_LPS_4H_STIM_BMDM_UP	C7:All	148	0.095	0.04835
chr1q21	C1:All	108	0.095	0.05855
MORF_IKBKG	C4:CGN	88	0.0949	0.06296
SNF5_DN.V1_DN	C6:All	82	0.0947	0.06079
GOTZMANN_EPITHELIAL_TO_MESENCHYMAL_TRANSITION_DN	C2:CGP	120	0.0947	0.05218
MITOCHONDRIAL_PART	C5:CC	70	0.0947	0.07141
RESPONSE_TO_WOUNDING	C5:BP	79	0.0946	0.06547
MORI_SMALL_PRE_BII_LYMPHOCYTE_DN	C2:CGP	55	0.0945	0.07108
REACTOME_GLYCEROPHOSPHOLIPID_BIOSYNTHESIS	C2:CP:Reactome	55	0.0944	0.07511
YAO_TEMPORAL_RESPONSE_TO_PROGESTERONE_CLUSTER_17	C2:CGP	112	0.0944	0.05359
LI_AMPLIFIED_IN_LUNG_CANCER	C2:CGP	72	0.0939	0.07435
TRANSMEMBRANE_TRANSPORTER_ACTIVITY	C5:MF	185	0.0934	0.04312
CELL_CYCLE_PHASE	C5:BP	109	0.0933	0.05913
TCGA_GLIOBLASTOMA_COPY_NUMBER_UP	C2:CGP	54	0.0933	0.08499
SUBSTRATE_SPECIFIC_TRANSMEMBRANE_TRANSPORTER_ACTIVITY	C5:MF	169	0.0931	0.04553
BURTON_ADIPOGENESIS_8	C2:CGP	51	0.093	0.08665
HALLMARK_OXIDATIVE_PHOSPHORYLATION	H:All	116	0.0929	0.05342
LEE_AGING_NEOCORTEX_UP	C2:CGP	54	0.0927	0.07834
RYTGCNWTGGNR_UNKNOWN	C3:TFT	67	0.0927	0.06363
CYTOSKELETON_ORGANIZATION_AND_BIOGENESIS	C5:BP	138	0.0925	0.05196
ACEVEDO_LIVER_CANCER_WITH_H3K27ME3_DN	C2:CGP	63	0.0924	0.0739
SANSOM_APC_TARGETS_DN	C2:CGP	203	0.0923	0.04111
GSE339_CD4POS_VS_CD4CD8DN_DC_IN_CULTURE_DN	C7:All	108	0.0923	0.05763
PENG_RAPAMYCIN_RESPONSE_UP	C2:CGP	125	0.0923	0.05381
GSE14769_UNSTIM_VS_120MIN_LPS_BMDM_DN	C7:All	116	0.0922	0.05384
GSE24634_NAIVE_CD4_TCELL_VS_DAY7_IL4_CONV_TREG_DN	C7:All	127	0.092	0.05516
CERVERA_SDHB_TARGETS_1_UP	C2:CGP	64	0.092	0.07655
GSE17721_CPG_VS_GARDIQUIMOD_12H_BMDM_DN	C7:All	130	0.092	0.04976
POOLA_INVASIVE_BREAST_CANCER_DN	C2:CGP	86	0.092	0.06419
MODULE_257	C4:CM	119	0.0919	0.05793
WANG_RESPONSE_TO_GSK3_INHIBITOR_SB216763_DN	C2:CGP	227	0.0919	0.03866
HELLEBREKERS_SILENCED_DURING_TUMOR_ANGIOGENESIS	C2:CGP	53	0.0919	0.07529
V$T3R_Q6	C3:TFT	148	0.0918	0.04851
MODULE_55	C4:CM	421	0.0917	0.03024
GSE15930_NAIVE_VS_72H_IN_VITRO_STIM_TRICHOSTATINA_CD8_TCELL_DN	C7:All	115	0.0916	0.05436
RB_P107_DN.V1_UP	C6:All	86	0.0915	0.06861
DARWICHE_PAPILLOMA_RISK_HIGH_UP	C2:CGP	72	0.0915	0.06299
MODULE_43	C4:CM	57	0.0913	0.08683
GSE12845_IGD_NEG_BLOOD_VS_PRE_GC_TONSIL_BCELL_UP	C7:All	130	0.0913	0.05498
MICROTUBULE_CYTOSKELETON	C5:CC	104	0.0912	0.05643
TAKEDA_TARGETS_OF_NUP98_HOXA9_FUSION_10D_DN	C2:CGP	65	0.0912	0.07422
CYTOSKELETAL_PROTEIN_BINDING	C5:MF	108	0.0911	0.05709
SHETH_LIVER_CANCER_VS_TXNIP_LOSS_PAM4	C2:CGP	142	0.0911	0.04842
V$PR_02	C3:TFT	85	0.091	0.06216
LI_DCP2_BOUND_MRNA	C2:CGP	56	0.0909	0.08243
SKELETAL_DEVELOPMENT	C5:BP	55	0.0908	0.08195
MORF_TNFRSF25	C4:CGN	152	0.0907	0.04892
GSE27786_LIN_NEG_VS_BCELL_UP	C7:All	125	0.0906	0.05205
SUNG_METASTASIS_STROMA_UP	C2:CGP	70	0.0905	0.06994
V$GATA2_01	C3:TFT	65	0.0904	0.06648
MIKKELSEN_NPC_HCP_WITH_H3K27ME3	C2:CGP	124	0.0904	0.05331
MORF_CDC2L5	C4:CGN	98	0.0901	0.05313
GSE22886_IGM_MEMORY_BCELL_VS_BM_PLASMA_CELL_DN	C7:All	124	0.09	0.05654
GSE14000_4H_VS_16H_LPS_DC_UP	C7:All	117	0.0899	0.05245
DOANE_RESPONSE_TO_ANDROGEN_UP	C2:CGP	99	0.0899	0.06071
MORF_EI24	C4:CGN	97	0.0898	0.05671
ENDOPLASMIC_RETICULUM	C5:CC	206	0.0898	0.03974
GSE17721_CTRL_VS_PAM3CSK4_24H_BMDM_UP	C7:All	125	0.0895	0.05572
GSE17721_CTRL_VS_POLYIC_8H_BMDM_UP	C7:All	122	0.0894	0.05366
GSE18791_UNSTIM_VS_NEWCATSLE_VIRUS_DC_6H_DN	C7:All	122	0.0894	0.05006
GSE360_L_MAJOR_VS_B_MALAYI_LOW_DOSE_MAC_DN	C7:All	133	0.0893	0.05138
GSE17721_LPS_VS_PAM3CSK4_16H_BMDM_UP	C7:All	126	0.0893	0.05227
RB_DN.V1_UP	C6:All	91	0.089	0.06239
TSENG_IRS1_TARGETS_DN	C2:CGP	89	0.089	0.06757
IL21_UP.V1_UP	C6:All	93	0.089	0.06266
NING_CHRONIC_OBSTRUCTIVE_PULMONARY_DISEASE_DN	C2:CGP	71	0.0887	0.06488
MYC_UP.V1_DN	C6:All	88	0.0885	0.06861
MODULE_6	C4:CM	229	0.0883	0.03892
CCCAGAG,MIR-326	C3:MIR	96	0.0883	0.06297
CAHOY_OLIGODENDROCUTIC	C6:All	68	0.0882	0.07205
REACTOME_TRAF6_MEDIATED_INDUCTION_OF_NFKB_AND_MAP_KINASES_UPON_TLR7_8_OR_9_ACTIVATION	C2:CP:Reactome	52	0.0882	0.08079
LEIN_PONS_MARKERS	C2:CGP	52	0.0881	0.09558
GSE17721_LPS_VS_CPG_24H_BMDM_UP	C7:All	122	0.0881	0.05584
GSE34205_HEALTHY_VS_RSV_INF_INFANT_PBMC_UP	C7:All	111	0.0879	0.05431
PRC2_SUZ12_UP.V1_DN	C6:All	91	0.0879	0.06196
MODULE_23	C4:CM	286	0.0879	0.0361
GSE18791_CTRL_VS_NEWCASTLE_VIRUS_DC_10H_DN	C7:All	125	0.0876	0.04852
MORF_PRDX3	C4:CGN	58	0.0875	0.0718
PENG_LEUCINE_DEPRIVATION_UP	C2:CGP	91	0.0875	0.05939
RESPONSE_TO_EXTERNAL_STIMULUS	C5:BP	126	0.0873	0.05296
ZHANG_TLX_TARGETS_UP	C2:CGP	53	0.0872	0.08738
BLALOCK_ALZHEIMERS_DISEASE_INCIPIENT_DN	C2:CGP	121	0.0871	0.05418
CHAUHAN_RESPONSE_TO_METHOXYESTRADIOL_DN	C2:CGP	62	0.087	0.07327
GSE2826_WT_VS_XID_BCELL_UP	C7:All	136	0.0868	0.05123
HALLMARK_FATTY_ACID_METABOLISM	H:All	101	0.0868	0.05657
PIGF_UP.V1_DN	C6:All	92	0.0867	0.06404
GSE17721_0.5H_VS_12H_POLYIC_BMDM_UP	C7:All	120	0.0866	0.05695
MORF_EIF3S2	C4:CGN	170	0.086	0.04565
KIM_ALL_DISORDERS_OLIGODENDROCYTE_NUMBER_CORR_UP	C2:CGP	514	0.0859	0.02625
RAPA_EARLY_UP.V1_DN	C6:All	113	0.0859	0.05947
REACTOME_TCA_CYCLE_AND_RESPIRATORY_ELECTRON_TRANSPORT	C2:CP:Reactome	63	0.0858	0.06654
MIKKELSEN_MCV6_HCP_WITH_H3K27ME3	C2:CGP	207	0.0857	0.04137
GSE360_L_DONOVANI_VS_L_MAJOR_DC_DN	C7:All	112	0.0857	0.05243
GTCNYYATGR_UNKNOWN	C3:TFT	69	0.0856	0.0699
ENK_UV_RESPONSE_KERATINOCYTE_UP	C2:CGP	294	0.0855	0.0352
GSE39820_TGFBETA1_VS_TGFBETA3_IN_IL6_TREATED_CD4_TCELL_DN	C7:All	109	0.0854	0.0576
BENPORATH_MYC_TARGETS_WITH_EBOX	C2:CGP	128	0.0853	0.05293
DARWICHE_PAPILLOMA_RISK_LOW_UP	C2:CGP	75	0.0852	0.06307
REACTOME_CLASS_A1_RHODOPSIN_LIKE_RECEPTORS	C2:CP:Reactome	72	0.0852	0.07343
NEUROGENESIS	C5:BP	64	0.0852	0.06781
ZHANG_TLX_TARGETS_36HR_UP	C2:CGP	150	0.085	0.04687
DELACROIX_RARG_BOUND_MEF	C2:CGP	227	0.0849	0.0377
GSE3982_EOSINOPHIL_VS_MAST_CELL_DN	C7:All	129	0.0844	0.05211
APOPTOSIS_GO	C5:BP	254	0.0844	0.03715
PROGRAMMED_CELL_DEATH	C5:BP	254	0.0844	0.03715
GSE17721_0.5H_VS_24H_PAM3CSK4_BMDM_UP	C7:All	133	0.0844	0.04848
GSE18791_CTRL_VS_NEWCASTLE_VIRUS_DC_8H_DN	C7:All	117	0.0842	0.05053
MODULE_13	C4:CM	272	0.0839	0.03381
GCGNNANTTCC_UNKNOWN	C3:TFT	89	0.0838	0.06291
GSE360_CTRL_VS_M_TUBERCULOSIS_DC_DN	C7:All	108	0.0837	0.05478
GSE10325_BCELL_VS_LUPUS_BCELL_DN	C7:All	128	0.0836	0.05097
GSE360_L_MAJOR_VS_T_GONDII_MAC_DN	C7:All	130	0.0833	0.05046
SMID_BREAST_CANCER_LUMINAL_B_UP	C2:CGP	99	0.0831	0.06109
V$CACCCBINDINGFACTOR_Q6	C3:TFT	164	0.0831	0.04482
GSE22886_UNSTIM_VS_IL2_STIM_NKCELL_DN	C7:All	138	0.0828	0.04873
NIKOLSKY_BREAST_CANCER_11Q12_Q14_AMPLICON	C2:CGP	95	0.0827	0.06064
GSE17721_CPG_VS_GARDIQUIMOD_12H_BMDM_UP	C7:All	115	0.0827	0.05557
GSE15659_CD45RA_NEG_CD4_TCELL_VS_NONSUPPRESSIVE_TCELL_DN	C7:All	109	0.0825	0.05662
BROWNE_HCMV_INFECTION_18HR_DN	C2:CGP	104	0.0823	0.05885
MITOCHONDRION	C5:CC	206	0.0823	0.03895
GSE3982_BCELL_VS_NKCELL_DN	C7:All	102	0.0823	0.06003
TRANSCRIPTION_REPRESSOR_ACTIVITY	C5:MF	110	0.0822	0.05497
GAGCCAG,MIR-149	C3:MIR	102	0.0821	0.05595
GSE30083_SP1_VS_SP3_THYMOCYTE_UP	C7:All	124	0.082	0.05319
GSE29618_PRE_VS_DAY7_FLU_VACCINE_MONOCYTE_DN	C7:All	124	0.082	0.04806
GSE17721_CTRL_VS_PAM3CSK4_0.5H_BMDM_DN	C7:All	119	0.0819	0.05373
GTTGNYNNRGNAAC_UNKNOWN	C3:TFT	76	0.0817	0.06714
HSIAO_LIVER_SPECIFIC_GENES	C2:CGP	101	0.0816	0.06012
MODULE_1	C4:CM	254	0.0816	0.03626
CROONQUIST_NRAS_VS_STROMAL_STIMULATION_DN	C2:CGP	56	0.0815	0.08134
GSE22886_NAIVE_CD4_TCELL_VS_48H_ACT_TH1_UP	C7:All	136	0.081	0.04738
GSE15930_STIM_VS_STIM_AND_TRICHOSTATINA_48H_CD8_T_CELL_DN	C7:All	129	0.081	0.05225
GSE17721_POLYIC_VS_CPG_16H_BMDM_DN	C7:All	125	0.0807	0.05379
GRADE_COLON_AND_RECTAL_CANCER_DN	C2:CGP	61	0.0807	0.07712
GSE17721_POLYIC_VS_CPG_16H_BMDM_UP	C7:All	131	0.0806	0.0487
GSE17721_4H_VS_24H_POLYIC_BMDM_UP	C7:All	117	0.0805	0.05221
MORF_ERCC2	C4:CGN	73	0.0804	0.06706
GSE13493_DP_VS_CD8POS_THYMOCYTE_DN	C7:All	122	0.0802	0.04982
NERVOUS_SYSTEM_DEVELOPMENT	C5:BP	245	0.0802	0.03715
chr16p11	C1:All	54	0.08	0.08024
V$ELK1_01	C3:TFT	182	0.0798	0.04377
GSE12845_IGD_POS_BLOOD_VS_PRE_GC_TONSIL_BCELL_UP	C7:All	120	0.0798	0.05822
MARTORIATI_MDM4_TARGETS_FETAL_LIVER_UP	C2:CGP	152	0.0797	0.04468
GSE3982_EOSINOPHIL_VS_NEUTROPHIL_DN	C7:All	117	0.0796	0.05486
GSE3337_CTRL_VS_16H_IFNG_IN_CD8POS_DC_DN	C7:All	122	0.0795	0.05166
BRUINS_UVC_RESPONSE_VIA_TP53_GROUP_C	C2:CGP	52	0.0794	0.0826
GSE360_CTRL_VS_L_DONOVANI_MAC_UP	C7:All	138	0.079	0.05205
WCAANNNYCAG_UNKNOWN	C3:TFT	161	0.079	0.04652
COLINA_TARGETS_OF_4EBP1_AND_4EBP2	C2:CGP	220	0.0789	0.04155
MIKKELSEN_IPS_LCP_WITH_H3K4ME3	C2:CGP	81	0.0789	0.06778
V$CP2_02	C3:TFT	149	0.0788	0.04691
GSE22886_NAIVE_CD4_TCELL_VS_48H_ACT_TH2_UP	C7:All	128	0.0786	0.05244
GSE17974_0H_VS_4H_IN_VITRO_ACT_CD4_TCELL_DN	C7:All	123	0.0786	0.05343
GSE17721_CTRL_VS_POLYIC_0.5H_BMDM_DN	C7:All	117	0.0786	0.05391
MORF_TPR	C4:CGN	112	0.0786	0.0547
GSE27786_LIN_NEG_VS_BCELL_DN	C7:All	141	0.0785	0.04847
MORF_NF1	C4:CGN	95	0.0783	0.06115
CAGCCTC,MIR-485-5P	C3:MIR	103	0.0782	0.0606
SCHLOSSER_SERUM_RESPONSE_AUGMENTED_BY_MYC	C2:CGP	68	0.0781	0.07151
GSE6269_E_COLI_VS_STREP_PNEUMO_INF_PBMC_DN	C7:All	85	0.0777	0.06618
GSE360_L_MAJOR_VS_B_MALAYI_HIGH_DOSE_MAC_DN	C7:All	128	0.0776	0.05256
V$ZIC2_01	C3:TFT	157	0.0776	0.04847
GTTRYCATRR_UNKNOWN	C3:TFT	99	0.0776	0.05404
GSE15659_NAIVE_CD4_TCELL_VS_RESTING_TREG_DN	C7:All	97	0.0775	0.05892
IMMUNE_SYSTEM_PROCESS	C5:BP	148	0.0775	0.04818
ATGCTGG,MIR-338	C3:MIR	71	0.0775	0.07258
IMMUNE_RESPONSE	C5:BP	92	0.0773	0.0592
MODULE_9	C4:CM	77	0.0771	0.06966
MODULE_289	C4:CM	54	0.0771	0.08247
MIKKELSEN_MEF_HCP_WITH_H3K27ME3	C2:CGP	253	0.0769	0.03551
GSE9037_WT_VS_IRAK4_KO_LPS_4H_STIM_BMDM_DN	C7:All	124	0.0769	0.05276
BURTON_ADIPOGENESIS_6	C2:CGP	123	0.0766	0.05039
KEGG_NEUROACTIVE_LIGAND_RECEPTOR_INTERACTION	C2:CP:KEGG	97	0.0765	0.06118
V$CREB_Q2_01	C3:TFT	154	0.0765	0.04384
GSE6269_FLU_VS_E_COLI_INF_PBMC_UP	C7:All	111	0.0765	0.05583
DARWICHE_SQUAMOUS_CELL_CARCINOMA_UP	C2:CGP	75	0.0764	0.06457
WONG_MITOCHONDRIA_GENE_MODULE	C2:CGP	114	0.0761	0.04942
MORF_UNG	C4:CGN	52	0.076	0.07434
KEGG_ALZHEIMERS_DISEASE	C2:CP:KEGG	86	0.076	0.06275
MODULE_47	C4:CM	150	0.0759	0.04786
GSE17721_0.5H_VS_8H_GARDIQUIMOD_BMDM_DN	C7:All	133	0.0758	0.05054
V$ARP1_01	C3:TFT	102	0.0757	0.06048
MISSIAGLIA_REGULATED_BY_METHYLATION_UP	C2:CGP	68	0.0752	0.07007
GSE15930_STIM_VS_STIM_AND_IFNAB_48H_CD8_T_CELL_UP	C7:All	131	0.0752	0.05287
GSE10239_MEMORY_VS_DAY4.5_EFF_CD8_TCELL_UP	C7:All	116	0.0752	0.05397
MORF_CSNK1D	C4:CGN	51	0.075	0.08614
V$HNF4_DR1_Q3	C3:TFT	138	0.0748	0.04866
GSE29617_CTRL_VS_DAY3_TIV_FLU_VACCINE_PBMC_2008_DN	C7:All	119	0.0747	0.05234
GSE17974_CTRL_VS_ACT_IL4_AND_ANTI_IL12_2H_CD4_TCELL_UP	C7:All	114	0.0747	0.05616
RB_P130_DN.V1_UP	C6:All	68	0.0746	0.06849
GSE29617_CTRL_VS_DAY7_TIV_FLU_VACCINE_PBMC_2008_DN	C7:All	118	0.0746	0.05393
MODULE_486	C4:CM	65	0.0746	0.07587
GSE360_L_DONOVANI_VS_L_MAJOR_MAC_DN	C7:All	116	0.0744	0.05282
GSE10463_CD40L_AND_VA347_VS_CD40L_IN_DC_DN	C7:All	77	0.0744	0.07179
GSE3982_EFF_MEMORY_CD4_TCELL_VS_TH1_DN	C7:All	122	0.0743	0.05281
GSE13306_RA_VS_UNTREATED_TREG_DN	C7:All	107	0.0742	0.0565
OXIDOREDUCTASE_ACTIVITY	C5:MF	164	0.0741	0.04572
GSE15659_RESTING_VS_ACTIVATED_TREG_DN	C7:All	121	0.0741	0.05205
GSE7460_WT_VS_FOXP3_HET_ACT_TCONV_UP	C7:All	131	0.0739	0.04643
PID_SMAD2_3NUCLEARPATHWAY	C2:CP:Other	55	0.0739	0.0778
V$NERF_Q2	C3:TFT	150	0.0739	0.04947
GSE17721_LPS_VS_CPG_2H_BMDM_UP	C7:All	126	0.0737	0.04891
OHGUCHI_LIVER_HNF4A_TARGETS_DN	C2:CGP	55	0.0737	0.07662
GSE17721_CTRL_VS_CPG_24H_BMDM_UP	C7:All	122	0.0736	0.05535
REACTOME_FATTY_ACID_TRIACYLGLYCEROL_AND_KETONE_BODY_METABOLISM	C2:CP:Reactome	123	0.0735	0.0543
V$PPAR_DR1_Q2	C3:TFT	163	0.0734	0.04779
GSE15930_NAIVE_VS_72H_IN_VITRO_STIM_IL12_CD8_TCELL_DN	C7:All	118	0.0733	0.05208
GSE17721_LPS_VS_PAM3CSK4_6H_BMDM_DN	C7:All	116	0.0733	0.05492
GSE339_CD8POS_VS_CD4CD8DN_DC_IN_CULTURE_UP	C7:All	130	0.0732	0.04948
AMIT_EGF_RESPONSE_480_HELA	C2:CGP	111	0.073	0.05558
GSE360_CTRL_VS_L_MAJOR_MAC_UP	C7:All	123	0.0729	0.05268
GSE31082_DP_VS_CD4_SP_THYMOCYTE_DN	C7:All	131	0.0728	0.04831
WOOD_EBV_EBNA1_TARGETS_UP	C2:CGP	68	0.0727	0.07134
SENGUPTA_EBNA1_ANTICORRELATED	C2:CGP	80	0.0727	0.06445
GSE6566_STRONG_VS_WEAK_DC_STIMULATED_CD4_TCELL_UP	C7:All	87	0.0727	0.065
VERHAAK_GLIOBLASTOMA_NEURAL	C2:CGP	94	0.0727	0.05756
MODULE_151	C4:CM	159	0.0725	0.04692
COULOUARN_TEMPORAL_TGFB1_SIGNATURE_DN	C2:CGP	87	0.0723	0.06412
GSE6269_FLU_VS_STREP_PNEUMO_INF_PBMC_DN	C7:All	84	0.0722	0.06822
GSE17721_LPS_VS_POLYIC_4H_BMDM_DN	C7:All	136	0.0722	0.04986
GSE27786_BCELL_VS_NKTCELL_DN	C7:All	125	0.0722	0.05162
MODULE_66	C4:CM	396	0.0722	0.03121
POSITIVE_REGULATION_OF_CELL_PROLIFERATION	C5:BP	70	0.0721	0.07415
LOCKWOOD_AMPLIFIED_IN_LUNG_CANCER	C2:CGP	156	0.0721	0.04462
TRANSFERASE_ACTIVITY_TRANSFERRING_HEXOSYL_GROUPS	C5:MF	50	0.072	0.08451
ROPERO_HDAC2_TARGETS	C2:CGP	67	0.072	0.07349
V$AP2REP_01	C3:TFT	109	0.0718	0.05973
ION_TRANSMEMBRANE_TRANSPORTER_ACTIVITY	C5:MF	136	0.0718	0.05194
YAO_TEMPORAL_RESPONSE_TO_PROGESTERONE_CLUSTER_13	C2:CGP	103	0.0718	0.0602
MODULE_152	C4:CM	60	0.0717	0.06917
GSE24634_IL4_VS_CTRL_TREATED_NAIVE_CD4_TCELL_DAY7_UP	C7:All	119	0.0717	0.05135
GSE22886_IL2_VS_IL15_STIM_NKCELL_DN	C7:All	114	0.0715	0.05205
SATO_SILENCED_BY_METHYLATION_IN_PANCREATIC_CANCER_1	C2:CGP	213	0.0714	0.03913
GSE18791_CTRL_VS_NEWCASTLE_VIRUS_DC_6H_DN	C7:All	132	0.0713	0.04823
GSE17721_PAM3CSK4_VS_GADIQUIMOD_12H_BMDM_UP	C7:All	123	0.0713	0.05264
GSE17721_LPS_VS_CPG_4H_BMDM_UP	C7:All	141	0.0712	0.04914
SYSTEM_DEVELOPMENT	C5:BP	474	0.0712	0.02856
JOHNSTONE_PARVB_TARGETS_2_UP	C2:CGP	75	0.0712	0.06442
GSE17721_LPS_VS_CPG_12H_BMDM_DN	C7:All	129	0.071	0.05231
GSE3982_DC_VS_BASOPHIL_UP	C7:All	132	0.071	0.05084
GCTCTTG,MIR-335	C3:MIR	59	0.0709	0.08139
CHANG_CORE_SERUM_RESPONSE_UP	C2:CGP	133	0.0709	0.04901
ACTIN_CYTOSKELETON_ORGANIZATION_AND_BIOGENESIS	C5:BP	72	0.0709	0.07255
GSE3982_NEUTROPHIL_VS_CENT_MEMORY_CD4_TCELL_UP	C7:All	125	0.0707	0.05256
HELLER_SILENCED_BY_METHYLATION_UP	C2:CGP	137	0.0707	0.04807
KRAS.600.LUNG.BREAST_UP.V1_DN	C6:All	127	0.0707	0.05252
SUBSTRATE_SPECIFIC_TRANSPORTER_ACTIVITY	C5:MF	194	0.0707	0.04303
GSE29614_CTRL_VS_DAY3_TIV_FLU_VACCINE_PBMC_DN	C7:All	64	0.0706	0.07164
BANDRES_RESPONSE_TO_CARMUSTIN_MGMT_48HR_DN	C2:CGP	77	0.0706	0.0697
DEFENSE_RESPONSE	C5:BP	99	0.0706	0.0577
TISSUE_DEVELOPMENT	C5:BP	60	0.0705	0.06963
V$YY1_01	C3:TFT	153	0.0703	0.04556
MODULE_93	C4:CM	103	0.0702	0.05789
PICCALUGA_ANGIOIMMUNOBLASTIC_LYMPHOMA_UP	C2:CGP	140	0.0701	0.04784
PID_ERBB1_DOWNSTREAM_PATHWAY	C2:CP:Other	65	0.0697	0.07285
CAIRO_LIVER_DEVELOPMENT_DN	C2:CGP	106	0.0696	0.06015
YAMAZAKI_TCEB3_TARGETS_UP	C2:CGP	115	0.0695	0.0548
GSE29618_PRE_VS_DAY7_FLU_VACCINE_MDC_UP	C7:All	105	0.0694	0.05019
GSE20366_CD103_POS_VS_CD103_KLRG1_DP_TREG_UP	C7:All	126	0.0694	0.05234
GSE29618_PRE_VS_DAY7_POST_LAIV_FLU_VACCINE_MONOCYTE_UP	C7:All	115	0.0694	0.05312
MODULE_100	C4:CM	390	0.0694	0.03146
DELACROIX_RAR_BOUND_ES	C2:CGP	265	0.0693	0.03669
TGACCTTG_V$SF1_Q6	C3:TFT	147	0.0693	0.04694
GSE18791_UNSTIM_VS_NEWCATSLE_VIRUS_DC_2H_DN	C7:All	84	0.0693	0.06311
GSE13411_NAIVE_VS_MEMORY_BCELL_DN	C7:All	121	0.0693	0.05072
JIANG_VHL_TARGETS	C2:CGP	92	0.0692	0.05961
TTCYRGAA_UNKNOWN	C3:TFT	214	0.069	0.04094
GSE3982_BASOPHIL_VS_EFF_MEMORY_CD4_TCELL_DN	C7:All	113	0.069	0.05697
ICHIBA_GRAFT_VERSUS_HOST_DISEASE_35D_UP	C2:CGP	68	0.0688	0.07424
GSE360_DC_VS_MAC_B_MALAYI_LOW_DOSE_UP	C7:All	126	0.0688	0.05025
GSE17721_12H_VS_24H_LPS_BMDM_DN	C7:All	121	0.0687	0.05204
BYSTRYKH_HEMATOPOIESIS_STEM_CELL_AND_BRAIN_QTL_TRANS	C2:CGP	120	0.0687	0.05302
E2F1_UP.V1_UP	C6:All	121	0.0687	0.0561
GSE9006_TYPE_1_DIABETES_AT_DX_VS_1MONTH_POST_DX_PBMC_UP	C7:All	130	0.0686	0.04911
GSE3982_EOSINOPHIL_VS_EFF_MEMORY_CD4_TCELL_DN	C7:All	105	0.0686	0.05891
KYNG_DNA_DAMAGE_DN	C2:CGP	129	0.0686	0.05462
GSE360_L_DONOVANI_VS_M_TUBERCULOSIS_MAC_UP	C7:All	112	0.0685	0.05543
MODULE_12	C4:CM	249	0.0685	0.03718
PDGF_UP.V1_DN	C6:All	57	0.0683	0.06779
REACTOME_FACTORS_INVOLVED_IN_MEGAKARYOCYTE_DEVELOPMENT_AND_PLATELET_PRODUCTION	C2:CP:Reactome	59	0.0682	0.07645
HELLER_HDAC_TARGETS_SILENCED_BY_METHYLATION_DN	C2:CGP	178	0.0682	0.04371
GSE339_CD4POS_VS_CD4CD8DN_DC_UP	C7:All	119	0.0681	0.05433
ALCALAY_AML_BY_NPM1_LOCALIZATION_UP	C2:CGP	82	0.0681	0.06346
JAEGER_METASTASIS_DN	C2:CGP	109	0.0681	0.05443
WELCSH_BRCA1_TARGETS_UP	C2:CGP	121	0.0677	0.05198
GSE360_DC_VS_MAC_B_MALAYI_LOW_DOSE_DN	C7:All	130	0.0677	0.04936
BHAT_ESR1_TARGETS_VIA_AKT1_UP	C2:CGP	175	0.0675	0.04491
GSE339_EX_VIVO_VS_IN_CULTURE_CD4POS_DC_UP	C7:All	134	0.0674	0.04935
GSE17721_LPS_VS_POLYIC_4H_BMDM_UP	C7:All	118	0.0674	0.05266
GSE15215_CD2_POS_VS_NEG_PDC_UP	C7:All	115	0.0673	0.04859
POSITIVE_REGULATION_OF_DEVELOPMENTAL_PROCESS	C5:BP	133	0.0672	0.05006
ROSS_AML_WITH_PML_RARA_FUSION	C2:CGP	50	0.0672	0.08888
GSE14769_UNSTIM_VS_40MIN_LPS_BMDM_UP	C7:All	109	0.0671	0.04797
V$MAZR_01	C3:TFT	140	0.0669	0.04832
MARTENS_TRETINOIN_RESPONSE_DN	C2:CGP	394	0.0669	0.03088
SEXUAL_REPRODUCTION	C5:BP	54	0.0669	0.07693
GSE3982_EFF_MEMORY_CD4_TCELL_VS_NKCELL_DN	C7:All	123	0.0665	0.05523
GSE17721_PAM3CSK4_VS_CPG_0.5H_BMDM_UP	C7:All	133	0.0662	0.04635
V$BACH2_01	C3:TFT	147	0.0662	0.04925
SERVITJA_ISLET_HNF1A_TARGETS_UP	C2:CGP	105	0.0661	0.05646
GSE19825_NAIVE_VS_DAY3_EFF_CD8_TCELL_UP	C7:All	99	0.0658	0.05673
GSE24142_DN2_VS_DN3_THYMOCYTE_UP	C7:All	119	0.0658	0.05399
TGFB_UP.V1_UP	C6:All	114	0.0657	0.05177
GSE9650_NAIVE_VS_EFF_CD8_TCELL_DN	C7:All	115	0.0656	0.05106
YAGI_AML_SURVIVAL	C2:CGP	73	0.0656	0.07499
GSE11924_TFH_VS_TH1_CD4_TCELL_DN	C7:All	108	0.0656	0.05415
CALCIUM_ION_BINDING	C5:MF	59	0.0656	0.07931
NEGATIVE_REGULATION_OF_CELL_PROLIFERATION	C5:BP	92	0.0655	0.06059
KAYO_AGING_MUSCLE_DN	C2:CGP	79	0.0654	0.06011
MODULE_111	C4:CM	73	0.065	0.06681
V$E4BP4_01	C3:TFT	146	0.065	0.04895
EXTRACELLULAR_MATRIX	C5:CC	56	0.065	0.07995
NEGATIVE_REGULATION_OF_DEVELOPMENTAL_PROCESS	C5:BP	110	0.0649	0.05355
MORF_RAB1A	C4:CGN	135	0.0649	0.05186
CUI_TCF21_TARGETS_2_UP	C2:CGP	245	0.0649	0.03816
GSE15930_NAIVE_VS_48H_IN_VITRO_STIM_IFNAB_CD8_TCELL_DN	C7:All	127	0.0647	0.04739
GSE17721_CTRL_VS_LPS_4H_BMDM_UP	C7:All	136	0.0647	0.04782
FARMER_BREAST_CANCER_APOCRINE_VS_BASAL	C2:CGP	207	0.0647	0.03966
CELLULAR_LIPID_METABOLIC_PROCESS	C5:BP	153	0.0646	0.04975
GSE3982_NKCELL_VS_TH1_UP	C7:All	112	0.0645	0.05455
chr17q25	C1:All	89	0.0644	0.05957
GSE17721_LPS_VS_POLYIC_0.5H_BMDM_DN	C7:All	119	0.0644	0.05173
LIM_MAMMARY_STEM_CELL_UP	C2:CGP	322	0.0643	0.03179
BOYLAN_MULTIPLE_MYELOMA_D_DN	C2:CGP	54	0.0643	0.07615
SHAFFER_IRF4_TARGETS_IN_ACTIVATED_B_LYMPHOCYTE	C2:CGP	52	0.0643	0.08508
MORF_NOS2A	C4:CGN	155	0.0642	0.05052
GNF2_SMC4L1	C4:CGN	51	0.0642	0.08116
BLALOCK_ALZHEIMERS_DISEASE_DN	C2:CGP	875	0.0642	0.02055
MORF_AP2M1	C4:CGN	131	0.0641	0.05241
GSE31082_DP_VS_CD8_SP_THYMOCYTE_DN	C7:All	123	0.0641	0.05124
V$PAX4_03	C3:TFT	168	0.0641	0.04474
PDGF_ERK_DN.V1_DN	C6:All	102	0.064	0.05697
MODULE_137	C4:CM	386	0.0639	0.03177
WIERENGA_STAT5A_TARGETS_DN	C2:CGP	129	0.0639	0.0535
GSE12845_IGD_POS_BLOOD_VS_NAIVE_TONSIL_BCELL_UP	C7:All	125	0.0638	0.05378
REACTOME_L1CAM_INTERACTIONS	C2:CP:Reactome	58	0.0638	0.0616
GSE22886_NAIVE_CD8_TCELL_VS_DC_DN	C7:All	138	0.0637	0.04938
GSE9650_GP33_VS_GP276_LCMV_SPECIFIC_EXHAUSTED_CD8_TCELL_UP	C7:All	105	0.0637	0.05961
GRADE_COLON_AND_RECTAL_CANCER_UP	C2:CGP	180	0.0635	0.04414
LEE_LIVER_CANCER_SURVIVAL_UP	C2:CGP	79	0.0634	0.0682
GSE360_LOW_DOSE_B_MALAYI_VS_M_TUBERCULOSIS_DC_DN	C7:All	120	0.0634	0.04947
GSE17721_LPS_VS_POLYIC_12H_BMDM_UP	C7:All	142	0.0631	0.04716
SMIRNOV_CIRCULATING_ENDOTHELIOCYTES_IN_CANCER_UP	C2:CGP	99	0.0631	0.06325
GSE12845_IGD_POS_VS_NEG_BLOOD_BCELL_UP	C7:All	117	0.0631	0.05239
WGGAATGY_V$TEF1_Q6	C3:TFT	217	0.063	0.04021
MORF_STK17A	C4:CGN	96	0.063	0.06141
NIKOLSKY_MUTATED_AND_AMPLIFIED_IN_BREAST_CANCER	C2:CGP	61	0.0629	0.0754
GSE3982_DC_VS_MAC_LPS_STIM_DN	C7:All	117	0.0629	0.05762
GSE15659_CD45RA_NEG_CD4_TCELL_VS_ACTIVATED_TREG_UP	C7:All	102	0.0628	0.05869
MORF_SKP1A	C4:CGN	134	0.0627	0.04661
YGTCCTTGR_UNKNOWN	C3:TFT	63	0.0626	0.07084
KARLSSON_TGFB1_TARGETS_UP	C2:CGP	82	0.0626	0.05792
ORGANELLE_ORGANIZATION_AND_BIOGENESIS	C5:BP	318	0.0625	0.03389
GSE360_L_DONOVANI_VS_M_TUBERCULOSIS_DC_DN	C7:All	119	0.0625	0.05506
GSE17721_POLYIC_VS_CPG_6H_BMDM_UP	C7:All	141	0.0624	0.04788
GSE13306_TREG_VS_TCONV_SPLEEN_UP	C7:All	124	0.0624	0.05651
MORF_PPP1CC	C4:CGN	118	0.0624	0.04793
ENK_UV_RESPONSE_EPIDERMIS_UP	C2:CGP	163	0.0624	0.04672
CTCTGGA,MIR-520A,MIR-525	C3:MIR	110	0.0623	0.05377
KEGG_CELL_ADHESION_MOLECULES_CAMS	C2:CP:KEGG	60	0.0623	0.06512
MORF_TERF2IP	C4:CGN	73	0.0623	0.0737
GSE24142_EARLY_THYMIC_PROGENITOR_VS_DN2_THYMOCYTE_DN	C7:All	107	0.0622	0.05416
CHARAFE_BREAST_CANCER_LUMINAL_VS_BASAL_UP	C2:CGP	251	0.0621	0.03709
MULTICELLULAR_ORGANISMAL_DEVELOPMENT	C5:BP	569	0.062	0.02643
LEE_AGING_CEREBELLUM_UP	C2:CGP	50	0.0619	0.09065
GSE17721_LPS_VS_CPG_2H_BMDM_DN	C7:All	111	0.0616	0.0544
GSE360_DC_VS_MAC_B_MALAYI_HIGH_DOSE_DN	C7:All	126	0.0616	0.05506
PROTEINACEOUS_EXTRACELLULAR_MATRIX	C5:CC	55	0.0615	0.08125
GSE17721_LPS_VS_GARDIQUIMOD_1H_BMDM_UP	C7:All	100	0.0615	0.05726
KRAS.KIDNEY_UP.V1_DN	C6:All	51	0.0614	0.09345
ORGAN_DEVELOPMENT	C5:BP	289	0.0614	0.03592
GCM_FANCC	C4:CGN	57	0.0613	0.08432
YAO_TEMPORAL_RESPONSE_TO_PROGESTERONE_CLUSTER_0	C2:CGP	56	0.0613	0.08215
GTGACTT,MIR-224	C3:MIR	111	0.0612	0.05484
MILI_PSEUDOPODIA_HAPTOTAXIS_DN	C2:CGP	467	0.0612	0.02796
GSE360_T_GONDII_VS_M_TUBERCULOSIS_DC_UP	C7:All	114	0.0612	0.05565
CELL_DEVELOPMENT	C5:BP	350	0.0612	0.0318
GSE3982_DC_VS_EFF_MEMORY_CD4_TCELL_UP	C7:All	135	0.0611	0.05121
GSE17721_PAM3CSK4_VS_GADIQUIMOD_16H_BMDM_UP	C7:All	124	0.0611	0.05181
MORF_EIF3S6	C4:CGN	64	0.061	0.07005
ANATOMICAL_STRUCTURE_DEVELOPMENT	C5:BP	549	0.061	0.02706
DARWICHE_SQUAMOUS_CELL_CARCINOMA_DN	C2:CGP	104	0.0609	0.05098
ANTI_APOPTOSIS	C5:BP	65	0.0609	0.06678
LOPEZ_MBD_TARGETS	C2:CGP	577	0.0609	0.02566
GSE14769_UNSTIM_VS_20MIN_LPS_BMDM_UP	C7:All	88	0.0607	0.06387
GSE3337_4H_VS_16H_IFNG_IN_CD8POS_DC_DN	C7:All	103	0.0607	0.05821
MCCLUNG_COCAINE_REWARD_5D	C2:CGP	59	0.0606	0.08166
GSE15930_STIM_VS_STIM_AND_IFNAB_72H_CD8_T_CELL_DN	C7:All	121	0.0606	0.05361
KAECH_DAY15_EFF_VS_MEMORY_CD8_TCELL_DN	C7:All	127	0.0606	0.05633
TONKS_TARGETS_OF_RUNX1_RUNX1T1_FUSION_HSC_DN	C2:CGP	101	0.0605	0.06312
GSE29618_PRE_VS_DAY7_POST_TIV_FLU_VACCINE_MONOCYTE_DN	C7:All	127	0.0605	0.0519
LEIN_CEREBELLUM_MARKERS	C2:CGP	55	0.0604	0.07304
LIPID_METABOLIC_PROCESS	C5:BP	192	0.0604	0.04429
GSE14350_TREG_VS_TEFF_IN_IL2RB_KO_DN	C7:All	97	0.0604	0.05915
GSE2706_UNSTIM_VS_8H_R848_DC_UP	C7:All	103	0.0604	0.05676
WEST_ADRENOCORTICAL_TUMOR_DN	C2:CGP	344	0.0603	0.03209
JUBAN_TARGETS_OF_SPI1_AND_FLI1_DN	C2:CGP	50	0.0603	0.07802
GSE3982_EOSINOPHIL_VS_BASOPHIL_UP	C7:All	125	0.0603	0.05021
GSE3982_DC_VS_NEUTROPHIL_LPS_STIM_DN	C7:All	101	0.0602	0.05537
MORF_RAD23A	C4:CGN	243	0.0602	0.03755
GSE24634_IL4_VS_CTRL_TREATED_NAIVE_CD4_TCELL_DAY5_DN	C7:All	119	0.0602	0.05039
GSE17721_CPG_VS_GARDIQUIMOD_4H_BMDM_UP	C7:All	108	0.0602	0.05458
GRADE_COLON_CANCER_UP	C2:CGP	482	0.06	0.02736
DEBIASI_APOPTOSIS_BY_REOVIRUS_INFECTION_DN	C2:CGP	196	0.0599	0.04096
GSE17721_POLYIC_VS_CPG_0.5H_BMDM_UP	C7:All	103	0.0599	0.05909
V$AP1_Q6	C3:TFT	156	0.0599	0.0477
MODULE_19	C4:CM	207	0.0598	0.04189
GSE9037_WT_VS_IRAK4_KO_LPS_1H_STIM_BMDM_UP	C7:All	132	0.0596	0.053
GSE3982_CENT_MEMORY_CD4_TCELL_VS_TH2_DN	C7:All	115	0.0595	0.0546
TGAYRTCA_V$ATF3_Q6	C3:TFT	329	0.0595	0.03372
V$STAT5B_01	C3:TFT	145	0.0595	0.04854
YAGI_AML_WITH_T_9_11_TRANSLOCATION	C2:CGP	85	0.0595	0.05878
LIU_VAV3_PROSTATE_CARCINOGENESIS_UP	C2:CGP	57	0.0595	0.08173
V$PR_01	C3:TFT	84	0.0594	0.06204
GAUSSMANN_MLL_AF4_FUSION_TARGETS_F_UP	C2:CGP	121	0.0594	0.05428
GSE17974_0H_VS_0.5H_IN_VITRO_ACT_CD4_TCELL_DN	C7:All	95	0.0594	0.06023
GSE10239_NAIVE_VS_KLRG1HIGH_EFF_CD8_TCELL_UP	C7:All	110	0.0593	0.05759
GSE17721_0.5H_VS_8H_CPG_BMDM_UP	C7:All	135	0.0593	0.05049
GSE20366_EX_VIVO_VS_HOMEOSTATIC_CONVERSION_TREG_DN	C7:All	116	0.0592	0.05733
GSE9650_EFFECTOR_VS_EXHAUSTED_CD8_TCELL_UP	C7:All	137	0.0588	0.04811
UDAYAKUMAR_MED1_TARGETS_UP	C2:CGP	86	0.0588	0.06193
MODULE_11	C4:CM	389	0.0587	0.03186
ACTWSNACTNY_UNKNOWN	C3:TFT	70	0.0585	0.06549
BMI1_DN.V1_UP	C6:All	89	0.0585	0.06166
GSE31082_DN_VS_CD4_SP_THYMOCYTE_DN	C7:All	140	0.0584	0.04917
MYAATNNNNNNNGGC_UNKNOWN	C3:TFT	74	0.0584	0.06158
CHEN_METABOLIC_SYNDROM_NETWORK	C2:CGP	722	0.0584	0.02289
GSE22886_DAY1_VS_DAY7_MONOCYTE_IN_CULTURE_DN	C7:All	134	0.0583	0.04607
HALLMARK_EPITHELIAL_MESENCHYMAL_TRANSITION	H:All	134	0.0583	0.05072
SHEPARD_BMYB_MORPHOLINO_DN	C2:CGP	106	0.0581	0.05818
GSE17721_LPS_VS_POLYIC_8H_BMDM_DN	C7:All	131	0.0581	0.04776
GSE360_CTRL_VS_B_MALAYI_LOW_DOSE_MAC_UP	C7:All	127	0.0581	0.05413
REGULATION_OF_PROGRAMMED_CELL_DEATH	C5:BP	196	0.0579	0.04121
REGULATION_OF_APOPTOSIS	C5:BP	196	0.0579	0.04121
GSE31082_DN_VS_CD8_SP_THYMOCYTE_UP	C7:All	140	0.0579	0.04838
V$RP58_01	C3:TFT	117	0.0579	0.04927
GSE2706_R848_VS_R848_AND_LPS_8H_STIM_DC_DN	C7:All	96	0.0579	0.05662
GSE360_T_GONDII_VS_B_MALAYI_HIGH_DOSE_MAC_DN	C7:All	122	0.0578	0.05464
GSE17721_LPS_VS_PAM3CSK4_24H_BMDM_UP	C7:All	134	0.0578	0.04696
GSE6269_E_COLI_VS_STREP_AUREUS_INF_PBMC_DN	C7:All	112	0.0577	0.05363
CYTOSKELETON	C5:CC	227	0.0576	0.03945
V$AP4_Q5	C3:TFT	168	0.0576	0.04653
V$ZF5_01	C3:TFT	160	0.0575	0.04529
TSAI_RESPONSE_TO_IONIZING_RADIATION	C2:CGP	91	0.0574	0.06346
GSE2706_R848_VS_LPS_8H_STIM_DC_UP	C7:All	75	0.0574	0.07534
GSE15930_STIM_VS_STIM_AND_IL-12_24H_CD8_T_CELL_DN	C7:All	101	0.0573	0.05889
GSE360_CTRL_VS_M_TUBERCULOSIS_DC_UP	C7:All	129	0.0573	0.05413
HSIAO_HOUSEKEEPING_GENES	C2:CGP	198	0.0572	0.04103
MYC_UP.V1_UP	C6:All	107	0.0571	0.05383
RNGTGGGC_UNKNOWN	C3:TFT	487	0.0571	0.02719
WIERENGA_STAT5A_TARGETS_GROUP1	C2:CGP	78	0.0571	0.06691
REGULATION_OF_CELL_PROLIFERATION	C5:BP	167	0.0571	0.04611
GSE37416_12H_VS_24H_F_TULARENSIS_LVS_NEUTROPHIL_DN	C7:All	115	0.0569	0.05493
GSE15659_RESTING_VS_ACTIVATED_TREG_UP	C7:All	92	0.0568	0.06264
V$AP4_Q6_01	C3:TFT	157	0.0568	0.04806
GSE32423_CTRL_VS_IL4_MEMORY_CD8_TCELL_UP	C7:All	122	0.0568	0.05188
LIAO_METASTASIS	C2:CGP	352	0.0566	0.03103
MARKEY_RB1_CHRONIC_LOF_DN	C2:CGP	72	0.0566	0.05876
NEMETH_INFLAMMATORY_RESPONSE_LPS_UP	C2:CGP	57	0.0566	0.08124
GSE24634_TEFF_VS_TCONV_DAY10_IN_CULTURE_DN	C7:All	124	0.0566	0.05223
V$MZF1_02	C3:TFT	148	0.0566	0.04764
GSE10239_NAIVE_VS_KLRG1INT_EFF_CD8_TCELL_DN	C7:All	120	0.0565	0.04997
GSE31082_CD4_VS_CD8_SP_THYMOCYTE_DN	C7:All	110	0.0565	0.0499
WCTCNATGGY_UNKNOWN	C3:TFT	50	0.0564	0.0929
CHICAS_RB1_TARGETS_CONFLUENT	C2:CGP	372	0.0564	0.03015
REGULATION_OF_DEVELOPMENTAL_PROCESS	C5:BP	260	0.0564	0.03616
BONOME_OVARIAN_CANCER_SURVIVAL_SUBOPTIMAL_DEBULKING	C2:CGP	334	0.0564	0.03114
TURASHVILI_BREAST_LOBULAR_CARCINOMA_VS_LOBULAR_NORMAL_DN	C2:CGP	52	0.0564	0.08172
GSE1448_ANTI_VALPHA2_VS_VBETA5_DP_THYMOCYTE_DN	C7:All	125	0.0564	0.05286
GSE3982_BCELL_VS_TH1_UP	C7:All	128	0.0562	0.04867
GSE27786_CD8_TCELL_VS_MONO_MAC_UP	C7:All	137	0.0562	0.04795
GSE14000_TRANSLATED_RNA_VS_MRNA_DC_DN	C7:All	87	0.0562	0.06125
BASAKI_YBX1_TARGETS_UP	C2:CGP	166	0.0559	0.04482
V$AP1_Q2	C3:TFT	161	0.0558	0.04542
SASSON_RESPONSE_TO_GONADOTROPHINS_DN	C2:CGP	61	0.0557	0.07204
SNACANNNYSYAGA_UNKNOWN	C3:TFT	60	0.0557	0.07134
GSE339_CD8POS_VS_CD4CD8DN_DC_IN_CULTURE_DN	C7:All	129	0.0556	0.04926
GSE26928_CENTR_MEMORY_VS_CXCR5_POS_CD4_TCELL_UP	C7:All	85	0.0556	0.06082
GSE5463_CTRL_VS_DEXAMETHASONE_TREATED_THYMOCYTE_DN	C7:All	126	0.0556	0.05196
REACTOME_INNATE_IMMUNE_SYSTEM	C2:CP:Reactome	133	0.0555	0.05169
GSE17974_2H_VS_72H_UNTREATED_IN_VITRO_CD4_TCELL_DN	C7:All	123	0.0554	0.05528
GSE17721_0.5H_VS_8H_GARDIQUIMOD_BMDM_UP	C7:All	143	0.0553	0.04702
V$EGR2_01	C3:TFT	132	0.0553	0.04936
CTGAGCC,MIR-24	C3:MIR	153	0.0553	0.04827
GSE29618_PRE_VS_DAY7_POST_LAIV_FLU_VACCINE_PDC_UP	C7:All	82	0.0553	0.06572
GARY_CD5_TARGETS_UP	C2:CGP	312	0.0553	0.03404
GSE11864_CSF1_VS_CSF1_IFNG_IN_MAC_DN	C7:All	110	0.0552	0.05315
MODULE_83	C4:CM	144	0.0551	0.04896
REN_ALVEOLAR_RHABDOMYOSARCOMA_UP	C2:CGP	70	0.055	0.06817
GGGACCA,MIR-133A,MIR-133B	C3:MIR	125	0.055	0.05524
GSE18791_CTRL_VS_NEWCASTLE_VIRUS_DC_1H_UP	C7:All	72	0.0549	0.06593
GSE17721_12H_VS_24H_GARDIQUIMOD_BMDM_DN	C7:All	131	0.0549	0.05166
GSE360_L_DONOVANI_VS_L_MAJOR_DC_UP	C7:All	107	0.0548	0.05927
CYTOSKELETAL_PART	C5:CC	150	0.0545	0.04958
GSE29618_PRE_VS_DAY7_FLU_VACCINE_BCELL_UP	C7:All	122	0.0545	0.05229
DARWICHE_PAPILLOMA_RISK_LOW_DN	C2:CGP	104	0.0545	0.05119
MODULE_40	C4:CM	53	0.0544	0.08951
NEGATIVE_REGULATION_OF_PROGRAMMED_CELL_DEATH	C5:BP	80	0.0544	0.05991
NEGATIVE_REGULATION_OF_APOPTOSIS	C5:BP	80	0.0544	0.05991
CHIARADONNA_NEOPLASTIC_TRANSFORMATION_CDC25_DN	C2:CGP	113	0.0543	0.05492
HALLMARK_KRAS_SIGNALING_DN	H:All	96	0.0542	0.06344
SMID_BREAST_CANCER_BASAL_DN	C2:CGP	414	0.0541	0.02967
GSE15659_CD45RA_NEG_CD4_TCELL_VS_RESTING_TREG_DN	C7:All	107	0.054	0.05716
IGLESIAS_E2F_TARGETS_UP	C2:CGP	92	0.054	0.05435
GRAESSMANN_APOPTOSIS_BY_SERUM_DEPRIVATION_DN	C2:CGP	149	0.0539	0.04931
CHARAFE_BREAST_CANCER_BASAL_VS_MESENCHYMAL_UP	C2:CGP	54	0.0539	0.07898
STEARMAN_LUNG_CANCER_EARLY_VS_LATE_UP	C2:CGP	87	0.0538	0.06626
MODULE_63	C4:CM	100	0.0537	0.06
V$SREBP1_Q6	C3:TFT	148	0.0537	0.04814
GSE17721_CTRL_VS_LPS_6H_BMDM_UP	C7:All	132	0.0537	0.05166
PASINI_SUZ12_TARGETS_UP	C2:CGP	51	0.0536	0.08565
ION_BINDING	C5:MF	158	0.0536	0.04726
GSE15930_STIM_VS_STIM_AND_IFNAB_24H_CD8_T_CELL_DN	C7:All	106	0.0536	0.05671
chr2p23	C1:All	55	0.0535	0.0721
ENDOPLASMIC_RETICULUM_MEMBRANE	C5:CC	66	0.0535	0.06698
GSE17721_CTRL_VS_CPG_0.5H_BMDM_UP	C7:All	138	0.0534	0.04429
GSE17721_POLYIC_VS_CPG_1H_BMDM_DN	C7:All	134	0.0534	0.04969
ACEVEDO_NORMAL_TISSUE_ADJACENT_TO_LIVER_TUMOR_DN	C2:CGP	217	0.0534	0.03771
MULLIGHAN_MLL_SIGNATURE_1_DN	C2:CGP	141	0.0534	0.04888
CHIANG_LIVER_CANCER_SUBCLASS_PROLIFERATION_DN	C2:CGP	80	0.0533	0.06421
GSE16522_MEMORY_VS_NAIVE_ANTI_CD3CD28_STIM_CD8_TCELL_DN	C7:All	136	0.0533	0.05164
GSE3982_CTRL_VS_PMA_STIM_EOSINOPHIL_DN	C7:All	102	0.0533	0.0572
GSE360_DC_VS_MAC_L_DONOVANI_DN	C7:All	117	0.0533	0.05235
V$HEN1_01	C3:TFT	116	0.0532	0.05417
GSE16522_ANTI_CD3CD28_STIM_VS_UNSTIM_NAIVE_CD8_TCELL_DN	C7:All	130	0.0532	0.0494
GSE17721_LPS_VS_GARDIQUIMOD_0.5H_BMDM_UP	C7:All	117	0.053	0.04968
GSE15659_RESTING_TREG_VS_NONSUPPRESSIVE_TCELL_DN	C7:All	121	0.053	0.0531
V$STAT5A_01	C3:TFT	144	0.0529	0.04998
GSE17721_CTRL_VS_LPS_12H_BMDM_DN	C7:All	117	0.0529	0.05213
GSE360_L_MAJOR_VS_B_MALAYI_LOW_DOSE_DC_UP	C7:All	108	0.0529	0.05394
DELYS_THYROID_CANCER_UP	C2:CGP	264	0.0529	0.03597
MORF_BUB3	C4:CGN	193	0.0528	0.04099
GSE17721_PAM3CSK4_VS_CPG_1H_BMDM_DN	C7:All	122	0.0528	0.05174
MODULE_38	C4:CM	280	0.0527	0.03558
RB_DN.V1_DN	C6:All	79	0.0527	0.05871
HATADA_METHYLATED_IN_LUNG_CANCER_UP	C2:CGP	205	0.0527	0.0424
DUTERTRE_ESTRADIOL_RESPONSE_6HR_UP	C2:CGP	155	0.0526	0.04763
V$CACBINDINGPROTEIN_Q6	C3:TFT	158	0.0525	0.04773
GSE17721_CTRL_VS_PAM3CSK4_8H_BMDM_UP	C7:All	134	0.0524	0.05366
GINESTIER_BREAST_CANCER_20Q13_AMPLIFICATION_DN	C2:CGP	124	0.0523	0.04814
V$ZID_01	C3:TFT	165	0.0523	0.04736
HORIUCHI_WTAP_TARGETS_DN	C2:CGP	178	0.0523	0.04189
V$SRF_Q5_01	C3:TFT	144	0.0522	0.05225
GSE17721_0.5H_VS_24H_LPS_BMDM_DN	C7:All	113	0.0522	0.05295
REACTOME_G_ALPHA_I_SIGNALLING_EVENTS	C2:CP:Reactome	64	0.0522	0.07986
ESC_V6.5_UP_LATE.V1_UP	C6:All	111	0.0522	0.0573
V$STAT1_03	C3:TFT	157	0.0521	0.04471
MODULE_2	C4:CM	263	0.0521	0.03551
PHONG_TNF_RESPONSE_NOT_VIA_P38	C2:CGP	233	0.052	0.03736
GCNP_SHH_UP_EARLY.V1_DN	C6:All	98	0.052	0.0583
GSE17721_CTRL_VS_PAM3CSK4_6H_BMDM_UP	C7:All	110	0.052	0.06149
GSE32423_IL7_VS_IL4_MEMORY_CD8_TCELL_DN	C7:All	125	0.0519	0.0471
GAL_LEUKEMIC_STEM_CELL_DN	C2:CGP	115	0.0519	0.05732
MUSCLE_DEVELOPMENT	C5:BP	63	0.0518	0.08035
GSE15930_STIM_VS_STIM_AND_IL-12_72H_CD8_T_CELL_DN	C7:All	112	0.0517	0.05389
GSE14308_TH1_VS_NAIVE_CD4_TCELL_UP	C7:All	125	0.0516	0.04897
IVANOVA_HEMATOPOIESIS_INTERMEDIATE_PROGENITOR	C2:CGP	98	0.0516	0.05772
FEVR_CTNNB1_TARGETS_UP	C2:CGP	399	0.0515	0.02842
GENERATION_OF_PRECURSOR_METABOLITES_AND_ENERGY	C5:BP	69	0.0515	0.06699
P53_DN.V1_DN	C6:All	121	0.0514	0.05324
V$E2A_Q2	C3:TFT	146	0.0514	0.04804
SANA_RESPONSE_TO_IFNG_DN	C2:CGP	50	0.0514	0.08229
GSE7460_FOXP3_MUT_VS_HET_ACT_TCONV_UP	C7:All	100	0.0513	0.05679
GSE2706_2H_VS_8H_LPS_STIM_DC_UP	C7:All	126	0.0512	0.04918
REACTOME_REGULATION_OF_INSULIN_SECRETION	C2:CP:Reactome	52	0.0512	0.078
chr19p13	C1:All	248	0.0511	0.03631
DARWICHE_PAPILLOMA_RISK_HIGH_DN	C2:CGP	107	0.0511	0.05159
GSE24634_NAIVE_CD4_TCELL_VS_DAY3_IL4_CONV_TREG_UP	C7:All	124	0.051	0.05427
GSE1448_CTRL_VS_ANTI_VALPHA2_DP_THYMOCYTE_UP	C7:All	120	0.0509	0.0518
GSE22886_NAIVE_BCELL_VS_NEUTROPHIL_DN	C7:All	108	0.0509	0.05775
CRX_DN.V1_DN	C6:All	77	0.0509	0.0621
GSE27786_ERYTHROBLAST_VS_NEUTROPHIL_DN	C7:All	128	0.0509	0.0494
CSR_LATE_UP.V1_UP	C6:All	92	0.0508	0.06118
MODULE_503	C4:CM	81	0.0507	0.06764
GSE22886_NAIVE_BCELL_VS_BM_PLASMA_CELL_DN	C7:All	138	0.0507	0.05049
LEI_MYB_TARGETS	C2:CGP	180	0.0506	0.04109
GSE22886_UNSTIM_VS_STIM_MEMORY_TCELL_UP	C7:All	126	0.0506	0.05593
KAECH_NAIVE_VS_DAY8_EFF_CD8_TCELL_DN	C7:All	115	0.0505	0.05058
GSE17721_0.5H_VS_4H_PAM3CSK4_BMDM_UP	C7:All	125	0.0504	0.0519
RASHI_RESPONSE_TO_IONIZING_RADIATION_5	C2:CGP	89	0.0504	0.0625
ROSS_LEUKEMIA_WITH_MLL_FUSIONS	C2:CGP	50	0.0504	0.06913
GSE17721_LPS_VS_CPG_16H_BMDM_DN	C7:All	118	0.0504	0.0536
GSE360_L_MAJOR_VS_B_MALAYI_LOW_DOSE_DC_DN	C7:All	129	0.0504	0.0495
GSE7460_TREG_VS_TCONV_ACT_UP	C7:All	137	0.0503	0.04934
GSE27786_LIN_NEG_VS_MONO_MAC_DN	C7:All	121	0.0503	0.04974
GSE17721_POLYIC_VS_PAM3CSK4_16H_BMDM_DN	C7:All	128	0.0503	0.0527
RELA_DN.V1_UP	C6:All	79	0.0503	0.07018
V$FOXM1_01	C3:TFT	155	0.0502	0.05353
V$SMAD4_Q6	C3:TFT	147	0.0502	0.05034
CELL_PROJECTION	C5:CC	67	0.05	0.07424
GTGCCAT,MIR-183	C3:MIR	122	0.05	0.05033
GSE17721_POLYIC_VS_GARDIQUIMOD_16H_BMDM_DN	C7:All	133	0.05	0.05195
BLUM_RESPONSE_TO_SALIRASIB_DN	C2:CGP	217	0.05	0.03998
GSE20715_WT_VS_TLR4_KO_LUNG_DN	C7:All	125	0.0498	0.04876
GSE17721_0.5H_VS_4H_LPS_BMDM_UP	C7:All	127	0.0498	0.05114
V$AP1_Q4	C3:TFT	162	0.0497	0.04463
GSE22886_NAIVE_TCELL_VS_NEUTROPHIL_UP	C7:All	130	0.0497	0.05127
GSE17721_PAM3CSK4_VS_CPG_12H_BMDM_UP	C7:All	116	0.0497	0.05638
CYTOPLASMIC_PART	C5:CC	895	0.0497	0.02254
TIEN_INTESTINE_PROBIOTICS_24HR_DN	C2:CGP	121	0.0496	0.05125
GSE29618_PRE_VS_DAY7_FLU_VACCINE_MONOCYTE_UP	C7:All	110	0.0495	0.05636
GROSS_HYPOXIA_VIA_ELK3_UP	C2:CGP	145	0.0495	0.04713
ZHANG_TLX_TARGETS_DN	C2:CGP	72	0.0493	0.06934
GSE22886_UNSTIM_VS_IL2_STIM_NKCELL_UP	C7:All	122	0.0493	0.05379
GSE7460_TREG_VS_TCONV_ACT_WITH_TGFB_DN	C7:All	118	0.0493	0.05324
GSE13485_CTRL_VS_DAY7_YF17D_VACCINE_PBMC_DN	C7:All	125	0.0492	0.05266
V$HEN1_02	C3:TFT	131	0.0492	0.05277
GSE17721_CTRL_VS_LPS_0.5H_BMDM_DN	C7:All	117	0.0492	0.05558
RICKMAN_METASTASIS_DN	C2:CGP	160	0.049	0.04711
SENSORY_PERCEPTION	C5:BP	73	0.049	0.07194
V$AP2ALPHA_01	C3:TFT	160	0.0489	0.0461
DOANE_RESPONSE_TO_ANDROGEN_DN	C2:CGP	156	0.0489	0.04323
GSE27786_CD8_TCELL_VS_MONO_MAC_DN	C7:All	122	0.0489	0.04999
LABBE_TARGETS_OF_TGFB1_AND_WNT3A_UP	C2:CGP	78	0.0488	0.06827
GSE27786_LIN_NEG_VS_NKCELL_DN	C7:All	137	0.0488	0.05136
V$PXR_Q2	C3:TFT	159	0.0488	0.04872
GSE360_CTRL_VS_L_MAJOR_DC_DN	C7:All	120	0.0487	0.05482
GSE360_L_DONOVANI_VS_B_MALAYI_LOW_DOSE_MAC_DN	C7:All	130	0.0487	0.05214
JNK_DN.V1_DN	C6:All	108	0.0486	0.05673
MODULE_170	C4:CM	55	0.0486	0.08094
MORF_BECN1	C4:CGN	68	0.0485	0.07145
SWEET_KRAS_TARGETS_UP	C2:CGP	64	0.0485	0.06183
GSE360_T_GONDII_VS_B_MALAYI_LOW_DOSE_MAC_UP	C7:All	122	0.0484	0.0528
BMI1_DN_MEL18_DN.V1_DN	C6:All	103	0.0483	0.0618
YOSHIMURA_MAPK8_TARGETS_UP	C2:CGP	661	0.0482	0.02417
GSE19825_CD24LOW_VS_IL2RA_HIGH_DAY3_EFF_CD8_TCELL_DN	C7:All	134	0.0482	0.05346
GSE15750_WT_VS_TRAF6KO_DAY10_EFF_CD8_TCELL_DN	C7:All	92	0.0482	0.05835
LIGASE_ACTIVITY_FORMING_CARBON_NITROGEN_BONDS	C5:MF	52	0.0482	0.07574
ADENYL_NUCLEOTIDE_BINDING	C5:MF	104	0.0481	0.05677
GSE26669_CTRL_VS_COSTIM_BLOCK_MLR_CD8_TCELL_DN	C7:All	125	0.048	0.05438
CHYLA_CBFA2T3_TARGETS_UP	C2:CGP	212	0.048	0.03852
REACTOME_SIGNALLING_BY_NGF	C2:CP:Reactome	148	0.048	0.04823
GSE27786_LSK_VS_CD8_TCELL_DN	C7:All	125	0.048	0.05312
ION_HOMEOSTASIS	C5:BP	52	0.048	0.08364
chrxp11	C1:All	59	0.0479	0.07274
GOLDRATH_NAIVE_VS_MEMORY_CD8_TCELL_DN	C7:All	131	0.0479	0.04813
BUYTAERT_PHOTODYNAMIC_THERAPY_STRESS_DN	C2:CGP	424	0.0479	0.02823
RIZKI_TUMOR_INVASIVENESS_3D_UP	C2:CGP	118	0.0478	0.05724
GSE11057_CD4_EFF_MEM_VS_PBMC_DN	C7:All	122	0.0478	0.05177
CCCNNGGGAR_V$OLF1_01	C3:TFT	210	0.0478	0.04121
GSE18791_CTRL_VS_NEWCASTLE_VIRUS_DC_4H_DN	C7:All	110	0.0477	0.0565
ELVIDGE_HIF1A_TARGETS_DN	C2:CGP	60	0.0477	0.06667
GSE17974_CTRL_VS_ACT_IL4_AND_ANTI_IL12_12H_CD4_TCELL_DN	C7:All	121	0.0477	0.05185
GSE3982_EOSINOPHIL_VS_MAC_DN	C7:All	138	0.0476	0.04927
GSE339_CD4POS_VS_CD8POS_DC_IN_CULTURE_UP	C7:All	127	0.0475	0.05031
AFFAR_YY1_TARGETS_UP	C2:CGP	131	0.0474	0.05084
BILD_MYC_ONCOGENIC_SIGNATURE	C2:CGP	129	0.0473	0.05152
GSE7764_IL15_NK_CELL_24H_VS_SPLENOCYTE_UP	C7:All	138	0.0472	0.0489
GSE16522_ANTI_CD3CD28_STIM_VS_UNSTIM_MEMORY_CD8_TCELL_DN	C7:All	132	0.0471	0.05126
LENAOUR_DENDRITIC_CELL_MATURATION_UP	C2:CGP	74	0.0471	0.06727
GSE27786_NEUTROPHIL_VS_MONO_MAC_DN	C7:All	120	0.0471	0.05052
GSE39820_CTRL_VS_TGFBETA1_IL6_IL23A_CD4_TCELL_DN	C7:All	134	0.0471	0.04684
MODULE_128	C4:CM	54	0.047	0.08244
GSE2826_WT_VS_XID_BCELL_DN	C7:All	116	0.047	0.05325
GSE17580_TREG_VS_TEFF_UP	C7:All	116	0.0469	0.05491
MORF_RRM1	C4:CGN	72	0.0469	0.06692
V$ETS2_B	C3:TFT	164	0.0468	0.04581
GSE17721_CTRL_VS_LPS_24H_BMDM_UP	C7:All	125	0.0468	0.05337
LIM_MAMMARY_LUMINAL_MATURE_UP	C2:CGP	66	0.0468	0.06998
GRAHAM_NORMAL_QUIESCENT_VS_NORMAL_DIVIDING_DN	C2:CGP	51	0.0467	0.08715
TRANSMEMBRANE_RECEPTOR_ACTIVITY	C5:MF	174	0.0467	0.04671
GSE17721_12H_VS_24H_LPS_BMDM_UP	C7:All	125	0.0466	0.04809
GCANCTGNY_V$MYOD_Q6	C3:TFT	575	0.0465	0.02531
LIU_PROSTATE_CANCER_DN	C2:CGP	307	0.0465	0.03312
GSE17721_CTRL_VS_CPG_2H_BMDM_UP	C7:All	140	0.0464	0.04915
GSE17721_0.5H_VS_24H_LPS_BMDM_UP	C7:All	124	0.0463	0.05492
DARWICHE_SKIN_TUMOR_PROMOTER_DN	C2:CGP	102	0.0463	0.05095
HOFFMANN_PRE_BI_TO_LARGE_PRE_BII_LYMPHOCYTE_DN	C2:CGP	52	0.0463	0.07726
GSE1460_DP_THYMOCYTE_VS_NAIVE_CD4_TCELL_CORD_BLOOD_DN	C7:All	103	0.0462	0.05425
GRAESSMANN_RESPONSE_TO_MC_AND_DOXORUBICIN_UP	C2:CGP	400	0.0462	0.02974
GSE30962_PRIMARY_VS_SECONDARY_ACUTE_LCMV_INF_CD8_TCELL_UP	C7:All	106	0.0462	0.05909
HALLMARK_ALLOGRAFT_REJECTION	H:All	89	0.0461	0.0623
GSE17721_4H_VS_24H_POLYIC_BMDM_DN	C7:All	130	0.0461	0.0484
GSE17721_POLYIC_VS_PAM3CSK4_0.5H_BMDM_DN	C7:All	133	0.046	0.0469
V$CREB_01	C3:TFT	176	0.046	0.0443
MORF_PRKAG1	C4:CGN	155	0.046	0.04759
KMCATNNWGGA_UNKNOWN	C3:TFT	64	0.0459	0.07271
GSE360_HIGH_VS_LOW_DOSE_B_MALAYI_MAC_DN	C7:All	134	0.0458	0.04747
V$CREB_Q4_01	C3:TFT	142	0.0457	0.04879
GSE7852_TREG_VS_TCONV_UP	C7:All	135	0.0457	0.04643
V$OLF1_01	C3:TFT	157	0.0457	0.05116
GSE29615_CTRL_VS_DAY3_LAIV_IFLU_VACCINE_PBMC_UP	C7:All	110	0.0457	0.05498
DANG_REGULATED_BY_MYC_DN	C2:CGP	163	0.0456	0.0469
OSWALD_HEMATOPOIETIC_STEM_CELL_IN_COLLAGEN_GEL_UP	C2:CGP	134	0.0456	0.04868
GSE17721_POLYIC_VS_PAM3CSK4_24H_BMDM_DN	C7:All	130	0.0456	0.04935
GSE14308_TH2_VS_NAIVE_CD4_TCELL_UP	C7:All	124	0.0455	0.04955
IL21_UP.V1_DN	C6:All	79	0.0455	0.0621
LABBE_TGFB1_TARGETS_UP	C2:CGP	55	0.0455	0.08249
GSE2706_R848_VS_LPS_8H_STIM_DC_DN	C7:All	106	0.0454	0.05221
GSE9037_WT_VS_IRAK4_KO_LPS_1H_STIM_BMDM_DN	C7:All	109	0.0453	0.05667
TGANTCA_V$AP1_C	C3:TFT	625	0.0453	0.02457
GSE29615_DAY3_VS_DAY7_LAIV_FLU_VACCINE_PBMC_UP	C7:All	80	0.0452	0.06687
GSE22886_NEUTROPHIL_VS_DC_DN	C7:All	131	0.0452	0.05007
GSE15659_NAIVE_VS_PTPRC_NEG_CD4_TCELL_DN	C7:All	110	0.0452	0.05436
SCHAEFFER_PROSTATE_DEVELOPMENT_48HR_UP	C2:CGP	261	0.0452	0.03586
BERENJENO_TRANSFORMED_BY_RHOA_DN	C2:CGP	273	0.0452	0.03637
GSE27786_NKTCELL_VS_MONO_MAC_DN	C7:All	125	0.0451	0.05148
GUO_HEX_TARGETS_UP	C2:CGP	58	0.0451	0.07477
ZWANG_TRANSIENTLY_UP_BY_2ND_EGF_PULSE_ONLY	C2:CGP	632	0.045	0.02419
GSE7460_CTRL_VS_TGFB_TREATED_ACT_TCONV_UP	C7:All	117	0.0449	0.05723
G_PROTEIN_COUPLED_RECEPTOR_PROTEIN_SIGNALING_PATHWAY	C5:BP	131	0.0449	0.05396
TTCYNRGAA_V$STAT5B_01	C3:TFT	189	0.0449	0.04262
GSE22886_CD4_TCELL_VS_BCELL_NAIVE_UP	C7:All	133	0.0448	0.05344
GSE17721_PAM3CSK4_VS_GADIQUIMOD_1H_BMDM_UP	C7:All	113	0.0448	0.05346
GSE22886_IGG_IGA_MEMORY_BCELL_VS_BLOOD_PLASMA_CELL_DN	C7:All	141	0.0447	0.04845
YAGI_AML_WITH_11Q23_REARRANGED	C2:CGP	232	0.0447	0.03725
FULCHER_INFLAMMATORY_RESPONSE_LECTIN_VS_LPS_UP	C2:CGP	333	0.0447	0.03304
LI_INDUCED_T_TO_NATURAL_KILLER_DN	C2:CGP	72	0.0446	0.07075
MCBRYAN_PUBERTAL_TGFB1_TARGETS_UP	C2:CGP	122	0.0445	0.05223
GSE339_CD4POS_VS_CD4CD8DN_DC_DN	C7:All	120	0.0445	0.05311
GSE34205_RSV_VS_FLU_INF_INFANT_PBMC_DN	C7:All	100	0.0445	0.05813
GSE9988_LOW_LPS_VS_VEHICLE_TREATED_MONOCYTE_DN	C7:All	130	0.0444	0.05008
V$GR_Q6	C3:TFT	153	0.0444	0.04863
MODULE_576	C4:CM	80	0.0444	0.06818
GSE15659_NAIVE_CD4_TCELL_VS_RESTING_TREG_UP	C7:All	120	0.0443	0.05313
ADENYL_RIBONUCLEOTIDE_BINDING	C5:MF	99	0.0443	0.05769
GSE360_T_GONDII_VS_B_MALAYI_HIGH_DOSE_MAC_UP	C7:All	119	0.0442	0.05389
GSE17721_CTRL_VS_GARDIQUIMOD_6H_BMDM_UP	C7:All	131	0.0442	0.05574
QI_PLASMACYTOMA_DN	C2:CGP	72	0.0441	0.06887
GSE9006_TYPE_1_DIABETES_AT_DX_VS_4MONTH_POST_DX_PBMC_DN	C7:All	106	0.044	0.05723
GSE29618_PRE_VS_DAY7_POST_TIV_FLU_VACCINE_BCELL_UP	C7:All	88	0.044	0.06184
HALLMARK_INTERFERON_ALPHA_RESPONSE	H:All	64	0.0439	0.07717
GSE17721_CPG_VS_GARDIQUIMOD_0.5H_BMDM_DN	C7:All	132	0.0437	0.05106
GSE22886_NAIVE_CD4_TCELL_VS_12H_ACT_TH2_UP	C7:All	134	0.0436	0.05034
GSE17721_CTRL_VS_PAM3CSK4_1H_BMDM_DN	C7:All	111	0.0436	0.05509
GSE30083_SP2_VS_SP3_THYMOCYTE_DN	C7:All	107	0.0435	0.0521
JAZAG_TGFB1_SIGNALING_VIA_SMAD4_UP	C2:CGP	53	0.0433	0.07046
GSE26928_EFF_MEMORY_VS_CXCR5_POS_CD4_TCELL_UP	C7:All	90	0.0433	0.05874
KRAS.AMP.LUNG_UP.V1_UP	C6:All	51	0.043	0.08246
REACTOME_ACTIVATED_TLR4_SIGNALLING	C2:CP:Reactome	64	0.043	0.07411
GSE17721_PAM3CSK4_VS_CPG_0.5H_BMDM_DN	C7:All	117	0.0429	0.05236
CAIRO_HEPATOBLASTOMA_DN	C2:CGP	142	0.0428	0.0508
BRUINS_UVC_RESPONSE_VIA_TP53_GROUP_D	C2:CGP	147	0.0427	0.04982
TGGNNNNNNKCCAR_UNKNOWN	C3:TFT	235	0.0426	0.0405
GSE24634_TREG_VS_TCONV_POST_DAY7_IL4_CONVERSION_DN	C7:All	143	0.0426	0.05208
TGANNYRGCA_V$TCF11MAFG_01	C3:TFT	177	0.0426	0.04445
GSE14350_IL2RB_KO_VS_WT_TEFF_DN	C7:All	121	0.0426	0.04938
V$MAZ_Q6	C3:TFT	142	0.0425	0.04797
ODONNELL_TFRC_TARGETS_DN	C2:CGP	60	0.0425	0.08102
GSE22886_NAIVE_CD8_TCELL_VS_MONOCYTE_DN	C7:All	133	0.0425	0.05287
GRAESSMANN_APOPTOSIS_BY_DOXORUBICIN_UP	C2:CGP	747	0.0424	0.02243
GSE5463_CTRL_VS_DEXAMETHASONE_TREATED_THYMOCYTE_UP	C7:All	133	0.0424	0.05006
MORF_FBL	C4:CGN	81	0.0423	0.06183
HOMEOSTATIC_PROCESS	C5:BP	98	0.0422	0.06191
GSE30083_SP2_VS_SP4_THYMOCYTE_DN	C7:All	122	0.0422	0.05105
GSE37416_0H_VS_48H_F_TULARENSIS_LVS_NEUTROPHIL_DN	C7:All	121	0.0421	0.0533
SHETH_LIVER_CANCER_VS_TXNIP_LOSS_PAM2	C2:CGP	96	0.0419	0.05926
GSE17721_LPS_VS_GARDIQUIMOD_6H_BMDM_UP	C7:All	130	0.0418	0.04789
GSE24142_EARLY_THYMIC_PROGENITOR_VS_DN3_THYMOCYTE_DN	C7:All	121	0.0418	0.05383
GSE360_HIGH_DOSE_B_MALAYI_VS_M_TUBERCULOSIS_DC_UP	C7:All	138	0.0418	0.04965
LEF1_UP.V1_DN	C6:All	118	0.0418	0.05372
GSE17721_LPS_VS_GARDIQUIMOD_2H_BMDM_DN	C7:All	130	0.0418	0.04895
WAKABAYASHI_ADIPOGENESIS_PPARG_RXRA_BOUND_8D	C2:CGP	568	0.0417	0.02449
GSE32423_IL7_VS_IL7_IL4_MEMORY_CD8_TCELL_DN	C7:All	117	0.0416	0.05455
KIM_MYC_AMPLIFICATION_TARGETS_DN	C2:CGP	67	0.0416	0.07404
BRUINS_UVC_RESPONSE_VIA_TP53_GROUP_B	C2:CGP	322	0.0416	0.03192
MARKEY_RB1_ACUTE_LOF_UP	C2:CGP	128	0.0416	0.05069
REACTOME_INTERFERON_SIGNALING	C2:CP:Reactome	80	0.0416	0.06509
GSE13411_NAIVE_BCELL_VS_PLASMA_CELL_DN	C7:All	105	0.0415	0.05635
GSE9650_NAIVE_VS_EXHAUSTED_CD8_TCELL_UP	C7:All	138	0.0415	0.05148
GSE30083_SP2_VS_SP4_THYMOCYTE_UP	C7:All	114	0.0414	0.05626
V$STAT3_02	C3:TFT	89	0.0414	0.06377
BROWNE_HCMV_INFECTION_30MIN_DN	C2:CGP	84	0.0414	0.06646
GSE29615_CTRL_VS_DAY7_LAIV_FLU_VACCINE_PBMC_DN	C7:All	66	0.0413	0.06831
HELLER_HDAC_TARGETS_SILENCED_BY_METHYLATION_UP	C2:CGP	254	0.0412	0.03495
MODULE_48	C4:CM	187	0.0411	0.04312
GSE22886_NEUTROPHIL_VS_MONOCYTE_DN	C7:All	124	0.041	0.05026
V$BACH1_01	C3:TFT	151	0.041	0.04694
PROTEIN_KINASE_ACTIVITY	C5:MF	179	0.041	0.0434
GSE30083_SP2_VS_SP3_THYMOCYTE_UP	C7:All	111	0.0409	0.05582
PASINI_SUZ12_TARGETS_DN	C2:CGP	226	0.0409	0.03665
SANSOM_APC_TARGETS_REQUIRE_MYC	C2:CGP	136	0.0409	0.05033
GSE22886_DC_VS_MONOCYTE_DN	C7:All	125	0.0409	0.05635
GSE27786_LSK_VS_LIN_NEG_CELL_DN	C7:All	124	0.0408	0.05168
GSE17974_CTRL_VS_ACT_IL4_AND_ANTI_IL12_6H_CD4_TCELL_DN	C7:All	119	0.0406	0.05355
CATION_BINDING	C5:MF	123	0.0406	0.05359
SARRIO_EPITHELIAL_MESENCHYMAL_TRANSITION_UP	C2:CGP	102	0.0406	0.05739
BAKKER_FOXO3_TARGETS_DN	C2:CGP	113	0.0405	0.05332
GSE17721_CTRL_VS_PAM3CSK4_4H_BMDM_DN	C7:All	119	0.0405	0.05483
GSE17974_0H_VS_2H_IN_VITRO_ACT_CD4_TCELL_UP	C7:All	116	0.0404	0.055
ORGAN_MORPHOGENESIS	C5:BP	71	0.0404	0.06809
CHANG_CORE_SERUM_RESPONSE_DN	C2:CGP	143	0.0404	0.04614
PTEN_DN.V2_DN	C6:All	77	0.0403	0.07028
GSE22886_IGG_IGA_MEMORY_BCELL_VS_BM_PLASMA_CELL_DN	C7:All	119	0.0403	0.05684
GSE2706_2H_VS_8H_R848_STIM_DC_UP	C7:All	119	0.0403	0.05293
GSE27786_BCELL_VS_CD8_TCELL_UP	C7:All	133	0.0402	0.05296
TGACGTCA_V$ATF3_Q6	C3:TFT	154	0.0401	0.04747
NUCLEAR_ENVELOPE_ENDOPLASMIC_RETICULUM_NETWORK	C5:CC	72	0.0401	0.06329
GSE17974_0.5H_VS_72H_IL4_AND_ANTI_IL12_ACT_CD4_TCELL_DN	C7:All	121	0.0401	0.05871
V$TBP_01	C3:TFT	126	0.0401	0.05389
GSE20366_EX_VIVO_VS_HOMEOSTATIC_CONVERSION_NAIVE_CD4_TCELL_UP	C7:All	131	0.0401	0.0512
CHYLA_CBFA2T3_TARGETS_DN	C2:CGP	147	0.0401	0.04943
KAAB_HEART_ATRIUM_VS_VENTRICLE_DN	C2:CGP	171	0.04	0.04423
GSE12845_IGD_NEG_BLOOD_VS_NAIVE_TONSIL_BCELL_UP	C7:All	124	0.0398	0.0541
ION_TRANSPORT	C5:BP	89	0.0398	0.06384
GSE24142_ADULT_VS_FETAL_DN3_THYMOCYTE_DN	C7:All	127	0.0398	0.04904
GSE30962_ACUTE_VS_CHRONIC_LCMV_SECONDARY_INF_CD8_TCELL_DN	C7:All	134	0.0397	0.04984
KIM_WT1_TARGETS_UP	C2:CGP	143	0.0397	0.04547
GSE15767_MED_VS_SCS_MAC_LN_UP	C7:All	119	0.0397	0.05436
GSE17721_LPS_VS_CPG_0.5H_BMDM_UP	C7:All	129	0.0396	0.05313
HUANG_GATA2_TARGETS_UP	C2:CGP	82	0.0396	0.07006
GSE22886_UNSTIM_VS_IL15_STIM_NKCELL_DN	C7:All	135	0.0395	0.05073
GCAAAAA,MIR-129	C3:MIR	131	0.0395	0.04996
ALONSO_METASTASIS_UP	C2:CGP	114	0.0394	0.0545
KEGG_MAPK_SIGNALING_PATHWAY	C2:CP:KEGG	163	0.0393	0.04844
GTGACGY_V$E4F1_Q6	C3:TFT	441	0.0392	0.02787
GSE14000_4H_VS_16H_LPS_DC_TRANSLATED_RNA_UP	C7:All	132	0.0391	0.04977
GSE37416_CTRL_VS_0H_F_TULARENSIS_LVS_NEUTROPHIL_UP	C7:All	89	0.039	0.06487
MTOR_UP.N4.V1_UP	C6:All	139	0.039	0.04767
CELL_CYCLE_GO_0007049	C5:BP	207	0.039	0.04445
V$E12_Q6	C3:TFT	175	0.0389	0.04433
GSE10239_NAIVE_VS_MEMORY_CD8_TCELL_DN	C7:All	96	0.0389	0.05301
MORF_TFDP2	C4:CGN	131	0.0388	0.05439
GSE11864_CSF1_IFNG_VS_CSF1_IFNG_PAM3CYS_IN_MAC_UP	C7:All	132	0.0388	0.04785
GSE3982_CENT_MEMORY_CD4_TCELL_VS_TH1_DN	C7:All	126	0.0386	0.05219
WINTER_HYPOXIA_METAGENE	C2:CGP	151	0.0386	0.0445
P53_DN.V2_UP	C6:All	57	0.0385	0.07881
MCBRYAN_PUBERTAL_BREAST_4_5WK_UP	C2:CGP	150	0.0384	0.04985
GSE29618_PRE_VS_DAY7_POST_TIV_FLU_VACCINE_PDC_UP	C7:All	102	0.0382	0.05133
GRUETZMANN_PANCREATIC_CANCER_UP	C2:CGP	228	0.0382	0.03885
GSE26669_CTRL_VS_COSTIM_BLOCK_MLR_CD8_TCELL_UP	C7:All	123	0.0381	0.05284
GSE9650_EFFECTOR_VS_MEMORY_CD8_TCELL_UP	C7:All	114	0.0381	0.05296
TTGGGAG,MIR-150	C3:MIR	69	0.038	0.06966
AMUNDSON_POOR_SURVIVAL_AFTER_GAMMA_RADIATION_8G	C2:CGP	67	0.038	0.06614
GSE360_DC_VS_MAC_M_TUBERCULOSIS_UP	C7:All	104	0.0379	0.05541
GGGNNTTTCC_V$NFKB_Q6_01	C3:TFT	76	0.0378	0.06715
HOSHIDA_LIVER_CANCER_SURVIVAL_DN	C2:CGP	67	0.0378	0.07324
FOSTER_TOLERANT_MACROPHAGE_UP	C2:CGP	92	0.0377	0.06364
GSE9988_LPS_VS_VEHICLE_TREATED_MONOCYTE_DN	C7:All	129	0.0377	0.05008
CHIANG_LIVER_CANCER_SUBCLASS_PROLIFERATION_UP	C2:CGP	97	0.0376	0.05749
GSE360_CTRL_VS_B_MALAYI_HIGH_DOSE_MAC_DN	C7:All	134	0.0375	0.04898
GSE27786_CD8_TCELL_VS_NKTCELL_UP	C7:All	118	0.0375	0.05307
MODULE_79	C4:CM	55	0.0374	0.08155
V$E4F1_Q6	C3:TFT	194	0.0374	0.04205
GSE28237_EARLY_VS_LATE_GC_BCELL_UP	C7:All	108	0.0374	0.0526
GROSS_HYPOXIA_VIA_HIF1A_DN	C2:CGP	70	0.0374	0.0694
GSE17721_PAM3CSK4_VS_CPG_4H_BMDM_DN	C7:All	120	0.0373	0.05428
HALLMARK_PEROXISOME	H:All	76	0.0373	0.07044
PETROVA_ENDOTHELIUM_LYMPHATIC_VS_BLOOD_UP	C2:CGP	81	0.0373	0.06582
GSE3982_MAC_VS_NKCELL_DN	C7:All	122	0.0372	0.05561
BOYAULT_LIVER_CANCER_SUBCLASS_G3_UP	C2:CGP	119	0.0372	0.05539
MOOTHA_PGC	C2:CGP	278	0.0372	0.03526
KEGG_JAK_STAT_SIGNALING_PATHWAY	C2:CP:KEGG	61	0.0371	0.07834
RHEIN_ALL_GLUCOCORTICOID_THERAPY_DN	C2:CGP	237	0.037	0.0379
GSE360_CTRL_VS_L_MAJOR_MAC_DN	C7:All	119	0.037	0.05666
DANG_MYC_TARGETS_UP	C2:CGP	67	0.037	0.06361
KAECH_DAY8_EFF_VS_DAY15_EFF_CD8_TCELL_UP	C7:All	120	0.0369	0.05337
PASQUALUCCI_LYMPHOMA_BY_GC_STAGE_UP	C2:CGP	199	0.0368	0.03997
GSE15930_NAIVE_VS_72H_IN_VITRO_STIM_CD8_TCELL_DN	C7:All	116	0.0367	0.05129
MULLIGHAN_MLL_SIGNATURE_1_UP	C2:CGP	237	0.0367	0.03834
GSE24634_NAIVE_CD4_TCELL_VS_DAY5_IL4_CONV_TREG_UP	C7:All	126	0.0367	0.05312
GSE9650_NAIVE_VS_EFF_CD8_TCELL_UP	C7:All	135	0.0365	0.05038
E2F3_UP.V1_UP	C6:All	104	0.0365	0.05296
REACTOME_SLC_MEDIATED_TRANSMEMBRANE_TRANSPORT	C2:CP:Reactome	120	0.0364	0.05434
HALLMARK_MITOTIC_SPINDLE	H:All	150	0.0364	0.04906
PURBEY_TARGETS_OF_CTBP1_AND_SATB1_DN	C2:CGP	114	0.0364	0.06119
BASSO_CD40_SIGNALING_UP	C2:CGP	56	0.0364	0.07509
GSE17721_POLYIC_VS_PAM3CSK4_12H_BMDM_UP	C7:All	137	0.0363	0.04941
REACTOME_MYD88_MAL_CASCADE_INITIATED_ON_PLASMA_MEMBRANE	C2:CP:Reactome	58	0.0363	0.07781
GSE17721_0.5H_VS_24H_CPG_BMDM_UP	C7:All	106	0.0362	0.05563
GSE20151_CTRL_VS_FUSOBACT_NUCLEATUM_NEUTROPHIL_UP	C7:All	120	0.0361	0.05626
GSE14350_IL2RB_KO_VS_WT_TREG_DN	C7:All	140	0.036	0.05201
GSE15659_CD45RA_NEG_CD4_TCELL_VS_ACTIVATED_TREG_DN	C7:All	116	0.036	0.05157
WATANABE_RECTAL_CANCER_RADIOTHERAPY_RESPONSIVE_DN	C2:CGP	65	0.0359	0.06879
MORF_ESR1	C4:CGN	101	0.0359	0.05902
GROSS_HYPOXIA_VIA_ELK3_AND_HIF1A_UP	C2:CGP	92	0.0359	0.05976
ESC_J1_UP_LATE.V1_UP	C6:All	111	0.0358	0.05528
V$ATF3_Q6	C3:TFT	166	0.0357	0.04878
GSE20715_0H_VS_48H_OZONE_TLR4_KO_LUNG_UP	C7:All	115	0.0357	0.05352
RODWELL_AGING_KIDNEY_NO_BLOOD_UP	C2:CGP	123	0.0356	0.05543
GSE15930_NAIVE_VS_72H_IN_VITRO_STIM_CD8_TCELL_UP	C7:All	129	0.0356	0.05133
SCHAEFFER_PROSTATE_DEVELOPMENT_6HR_UP	C2:CGP	118	0.0356	0.05414
P53_DN.V1_UP	C6:All	111	0.0356	0.05731
V$LEF1_Q6	C3:TFT	145	0.0355	0.04828
GSE14769_UNSTIM_VS_60MIN_LPS_BMDM_DN	C7:All	127	0.0354	0.04764
DER_IFN_ALPHA_RESPONSE_UP	C2:CGP	51	0.0354	0.08875
KAYO_AGING_MUSCLE_UP	C2:CGP	133	0.0353	0.04998
NUCLEOSIDE_TRIPHOSPHATASE_ACTIVITY	C5:MF	135	0.0353	0.05207
GSE17721_CTRL_VS_GARDIQUIMOD_1H_BMDM_UP	C7:All	125	0.0353	0.05347
GSE7460_CTRL_VS_TGFB_TREATED_ACT_FOXP3_HET_TCONV_UP	C7:All	133	0.0352	0.05052
chr22q13	C1:All	91	0.0352	0.06171
LANDIS_ERBB2_BREAST_TUMORS_324_DN	C2:CGP	98	0.0351	0.05564
REACTOME_ANTIGEN_PROCESSING_UBIQUITINATION_PROTEASOME_DEGRADATION	C2:CP:Reactome	128	0.0351	0.04987
SMID_BREAST_CANCER_LUMINAL_B_DN	C2:CGP	262	0.0351	0.03689
V$ATF_B	C3:TFT	129	0.0351	0.05414
GSE13484_12H_VS_3H_YF17D_VACCINE_STIM_PBMC_UP	C7:All	122	0.0351	0.05763
V$XBP1_01	C3:TFT	92	0.0351	0.06042
ACAGGGT,MIR-10A,MIR-10B	C3:MIR	88	0.035	0.05414
GSE22886_CD4_TCELL_VS_BCELL_NAIVE_DN	C7:All	116	0.035	0.04941
ORGANELLE_MEMBRANE	C5:CC	207	0.035	0.04051
GSE17721_0.5H_VS_4H_GARDIQUIMOD_BMDM_DN	C7:All	136	0.035	0.04832
BENPORATH_PRC2_TARGETS	C2:CGP	285	0.0349	0.03529
GSE3982_CTRL_VS_LPS_1H_NEUTROPHIL_DN	C7:All	107	0.0348	0.0543
KEGG_AXON_GUIDANCE	C2:CP:KEGG	97	0.0346	0.05732
GSE17721_LPS_VS_GARDIQUIMOD_8H_BMDM_UP	C7:All	126	0.0346	0.05021
GSE14308_TH2_VS_INDUCED_TREG_UP	C7:All	139	0.0346	0.04538
GSE360_HIGH_DOSE_B_MALAYI_VS_M_TUBERCULOSIS_MAC_UP	C7:All	126	0.0345	0.05516
GSE360_T_GONDII_VS_B_MALAYI_LOW_DOSE_MAC_DN	C7:All	136	0.0345	0.05061
NOTCH_DN.V1_DN	C6:All	84	0.0344	0.05812
GSE1432_6H_VS_24H_IFNG_MICROGLIA_DN	C7:All	133	0.0344	0.04999
GSE17721_POLYIC_VS_GARDIQUIMOD_0.5H_BMDM_DN	C7:All	123	0.0344	0.05486
SENESE_HDAC1_TARGETS_DN	C2:CGP	166	0.0343	0.04546
GSE27786_LSK_VS_NKTCELL_DN	C7:All	128	0.0343	0.05188
GSE17721_0.5H_VS_12H_CPG_BMDM_UP	C7:All	126	0.0343	0.0506
BOQUEST_STEM_CELL_DN	C2:CGP	149	0.0342	0.04446
V$CREB_Q3	C3:TFT	164	0.0342	0.04413
GSE17721_PAM3CSK4_VS_CPG_24H_BMDM_UP	C7:All	121	0.0342	0.05464
TCCCRNNRTGC_UNKNOWN	C3:TFT	141	0.0341	0.0533
V$CREB_Q4	C3:TFT	189	0.0341	0.04372
MODULE_212	C4:CM	198	0.0341	0.04284
REACTOME_POST_TRANSLATIONAL_PROTEIN_MODIFICATION	C2:CP:Reactome	117	0.034	0.05288
HALLMARK_APOPTOSIS	H:All	109	0.034	0.05479
GSE17974_CTRL_VS_ACT_IL4_AND_ANTI_IL12_4H_CD4_TCELL_UP	C7:All	124	0.034	0.05576
ATF2_S_UP.V1_DN	C6:All	107	0.034	0.05735
GSE15659_TREG_VS_TCONV_DN	C7:All	83	0.0339	0.06854
CHEN_LVAD_SUPPORT_OF_FAILING_HEART_UP	C2:CGP	65	0.0339	0.07352
GSE29618_PRE_VS_DAY7_POST_LAIV_FLU_VACCINE_MDC_UP	C7:All	112	0.0339	0.05665
SPIELMAN_LYMPHOBLAST_EUROPEAN_VS_ASIAN_UP	C2:CGP	301	0.0338	0.03612
GSE29618_PRE_VS_DAY7_FLU_VACCINE_PDC_UP	C7:All	106	0.0338	0.05451
SMID_BREAST_CANCER_RELAPSE_IN_BONE_UP	C2:CGP	51	0.0338	0.08639
SASAKI_ADULT_T_CELL_LEUKEMIA	C2:CGP	108	0.0338	0.06156
GSE11924_TH1_VS_TH17_CD4_TCELL_UP	C7:All	112	0.0337	0.05553
GSE17721_CTRL_VS_LPS_24H_BMDM_DN	C7:All	131	0.0336	0.05186
GSE11057_CD4_EFF_MEM_VS_PBMC_UP	C7:All	124	0.0335	0.05356
GSE22886_NAIVE_VS_IGG_IGA_MEMORY_BCELL_DN	C7:All	126	0.0335	0.04949
MODULE_145	C4:CM	63	0.0335	0.07705
GSE17721_POLYIC_VS_GARDIQUIMOD_6H_BMDM_DN	C7:All	143	0.0334	0.04721
GSE15733_BM_VS_SPLEEN_MEMORY_CD4_TCELL_UP	C7:All	116	0.0333	0.05341
GSE22886_NAIVE_CD4_TCELL_VS_12H_ACT_TH2_DN	C7:All	141	0.0333	0.04706
GSE15324_NAIVE_VS_ACTIVATED_CD8_TCELL_DN	C7:All	148	0.0333	0.04491
ROME_INSULIN_TARGETS_IN_MUSCLE_DN	C2:CGP	104	0.0333	0.05668
GNF2_CASP1	C4:CGN	76	0.0333	0.0708
MOREAUX_MULTIPLE_MYELOMA_BY_TACI_UP	C2:CGP	213	0.0332	0.04124
V$TEF1_Q6	C3:TFT	146	0.0332	0.04627
CSR_EARLY_UP.V1_DN	C6:All	96	0.0331	0.06263
GSE11057_PBMC_VS_MEM_CD4_TCELL_DN	C7:All	118	0.033	0.0512
KAECH_DAY8_EFF_VS_MEMORY_CD8_TCELL_DN	C7:All	120	0.0329	0.05461
GGGAGGRR_V$MAZ_Q6	C3:TFT	1396	0.0329	0.01707
GSE7460_TREG_VS_TCONV_ACT_DN	C7:All	114	0.0328	0.05051
REACTOME_GPCR_LIGAND_BINDING	C2:CP:Reactome	103	0.0328	0.06221
V$SMAD_Q6	C3:TFT	159	0.0328	0.04486
GGCNRNWCTTYS_UNKNOWN	C3:TFT	54	0.0328	0.07865
GSE17974_IL4_AND_ANTI_IL12_VS_UNTREATED_2H_ACT_CD4_TCELL_DN	C7:All	90	0.0328	0.05721
GSE17721_CTRL_VS_LPS_1H_BMDM_DN	C7:All	114	0.0327	0.05279
PROTEIN_KINASE_CASCADE	C5:BP	178	0.0327	0.04352
SHEPARD_CRUSH_AND_BURN_MUTANT_UP	C2:CGP	118	0.0327	0.05521
LEE_EARLY_T_LYMPHOCYTE_UP	C2:CGP	52	0.0326	0.08596
GSE24142_EARLY_THYMIC_PROGENITOR_VS_DN2_THYMOCYTE_ADULT_DN	C7:All	107	0.0326	0.05622
GSE5960_TH1_VS_ANERGIC_TH1_UP	C7:All	107	0.0326	0.05699
GSE17721_CTRL_VS_CPG_8H_BMDM_UP	C7:All	132	0.0326	0.05259
GSE31082_DN_VS_DP_THYMOCYTE_UP	C7:All	126	0.0325	0.04853
GSE22886_NAIVE_CD4_TCELL_VS_MONOCYTE_DN	C7:All	132	0.0325	0.05093
LIU_CMYB_TARGETS_UP	C2:CGP	112	0.0325	0.05801
GGGTGGRR_V$PAX4_03	C3:TFT	809	0.0325	0.02103
GSE24634_TEFF_VS_TCONV_DAY5_IN_CULTURE_UP	C7:All	133	0.0325	0.05214
GCM_APEX1	C4:CGN	57	0.0325	0.07622
GSE17721_POLYIC_VS_PAM3CSK4_6H_BMDM_DN	C7:All	125	0.0325	0.05334
V$CP2_01	C3:TFT	149	0.0322	0.04974
GSE15659_NONSUPPRESSIVE_TCELL_VS_ACTIVATED_TREG_DN	C7:All	115	0.0322	0.0544
GSE17721_CTRL_VS_POLYIC_1H_BMDM_UP	C7:All	134	0.0322	0.0497
REACTOME_INTEGRATION_OF_ENERGY_METABOLISM	C2:CP:Reactome	67	0.0321	0.07288
MATZUK_SPERMATOZOA	C2:CGP	65	0.0321	0.07639
MORF_HDAC2	C4:CGN	202	0.0321	0.0411
AMUNDSON_POOR_SURVIVAL_AFTER_GAMMA_RADIATION_2G	C2:CGP	122	0.032	0.05225
V$P53_02	C3:TFT	166	0.032	0.04463
GSE17721_CTRL_VS_POLYIC_4H_BMDM_DN	C7:All	116	0.032	0.05098
DURCHDEWALD_SKIN_CARCINOGENESIS_UP	C2:CGP	54	0.032	0.08765
GSE24142_EARLY_THYMIC_PROGENITOR_VS_DN3_THYMOCYTE_UP	C7:All	123	0.0319	0.05273
MODULE_41	C4:CM	270	0.0317	0.03714
AGCTCCT,MIR-28	C3:MIR	64	0.0317	0.06841
GSE15930_STIM_VS_STIM_AND_TRICHOSTATINA_24H_CD8_T_CELL_UP	C7:All	91	0.0317	0.06571
GSE34205_HEALTHY_VS_RSV_INF_INFANT_PBMC_DN	C7:All	92	0.0317	0.05855
GSE17721_LPS_VS_CPG_6H_BMDM_DN	C7:All	122	0.0317	0.05281
HYDROLASE_ACTIVITY_ACTING_ON_ACID_ANHYDRIDES	C5:MF	146	0.0316	0.0498
V$CREB_Q2	C3:TFT	184	0.0315	0.04273
DITTMER_PTHLH_TARGETS_UP	C2:CGP	78	0.0315	0.06647
MORF_IL13	C4:CGN	132	0.0315	0.05242
REACTOME_SIGNALING_BY_GPCR	C2:CP:Reactome	226	0.0315	0.04064
GAUSSMANN_MLL_AF4_FUSION_TARGETS_C_UP	C2:CGP	104	0.0315	0.05692
KOKKINAKIS_METHIONINE_DEPRIVATION_48HR_UP	C2:CGP	83	0.0315	0.06405
PROTEIN_DIMERIZATION_ACTIVITY	C5:MF	114	0.0315	0.05205
V$ER_Q6_02	C3:TFT	152	0.0315	0.04589
GSE22886_NAIVE_TCELL_VS_NEUTROPHIL_DN	C7:All	99	0.0314	0.0579
MODULE_46	C4:CM	148	0.0314	0.04856
MENSE_HYPOXIA_UP	C2:CGP	63	0.0313	0.07304
GSE37416_CTRL_VS_12H_F_TULARENSIS_LVS_NEUTROPHIL_DN	C7:All	131	0.0313	0.04855
AKT_UP.V1_UP	C6:All	97	0.0313	0.05834
chr3p25	C1:All	52	0.0312	0.07576
CSR_LATE_UP.V1_DN	C6:All	114	0.0312	0.05232
GSE10239_NAIVE_VS_KLRG1HIGH_EFF_CD8_TCELL_DN	C7:All	128	0.0311	0.05062
MORF_RAC1	C4:CGN	145	0.0311	0.05365
GSE1460_DP_THYMOCYTE_VS_THYMIC_STROMAL_CELL_UP	C7:All	129	0.0311	0.05318
HALLMARK_COAGULATION	H:All	65	0.0311	0.07755
MEMBRANE_PART	C5:CC	850	0.031	0.02351
LIM_MAMMARY_STEM_CELL_DN	C2:CGP	272	0.031	0.03539
GSE2706_R848_VS_LPS_2H_STIM_DC_UP	C7:All	72	0.031	0.06823
MARTINEZ_RB1_AND_TP53_TARGETS_DN	C2:CGP	345	0.031	0.03082
SMID_BREAST_CANCER_RELAPSE_IN_BONE_DN	C2:CGP	145	0.0309	0.04611
GSE2706_R848_VS_R848_AND_LPS_8H_STIM_DC_UP	C7:All	105	0.0309	0.05807
GSE17974_0H_VS_72H_IN_VITRO_ACT_CD4_TCELL_DN	C7:All	123	0.0309	0.05335
NABA_MATRISOME	C2:CP:Other	388	0.0309	0.03242
GSE17721_POLYIC_VS_GARDIQUIMOD_1H_BMDM_UP	C7:All	119	0.0308	0.05184
GSE20366_TREG_VS_NAIVE_CD4_TCELL_UP	C7:All	137	0.0308	0.04822
MULLIGHAN_MLL_SIGNATURE_2_UP	C2:CGP	266	0.0308	0.03602
REACTOME_APOPTOSIS	C2:CP:Reactome	88	0.0306	0.06246
GSE17721_0.5H_VS_8H_LPS_BMDM_UP	C7:All	129	0.0306	0.05105
chr8p21	C1:All	51	0.0305	0.07712
TORCHIA_TARGETS_OF_EWSR1_FLI1_FUSION_UP	C2:CGP	159	0.0304	0.04558
DAZARD_RESPONSE_TO_UV_SCC_UP	C2:CGP	69	0.0304	0.07193
chr7q22	C1:All	64	0.0303	0.07118
ATP_BINDING	C5:MF	93	0.0303	0.05931
CAGCTG_V$AP4_Q5	C3:TFT	929	0.0302	0.02093
GSE3982_MAC_VS_BASOPHIL_DN	C7:All	114	0.0302	0.05116
PROTEIN_SERINE_THREONINE_KINASE_ACTIVITY	C5:MF	133	0.03	0.05089
GSE360_CTRL_VS_B_MALAYI_HIGH_DOSE_DC_UP	C7:All	119	0.0299	0.05362
TRANSITION_METAL_ION_BINDING	C5:MF	65	0.0299	0.07311
GSE37416_12H_VS_48H_F_TULARENSIS_LVS_NEUTROPHIL_UP	C7:All	133	0.0298	0.04996
V$PAX3_B	C3:TFT	64	0.0297	0.06791
ATF2_S_UP.V1_UP	C6:All	94	0.0297	0.06602
GSE27786_BCELL_VS_NKCELL_DN	C7:All	133	0.0296	0.05126
KOKKINAKIS_METHIONINE_DEPRIVATION_96HR_UP	C2:CGP	81	0.0296	0.064
REACTOME_GPCR_DOWNSTREAM_SIGNALING	C2:CP:Reactome	183	0.0296	0.04589
KRAS.600.LUNG.BREAST_UP.V1_UP	C6:All	104	0.0296	0.0592
CHARAFE_BREAST_CANCER_LUMINAL_VS_MESENCHYMAL_UP	C2:CGP	258	0.0296	0.03667
VANTVEER_BREAST_CANCER_METASTASIS_DN	C2:CGP	75	0.0296	0.07082
GSE13484_UNSTIM_VS_3H_YF17D_VACCINE_STIM_PBMC_UP	C7:All	135	0.0296	0.04617
BOCHKIS_FOXA2_TARGETS	C2:CGP	250	0.0295	0.03703
GSE17974_IL4_AND_ANTI_IL12_VS_UNTREATED_2H_ACT_CD4_TCELL_UP	C7:All	106	0.0294	0.05249
GSE37416_0H_VS_6H_F_TULARENSIS_LVS_NEUTROPHIL_UP	C7:All	126	0.0293	0.05292
GSE39820_CTRL_VS_TGFBETA3_IL6_IL23A_CD4_TCELL_DN	C7:All	131	0.0293	0.04831
V$E47_01	C3:TFT	165	0.0293	0.04551
GSE12845_IGD_POS_BLOOD_VS_DARKZONE_GC_TONSIL_BCELL_UP	C7:All	111	0.0292	0.05954
GSE17721_LPS_VS_POLYIC_1H_BMDM_UP	C7:All	117	0.0292	0.05472
YAO_TEMPORAL_RESPONSE_TO_PROGESTERONE_CLUSTER_12	C2:CGP	50	0.0292	0.09207
GSE17721_0.5H_VS_4H_GARDIQUIMOD_BMDM_UP	C7:All	132	0.0292	0.04939
MILI_PSEUDOPODIA_CHEMOTAXIS_DN	C2:CGP	315	0.029	0.0331
CTCAGGG,MIR-125B,MIR-125A	C3:MIR	228	0.029	0.03964
GSE11924_TFH_VS_TH17_CD4_TCELL_DN	C7:All	127	0.029	0.05008
CACTGCC,MIR-34A,MIR-34C,MIR-449	C3:MIR	201	0.0289	0.04156
V$MTF1_Q4	C3:TFT	159	0.0289	0.04572
INTRINSIC_TO_MEMBRANE	C5:CC	651	0.0289	0.02576
GSE13484_3H_UNSTIM_VS_YF17D_VACCINE_STIM_PBMC_DN	C7:All	100	0.0289	0.0503
MODULE_356	C4:CM	106	0.0289	0.05869
CTAWWWATA_V$RSRFC4_Q2	C3:TFT	195	0.0288	0.04288
TGCTGCT,MIR-15A,MIR-16,MIR-15B,MIR-195,MIR-424,MIR-497	C3:MIR	406	0.0288	0.03005
GSE22886_NAIVE_CD8_TCELL_VS_NKCELL_UP	C7:All	118	0.0287	0.05422
GSE13306_RA_VS_UNTREATED_MEM_CD4_TCELL_DN	C7:All	121	0.0287	0.05535
MORF_CASP10	C4:CGN	69	0.0287	0.07279
PYROPHOSPHATASE_ACTIVITY	C5:MF	145	0.0287	0.05
GSE27786_LSK_VS_MONO_MAC_DN	C7:All	113	0.0287	0.05532
GSE22886_NAIVE_TCELL_VS_MONOCYTE_DN	C7:All	134	0.0285	0.0515
GSE34205_HEALTHY_VS_FLU_INF_INFANT_PBMC_UP	C7:All	108	0.0285	0.05435
GSE17721_LPS_VS_POLYIC_24H_BMDM_DN	C7:All	124	0.0285	0.04923
GSE1460_CD4_THYMOCYTE_VS_NAIVE_CD4_TCELL_CORD_BLOOD_DN	C7:All	109	0.0284	0.05648
GSE17974_IL4_AND_ANTI_IL12_VS_UNTREATED_24H_ACT_CD4_TCELL_DN	C7:All	75	0.0284	0.05966
GSE29618_PRE_VS_DAY7_POST_LAIV_FLU_VACCINE_MDC_DN	C7:All	126	0.0283	0.05155
GSE360_L_MAJOR_VS_M_TUBERCULOSIS_DC_UP	C7:All	117	0.0282	0.05314
GSE13306_LAMINA_PROPRIA_VS_SPLEEN_TREG_DN	C7:All	105	0.0282	0.05965
GSE11924_TFH_VS_TH2_CD4_TCELL_DN	C7:All	119	0.0282	0.05048
GSE10856_CTRL_VS_TNFRSF6B_IN_MACROPHAGE_DN	C7:All	111	0.0282	0.05592
FERREIRA_EWINGS_SARCOMA_UNSTABLE_VS_STABLE_UP	C2:CGP	97	0.0281	0.06596
MORF_BNIP1	C4:CGN	108	0.0281	0.05752
GSE36392_EOSINOPHIL_VS_MAC_IL25_TREATED_LUNG_UP	C7:All	105	0.028	0.06009
GSE17721_POLYIC_VS_CPG_12H_BMDM_UP	C7:All	134	0.028	0.04868
GSE17721_CTRL_VS_CPG_4H_BMDM_UP	C7:All	129	0.028	0.05141
MORF_DDB1	C4:CGN	180	0.028	0.04419
KIM_ALL_DISORDERS_DURATION_CORR_DN	C2:CGP	103	0.028	0.05681
chr11p15	C1:All	113	0.028	0.05222
V$ERR1_Q2	C3:TFT	163	0.0278	0.04676
GSE14769_UNSTIM_VS_60MIN_LPS_BMDM_UP	C7:All	112	0.0277	0.05221
GSE22886_IGM_MEMORY_BCELL_VS_BLOOD_PLASMA_CELL_DN	C7:All	137	0.0277	0.05096
GSE25087_FETAL_VS_ADULT_TREG_DN	C7:All	118	0.0277	0.05339
KEGG_HUNTINGTONS_DISEASE	C2:CP:KEGG	96	0.0277	0.05503
GROSS_HYPOXIA_VIA_ELK3_DN	C2:CGP	104	0.0276	0.05598
AAGCAAT,MIR-137	C3:MIR	156	0.0275	0.05011
CCTGTGA,MIR-513	C3:MIR	83	0.0275	0.06039
KRAS.BREAST_UP.V1_DN	C6:All	72	0.0275	0.06767
GSE1460_DP_THYMOCYTE_VS_NAIVE_CD4_TCELL_ADULT_BLOOD_DN	C7:All	113	0.0275	0.05196
REACTOME_MHC_CLASS_II_ANTIGEN_PRESENTATION	C2:CP:Reactome	60	0.0275	0.07147
INTEGRAL_TO_MEMBRANE	C5:CC	641	0.0275	0.02582
KIM_WT1_TARGETS_8HR_UP	C2:CGP	115	0.0275	0.05223
GSE15750_DAY6_VS_DAY10_TRAF6KO_EFF_CD8_TCELL_DN	C7:All	125	0.0274	0.05292
HOOI_ST7_TARGETS_UP	C2:CGP	54	0.0274	0.08205
GNF2_RAN	C4:CGN	52	0.0274	0.08106
PENG_RAPAMYCIN_RESPONSE_DN	C2:CGP	175	0.0273	0.04321
BRUINS_UVC_RESPONSE_VIA_TP53_GROUP_A	C2:CGP	479	0.0273	0.02708
GSE360_HIGH_VS_LOW_DOSE_B_MALAYI_DC_DN	C7:All	109	0.0273	0.05869
GSE37416_CTRL_VS_6H_F_TULARENSIS_LVS_NEUTROPHIL_DN	C7:All	131	0.0273	0.05054
GSE13485_DAY7_VS_DAY21_YF17D_VACCINE_PBMC_DN	C7:All	65	0.0273	0.07612
KARLSSON_TGFB1_TARGETS_DN	C2:CGP	135	0.0272	0.05134
GSE15930_STIM_VS_STIM_AND_TRICHOSTATINA_72H_CD8_T_CELL_UP	C7:All	142	0.0271	0.04719
GSE17721_LPS_VS_PAM3CSK4_0.5H_BMDM_UP	C7:All	117	0.0271	0.05081
ACTGCAG,MIR-17-3P	C3:MIR	82	0.027	0.06567
MORF_FOSL1	C4:CGN	215	0.0269	0.04249
TGACCTY_V$ERR1_Q2	C3:TFT	634	0.0269	0.02423
CAGGTG_V$E12_Q6	C3:TFT	1514	0.0268	0.01682
GSE360_CTRL_VS_M_TUBERCULOSIS_MAC_DN	C7:All	120	0.0268	0.04974
BMI1_DN_MEL18_DN.V1_UP	C6:All	90	0.0267	0.06166
GRAESSMANN_APOPTOSIS_BY_SERUM_DEPRIVATION_UP	C2:CGP	331	0.0267	0.03222
CCTNTMAGA_UNKNOWN	C3:TFT	85	0.0266	0.06778
GSE11057_NAIVE_CD4_VS_PBMC_CD4_TCELL_DN	C7:All	144	0.0265	0.04477
V$MYOD_Q6_01	C3:TFT	172	0.0265	0.04461
GSE17721_CTRL_VS_POLYIC_12H_BMDM_DN	C7:All	126	0.0265	0.04801
GSE7460_CTRL_VS_TGFB_TREATED_ACT_FOXP3_MUT_TCONV_DN	C7:All	113	0.0265	0.05466
GSE3982_NEUTROPHIL_VS_EFF_MEMORY_CD4_TCELL_UP	C7:All	130	0.0264	0.04856
MODULE_27	C4:CM	167	0.0264	0.04526
ZHOU_CELL_CYCLE_GENES_IN_IR_RESPONSE_6HR	C2:CGP	53	0.0263	0.07819
GSE11864_CSF1_VS_CSF1_IFNG_PAM3CYS_IN_MAC_DN	C7:All	118	0.0263	0.05328
ACEVEDO_FGFR1_TARGETS_IN_PROSTATE_CANCER_MODEL_DN	C2:CGP	197	0.0263	0.04269
WHITFIELD_CELL_CYCLE_G2_M	C2:CGP	144	0.0263	0.04733
GSE17721_LPS_VS_POLYIC_2H_BMDM_UP	C7:All	128	0.0262	0.04933
CHIANG_LIVER_CANCER_SUBCLASS_UNANNOTATED_DN	C2:CGP	129	0.0261	0.05308
CELL_PROLIFERATION_GO_0008283	C5:BP	274	0.0261	0.03841
KYNG_DNA_DAMAGE_BY_GAMMA_RADIATION	C2:CGP	54	0.0261	0.0843
STARK_PREFRONTAL_CORTEX_22Q11_DELETION_DN	C2:CGP	314	0.026	0.03256
MARTINEZ_RB1_TARGETS_UP	C2:CGP	394	0.026	0.02912
GSE13229_IMM_VS_INTMATURE_NKCELL_DN	C7:All	154	0.026	0.04638
GSE29618_BCELL_VS_MDC_DN	C7:All	133	0.0259	0.0506
GSE17974_0H_VS_24H_IN_VITRO_ACT_CD4_TCELL_DN	C7:All	126	0.0259	0.05499
GSE29614_DAY3_VS_DAY7_TIV_FLU_VACCINE_PBMC_UP	C7:All	62	0.0258	0.08018
MORF_CDC10	C4:CGN	103	0.0257	0.05905
XU_GH1_EXOGENOUS_TARGETS_DN	C2:CGP	62	0.0256	0.07948
GSE360_L_DONOVANI_VS_T_GONDII_MAC_DN	C7:All	135	0.0255	0.04968
MORF_GNB1	C4:CGN	219	0.0254	0.03807
REN_ALVEOLAR_RHABDOMYOSARCOMA_DN	C2:CGP	310	0.0254	0.03306
NABA_CORE_MATRISOME	C2:CP:Other	134	0.0254	0.05373
MODULE_205	C4:CM	183	0.0254	0.04226
GSE22886_NAIVE_VS_IGM_MEMORY_BCELL_DN	C7:All	128	0.0253	0.05086
GSE7460_FOXP3_MUT_VS_HET_ACT_TCONV_DN	C7:All	108	0.0253	0.05516
GSE10239_KLRG1INT_VS_KLRG1HIGH_EFF_CD8_TCELL_UP	C7:All	116	0.0253	0.05293
GSE17721_CTRL_VS_LPS_2H_BMDM_UP	C7:All	125	0.0252	0.05014
GSE360_T_GONDII_VS_M_TUBERCULOSIS_MAC_UP	C7:All	127	0.0251	0.05168
HALLMARK_P53_PATHWAY	H:All	133	0.0251	0.05235
GSE17721_LPS_VS_PAM3CSK4_24H_BMDM_DN	C7:All	128	0.0251	0.05268
ASTON_MAJOR_DEPRESSIVE_DISORDER_DN	C2:CGP	120	0.0251	0.05399
FLECHNER_PBL_KIDNEY_TRANSPLANT_OK_VS_DONOR_UP	C2:CGP	96	0.025	0.0572
GSE13485_DAY7_VS_DAY21_YF17D_VACCINE_PBMC_UP	C7:All	138	0.025	0.04964
MORF_AP3D1	C4:CGN	87	0.025	0.06077
V$PAX5_01	C3:TFT	107	0.0248	0.05971
GSE27786_NKTCELL_VS_NEUTROPHIL_UP	C7:All	136	0.0248	0.04859
GSE360_HIGH_VS_LOW_DOSE_B_MALAYI_DC_UP	C7:All	129	0.0247	0.05272
RECEPTOR_ACTIVITY	C5:MF	260	0.0247	0.03846
PHOSPHOTRANSFERASE_ACTIVITY_ALCOHOL_GROUP_AS_ACCEPTOR	C5:MF	213	0.0246	0.04099
GSE24142_ADULT_VS_FETAL_DN2_THYMOCYTE_UP	C7:All	124	0.0246	0.04867
GSE24142_DN2_VS_DN3_THYMOCYTE_FETAL_DN	C7:All	121	0.0245	0.05186
KOBAYASHI_EGFR_SIGNALING_24HR_UP	C2:CGP	60	0.0245	0.07546
V$YY1_Q6	C3:TFT	174	0.0245	0.04342
FLECHNER_BIOPSY_KIDNEY_TRANSPLANT_REJECTED_VS_OK_DN	C2:CGP	332	0.0245	0.03032
GSE1460_CD4_THYMOCYTE_VS_NAIVE_CD4_TCELL_ADULT_BLOOD_DN	C7:All	125	0.0245	0.0556
GGGYGTGNY_UNKNOWN	C3:TFT	412	0.0245	0.02897
GSE15930_NAIVE_VS_24H_IN_VITRO_STIM_INFAB_CD8_TCELL_UP	C7:All	114	0.0244	0.05165
MTOR_UP.V1_UP	C6:All	90	0.0243	0.06296
GSE15659_NAIVE_CD4_TCELL_VS_ACTIVATED_TREG_DN	C7:All	108	0.0243	0.05468
CHANDRAN_METASTASIS_DN	C2:CGP	200	0.0243	0.04255
KEGG_TOLL_LIKE_RECEPTOR_SIGNALING_PATHWAY	C2:CP:KEGG	55	0.0242	0.08174
KEGG_VASCULAR_SMOOTH_MUSCLE_CONTRACTION	C2:CP:KEGG	67	0.0242	0.06939
PURINE_NUCLEOTIDE_BINDING	C5:MF	131	0.0242	0.05224
chr22q11	C1:All	51	0.0242	0.08781
TGTYNNNNNRGCARM_UNKNOWN	C3:TFT	59	0.0242	0.07129
CAIRO_HEPATOBLASTOMA_CLASSES_UP	C2:CGP	380	0.0241	0.0303
GSE17721_CTRL_VS_GARDIQUIMOD_8H_BMDM_DN	C7:All	131	0.0241	0.05388
GSE24634_TEFF_VS_TCONV_DAY7_IN_CULTURE_UP	C7:All	125	0.0241	0.05416
GSE25087_TREG_VS_TCONV_FETUS_DN	C7:All	116	0.024	0.05633
GSE14000_UNSTIM_VS_16H_LPS_DC_UP	C7:All	118	0.024	0.05307
BLUM_RESPONSE_TO_SALIRASIB_UP	C2:CGP	171	0.0239	0.04385
MORF_MTA1	C4:CGN	71	0.0239	0.0752
SOTIRIOU_BREAST_CANCER_GRADE_1_VS_3_UP	C2:CGP	81	0.0238	0.06376
V$TFIII_Q6	C3:TFT	126	0.0238	0.05213
GSE36476_CTRL_VS_TSST_ACT_72H_MEMORY_CD4_TCELL_YOUNG_DN	C7:All	109	0.0238	0.05835
RAO_BOUND_BY_SALL4_ISOFORM_A	C2:CGP	100	0.0238	0.05455
GSE22886_UNSTIM_VS_IL15_STIM_NKCELL_UP	C7:All	120	0.0237	0.05109
TGFB_UP.V1_DN	C6:All	118	0.0237	0.05144
V$CREB_02	C3:TFT	171	0.0237	0.04417
MORF_G22P1	C4:CGN	101	0.0237	0.05768
V$ELK1_02	C3:TFT	175	0.0235	0.04442
SAKAI_CHRONIC_HEPATITIS_VS_LIVER_CANCER_UP	C2:CGP	54	0.0235	0.07972
GSE29618_PRE_VS_DAY7_POST_TIV_FLU_VACCINE_MONOCYTE_UP	C7:All	107	0.0235	0.05703
GSE24634_IL4_VS_CTRL_TREATED_NAIVE_CD4_TCELL_DAY7_DN	C7:All	118	0.0235	0.04914
GSE32423_CTRL_VS_IL4_MEMORY_CD8_TCELL_DN	C7:All	126	0.0235	0.05102
V$AP1_Q6_01	C3:TFT	157	0.0235	0.04662
SCHAEFFER_PROSTATE_DEVELOPMENT_6HR_DN	C2:CGP	339	0.0234	0.03079
MCCLUNG_CREB1_TARGETS_UP	C2:CGP	70	0.0234	0.07283
GSE17721_PAM3CSK4_VS_GADIQUIMOD_4H_BMDM_DN	C7:All	122	0.0233	0.04821
GSE24634_TREG_VS_TCONV_POST_DAY3_IL4_CONVERSION_DN	C7:All	143	0.0233	0.05157
V$GR_01	C3:TFT	113	0.0233	0.05371
GSE7460_WT_VS_FOXP3_HET_ACT_WITH_TGFB_TCONV_UP	C7:All	134	0.0232	0.05101
GTCTTCC,MIR-7	C3:MIR	117	0.0231	0.05392
GSE2706_R848_VS_R848_AND_LPS_2H_STIM_DC_DN	C7:All	79	0.0231	0.06196
chr12p13	C1:All	88	0.023	0.05934
GSE16522_MEMORY_VS_NAIVE_ANTI_CD3CD28_STIM_CD8_TCELL_UP	C7:All	127	0.023	0.05059
KESHELAVA_MULTIPLE_DRUG_RESISTANCE	C2:CGP	57	0.023	0.07414
REACTOME_METABOLISM_OF_LIPIDS_AND_LIPOPROTEINS	C2:CP:Reactome	309	0.0229	0.03474
GSE17721_LPS_VS_GARDIQUIMOD_6H_BMDM_DN	C7:All	134	0.0228	0.04873
GSE3982_NKCELL_VS_TH2_UP	C7:All	112	0.0227	0.05457
GSE10239_MEMORY_VS_KLRG1HIGH_EFF_CD8_TCELL_UP	C7:All	94	0.0226	0.05901
GSE14308_TH2_VS_TH17_UP	C7:All	126	0.0226	0.05166
GSE7460_FOXP3_MUT_VS_WT_ACT_TCONV_DN	C7:All	128	0.0226	0.0516
TGASTMAGC_V$NFE2_01	C3:TFT	115	0.0226	0.0574
DCA_UP.V1_UP	C6:All	80	0.0226	0.0644
MODULE_72	C4:CM	218	0.0226	0.0392
GSE17974_0H_VS_0.5H_IN_VITRO_ACT_CD4_TCELL_UP	C7:All	97	0.0226	0.06133
GSE13493_CD4INTCD8POS_VS_CD8POS_THYMOCYTE_DN	C7:All	105	0.0225	0.06074
CHEBOTAEV_GR_TARGETS_DN	C2:CGP	72	0.0225	0.06286
RAF_UP.V1_UP	C6:All	149	0.0225	0.04519
CRX_NRL_DN.V1_DN	C6:All	75	0.0225	0.0666
ACEVEDO_LIVER_CANCER_DN	C2:CGP	321	0.0225	0.03187
ACCATTT,MIR-522	C3:MIR	114	0.0225	0.05666
KIM_WT1_TARGETS_12HR_UP	C2:CGP	114	0.0224	0.05137
KINASE_ACTIVITY	C5:MF	237	0.0222	0.0387
GRAESSMANN_RESPONSE_TO_MC_AND_SERUM_DEPRIVATION_UP	C2:CGP	120	0.0222	0.0541
GSE32423_MEMORY_VS_NAIVE_CD8_TCELL_IL7_DN	C7:All	122	0.0222	0.04882
GSE19825_NAIVE_VS_DAY3_EFF_CD8_TCELL_DN	C7:All	112	0.0221	0.05649
GSE3982_EOSINOPHIL_VS_BCELL_DN	C7:All	119	0.0221	0.05236
chr8q24	C1:All	83	0.022	0.06527
GSE17721_LPS_VS_GARDIQUIMOD_24H_BMDM_UP	C7:All	125	0.022	0.04864
MORF_PPP1CA	C4:CGN	109	0.022	0.05313
TGAGATT,MIR-216	C3:MIR	74	0.0219	0.06703
MIKKELSEN_MEF_LCP_WITH_H3K4ME3	C2:CGP	70	0.0218	0.06898
V$PTF1BETA_Q6	C3:TFT	137	0.0218	0.05152
GSE9006_TYPE_1_DIABETES_AT_DX_VS_1MONTH_POST_DX_PBMC_DN	C7:All	122	0.0217	0.05133
NOUZOVA_TRETINOIN_AND_H4_ACETYLATION	C2:CGP	108	0.0217	0.05634
GSE9006_HEALTHY_VS_TYPE_1_DIABETES_PBMC_1MONTH_POST_DX_DN	C7:All	112	0.0217	0.05705
GSE13306_TREG_RA_VS_TCONV_RA_DN	C7:All	107	0.0216	0.05351
V$AP2GAMMA_01	C3:TFT	161	0.0216	0.04691
GSE15930_STIM_VS_STIM_AND_IFNAB_72H_CD8_T_CELL_UP	C7:All	112	0.0216	0.05804
V$ZIC1_01	C3:TFT	152	0.0215	0.0484
RUTELLA_RESPONSE_TO_HGF_UP	C2:CGP	261	0.0215	0.03786
chr5q31	C1:All	94	0.0215	0.06127
GSE20366_EX_VIVO_VS_DEC205_CONVERSION_NAIVE_CD4_TCELL_UP	C7:All	113	0.0215	0.05542
GSE17721_POLYIC_VS_GARDIQUIMOD_2H_BMDM_UP	C7:All	131	0.0215	0.0526
CCCNNNNNNAAGWT_UNKNOWN	C3:TFT	65	0.0214	0.07424
MORF_RAD54L	C4:CGN	85	0.0211	0.06292
V$TCF4_Q5	C3:TFT	143	0.0211	0.0473
REACTOME_SIGNALING_BY_NOTCH1	C2:CP:Reactome	50	0.0211	0.08004
MODULE_8	C4:CM	278	0.021	0.03473
INTRACELLULAR_SIGNALING_CASCADE	C5:BP	386	0.021	0.03117
GSE37416_CTRL_VS_48H_F_TULARENSIS_LVS_NEUTROPHIL_DN	C7:All	123	0.021	0.05485
GSE14308_NAIVE_CD4_TCELL_VS_NATURAL_TREG_UP	C7:All	110	0.021	0.05402
GSE17721_CPG_VS_GARDIQUIMOD_16H_BMDM_UP	C7:All	119	0.021	0.05553
V$ER_Q6	C3:TFT	164	0.0209	0.04347
V$NFMUE1_Q6	C3:TFT	174	0.0209	0.04413
TRANSFERASE_ACTIVITY_TRANSFERRING_GLYCOSYL_GROUPS	C5:MF	68	0.0208	0.07234
GSE36476_CTRL_VS_TSST_ACT_16H_MEMORY_CD4_TCELL_YOUNG_DN	C7:All	123	0.0208	0.05458
MORF_PRKDC	C4:CGN	139	0.0207	0.04953
GSE27786_LIN_NEG_VS_MONO_MAC_UP	C7:All	136	0.0207	0.04728
V$HTF_01	C3:TFT	53	0.0207	0.07445
GSE20366_EX_VIVO_VS_DEC205_CONVERSION_NAIVE_CD4_TCELL_DN	C7:All	118	0.0206	0.05462
WNT_UP.V1_UP	C6:All	92	0.0206	0.06245
GSE32423_IL7_VS_IL7_IL4_NAIVE_CD8_TCELL_DN	C7:All	139	0.0206	0.05008
GSE27786_CD4_TCELL_VS_NKTCELL_DN	C7:All	129	0.0205	0.05133
HOLLMANN_APOPTOSIS_VIA_CD40_DN	C2:CGP	178	0.0205	0.0434
MODULE_136	C4:CM	316	0.0205	0.03208
GSE15930_STIM_VS_STIM_AND_IL-12_48H_CD8_T_CELL_DN	C7:All	126	0.0204	0.05225
CELLULAR_HOMEOSTASIS	C5:BP	63	0.0204	0.07851
MODULE_36	C4:CM	116	0.0203	0.05431
GSE17721_LPS_VS_POLYIC_6H_BMDM_UP	C7:All	127	0.0203	0.05097
REACTOME_TRANSMEMBRANE_TRANSPORT_OF_SMALL_MOLECULES	C2:CP:Reactome	214	0.0203	0.0413
PURINE_RIBONUCLEOTIDE_BINDING	C5:MF	126	0.0202	0.05295
GSE30083_SP3_VS_SP4_THYMOCYTE_DN	C7:All	127	0.0202	0.05069
GSE360_L_MAJOR_VS_M_TUBERCULOSIS_MAC_UP	C7:All	99	0.0202	0.05932
KANG_IMMORTALIZED_BY_TERT_DN	C2:CGP	57	0.0201	0.0719
GSE17974_IL4_AND_ANTI_IL12_VS_UNTREATED_0.5H_ACT_CD4_TCELL_UP	C7:All	90	0.0201	0.06103
GSE26669_CD4_VS_CD8_TCELL_IN_MLR_DN	C7:All	117	0.0201	0.05079
GSE3982_EOSINOPHIL_VS_NKCELL_DN	C7:All	116	0.02	0.05446
MARTINEZ_TP53_TARGETS_UP	C2:CGP	368	0.02	0.03077
GSE17721_CTRL_VS_LPS_8H_BMDM_UP	C7:All	133	0.02	0.04956
GSE20366_EX_VIVO_VS_HOMEOSTATIC_CONVERSION_NAIVE_CD4_TCELL_DN	C7:All	101	0.0199	0.05456
ENDOPLASMIC_RETICULUM_PART	C5:CC	74	0.0199	0.06517
MEL18_DN.V1_UP	C6:All	85	0.0199	0.06714
PTEN_DN.V1_UP	C6:All	104	0.0199	0.05726
FIRESTEIN_PROLIFERATION	C2:CGP	104	0.0198	0.05668
chr22q12	C1:All	64	0.0198	0.07405
INTRACELLULAR_NON_MEMBRANE_BOUND_ORGANELLE	C5:CC	372	0.0197	0.03153
NON_MEMBRANE_BOUND_ORGANELLE	C5:CC	372	0.0197	0.03153
MODULE_493	C4:CM	54	0.0197	0.07101
GSE17974_IL4_AND_ANTI_IL12_VS_UNTREATED_1H_ACT_CD4_TCELL_DN	C7:All	73	0.0197	0.06489
GSE27786_ERYTHROBLAST_VS_MONO_MAC_UP	C7:All	111	0.0196	0.05534
BRUINS_UVC_RESPONSE_MIDDLE	C2:CGP	65	0.0196	0.07041
LABBE_TARGETS_OF_TGFB1_AND_WNT3A_DN	C2:CGP	67	0.0196	0.07109
V$LYF1_01	C3:TFT	165	0.0196	0.0452
GSE22886_TH1_VS_TH2_48H_ACT_UP	C7:All	114	0.0196	0.05564
GSE14308_TH1_VS_TH17_UP	C7:All	104	0.0196	0.05638
GSE17721_0.5H_VS_8H_POLYIC_BMDM_DN	C7:All	135	0.0195	0.04913
GSE17721_PAM3CSK4_VS_CPG_1H_BMDM_UP	C7:All	124	0.0195	0.05019
REACTOME_IMMUNE_SYSTEM	C2:CP:Reactome	495	0.0195	0.02807
GSE360_L_MAJOR_VS_T_GONDII_MAC_UP	C7:All	101	0.0194	0.05904
RODWELL_AGING_KIDNEY_DN	C2:CGP	92	0.0194	0.06629
GSE1460_DP_VS_CD4_THYMOCYTE_UP	C7:All	132	0.0194	0.05307
ZHONG_SECRETOME_OF_LUNG_CANCER_AND_FIBROBLAST	C2:CGP	84	0.0194	0.06571
GSE17721_LPS_VS_PAM3CSK4_16H_BMDM_DN	C7:All	133	0.0193	0.04999
GSE27786_NKCELL_VS_MONO_MAC_DN	C7:All	99	0.0192	0.0581
V$GRE_C	C3:TFT	82	0.0192	0.06873
GSE15930_NAIVE_VS_72H_IN_VITRO_STIM_IFNAB_CD8_TCELL_UP	C7:All	127	0.0191	0.05205
GSE7852_LN_VS_THYMUS_TREG_DN	C7:All	122	0.0191	0.05253
GSE22886_NAIVE_VS_MEMORY_TCELL_UP	C7:All	107	0.019	0.0627
ACTTTAT,MIR-142-5P	C3:MIR	215	0.019	0.04076
MORF_PPP2CA	C4:CGN	87	0.019	0.06013
GSE12845_IGD_POS_BLOOD_VS_DARKZONE_GC_TONSIL_BCELL_DN	C7:All	149	0.019	0.04439
LASTOWSKA_NEUROBLASTOMA_COPY_NUMBER_UP	C2:CGP	80	0.0189	0.07179
GSE31082_DP_VS_CD8_SP_THYMOCYTE_UP	C7:All	147	0.0188	0.04315
GSE13493_DP_VS_CD4INTCD8POS_THYMOCYTE_UP	C7:All	129	0.0188	0.04728
CATION_TRANSMEMBRANE_TRANSPORTER_ACTIVITY	C5:MF	111	0.0187	0.05676
GSE9650_EXHAUSTED_VS_MEMORY_CD8_TCELL_UP	C7:All	110	0.0187	0.056
HINATA_NFKB_TARGETS_FIBROBLAST_UP	C2:CGP	50	0.0186	0.0857
CCTGCTG,MIR-214	C3:MIR	173	0.0186	0.04563
MODULE_16	C4:CM	279	0.0186	0.03667
GSE22886_NAIVE_TCELL_VS_NKCELL_UP	C7:All	119	0.0185	0.05672
GSE17721_0.5H_VS_12H_PAM3CSK4_BMDM_DN	C7:All	130	0.0185	0.05175
IL2_UP.V1_DN	C6:All	111	0.0185	0.05486
V$ATF_01	C3:TFT	187	0.0185	0.04292
GSE17721_CPG_VS_GARDIQUIMOD_6H_BMDM_UP	C7:All	113	0.0185	0.05478
STRUCTURAL_MOLECULE_ACTIVITY	C5:MF	81	0.0184	0.06864
V$GR_Q6_01	C3:TFT	158	0.0184	0.04549
chr3p21	C1:All	145	0.0184	0.04668
MODULE_49	C4:CM	169	0.0182	0.04567
GSE9650_NAIVE_VS_MEMORY_CD8_TCELL_UP	C7:All	126	0.0181	0.05219
ACTACCT,MIR-196A,MIR-196B	C3:MIR	83	0.0181	0.06282
CHIANG_LIVER_CANCER_SUBCLASS_CTNNB1_DN	C2:CGP	101	0.018	0.06054
GSE13306_RA_VS_UNTREATED_TCONV_DN	C7:All	106	0.0179	0.05623
NIKOLSKY_BREAST_CANCER_17Q21_Q25_AMPLICON	C2:CGP	169	0.0179	0.04502
MORF_PRKAR1A	C4:CGN	95	0.0178	0.05758
BIDUS_METASTASIS_DN	C2:CGP	113	0.0177	0.05457
GSE17721_CPG_VS_GARDIQUIMOD_16H_BMDM_DN	C7:All	132	0.0177	0.05069
TRANSFERASE_ACTIVITY_TRANSFERRING_PHOSPHORUS_CONTAINING_GROUPS	C5:MF	275	0.0177	0.03636
ELVIDGE_HYPOXIA_UP	C2:CGP	120	0.0177	0.05233
WESTON_VEGFA_TARGETS	C2:CGP	59	0.0177	0.07506
GSE26495_PD1HIGH_VS_PD1LOW_CD8_TCELL_DN	C7:All	84	0.0177	0.07164
REGULATION_OF_TRANSCRIPTION_FROM_RNA_POLYMERASE_II_PROMOTER	C5:BP	186	0.0176	0.04419
KCCGNSWTTT_UNKNOWN	C3:TFT	75	0.0175	0.06759
GSE3982_NEUTROPHIL_VS_EFF_MEMORY_CD4_TCELL_DN	C7:All	126	0.0175	0.0515
KAECH_DAY8_EFF_VS_MEMORY_CD8_TCELL_UP	C7:All	112	0.0175	0.05301
KAECH_NAIVE_VS_DAY8_EFF_CD8_TCELL_UP	C7:All	122	0.0175	0.05436
MODULE_244	C4:CM	115	0.0174	0.0557
GSE17721_0.5H_VS_12H_POLYIC_BMDM_DN	C7:All	123	0.0173	0.04746
PROTEIN_AMINO_ACID_PHOSPHORYLATION	C5:BP	175	0.0173	0.04602
V$SREBP1_02	C3:TFT	51	0.0173	0.08834
V$HSF2_01	C3:TFT	156	0.0173	0.04663
GSE17721_CTRL_VS_CPG_6H_BMDM_DN	C7:All	125	0.0172	0.05082
GSE17721_4_VS_24H_CPG_BMDM_UP	C7:All	110	0.0172	0.0536
BROWNE_HCMV_INFECTION_12HR_DN	C2:CGP	72	0.0172	0.0679
V$ARNT_01	C3:TFT	162	0.0172	0.0453
KATSANOU_ELAVL1_TARGETS_UP	C2:CGP	104	0.0171	0.05723
V$SRF_Q4	C3:TFT	145	0.017	0.04959
EXTRACELLULAR_REGION	C5:CC	186	0.0169	0.04731
TCANNTGAY_V$SREBP1_01	C3:TFT	309	0.0168	0.03392
KUMAR_PATHOGEN_LOAD_BY_MACROPHAGES	C2:CGP	144	0.0168	0.046
TOOKER_GEMCITABINE_RESISTANCE_DN	C2:CGP	89	0.0168	0.05902
BENPORATH_ES_WITH_H3K27ME3	C2:CGP	539	0.0168	0.02606
PHOSPHORYLATION	C5:BP	198	0.0167	0.043
KEGG_CALCIUM_SIGNALING_PATHWAY	C2:CP:KEGG	99	0.0167	0.06545
HALLMARK_HYPOXIA	H:All	130	0.0167	0.05158
MORF_AATF	C4:CGN	148	0.0166	0.04937
GCNP_SHH_UP_LATE.V1_UP	C6:All	121	0.0166	0.05184
BROCKE_APOPTOSIS_REVERSED_BY_IL6	C2:CGP	89	0.0166	0.0585
GSE17721_LPS_VS_PAM3CSK4_4H_BMDM_UP	C7:All	131	0.0165	0.05182
GSE10325_CD4_TCELL_VS_MYELOID_DN	C7:All	134	0.0165	0.04876
V$MYOD_01	C3:TFT	164	0.0165	0.04754
SECRETION	C5:BP	94	0.0164	0.05747
LTE2_UP.V1_DN	C6:All	130	0.0163	0.04764
GSE17974_CTRL_VS_ACT_IL4_AND_ANTI_IL12_12H_CD4_TCELL_UP	C7:All	113	0.0163	0.05752
FERREIRA_EWINGS_SARCOMA_UNSTABLE_VS_STABLE_DN	C2:CGP	50	0.0163	0.09311
FARMER_BREAST_CANCER_BASAL_VS_LULMINAL	C2:CGP	206	0.0162	0.03961
GSE1460_DP_THYMOCYTE_VS_NAIVE_CD4_TCELL_ADULT_BLOOD_UP	C7:All	135	0.0162	0.04656
GSE27786_NKCELL_VS_NKTCELL_UP	C7:All	135	0.0161	0.05161
GSE13306_RA_VS_UNTREATED_TREG_UP	C7:All	124	0.0161	0.04695
GSE27786_LSK_VS_NEUTROPHIL_UP	C7:All	133	0.0161	0.05154
GGGCGGR_V$SP1_Q6	C3:TFT	1942	0.0159	0.0155
GSE17721_POLYIC_VS_GARDIQUIMOD_16H_BMDM_UP	C7:All	141	0.0159	0.04973
GSE17721_LPS_VS_CPG_8H_BMDM_DN	C7:All	116	0.0159	0.05345
NGUYEN_NOTCH1_TARGETS_DN	C2:CGP	61	0.0159	0.06657
NABA_ECM_REGULATORS	C2:CP:Other	99	0.0158	0.06087
GSE24634_NAIVE_CD4_TCELL_VS_DAY10_IL4_CONV_TREG_DN	C7:All	126	0.0158	0.05689
HOSHIDA_LIVER_CANCER_SUBCLASS_S3	C2:CGP	144	0.0158	0.05186
PECE_MAMMARY_STEM_CELL_UP	C2:CGP	51	0.0158	0.07896
CHIANG_LIVER_CANCER_SUBCLASS_CTNNB1_UP	C2:CGP	101	0.0158	0.05708
V$HNF4ALPHA_Q6	C3:TFT	173	0.0158	0.04176
TIEN_INTESTINE_PROBIOTICS_24HR_UP	C2:CGP	369	0.0158	0.03014
INGRAM_SHH_TARGETS_UP	C2:CGP	80	0.0157	0.07012
GSE18791_CTRL_VS_NEWCASTLE_VIRUS_DC_12H_UP	C7:All	127	0.0157	0.05202
GSE29615_CTRL_VS_LAIV_FLU_VACCINE_PBMC_UP	C7:All	86	0.0157	0.0649
TTAYRTAA_V$E4BP4_01	C3:TFT	178	0.0157	0.04303
CAIRO_HEPATOBLASTOMA_CLASSES_DN	C2:CGP	139	0.0157	0.05209
WANG_CISPLATIN_RESPONSE_AND_XPC_DN	C2:CGP	150	0.0156	0.04566
GSE29618_PRE_VS_DAY7_POST_TIV_FLU_VACCINE_PDC_DN	C7:All	133	0.0155	0.05202
PATIL_LIVER_CANCER	C2:CGP	491	0.0155	0.02612
GSE14026_TH1_VS_TH17_UP	C7:All	106	0.0155	0.06118
MORF_EIF4A2	C4:CGN	69	0.0154	0.07621
V$SP3_Q3	C3:TFT	163	0.0154	0.04486
GSE29618_LAIV_VS_TIV_FLU_VACCINE_DAY7_MONOCYTE_DN	C7:All	113	0.0154	0.05616
KAECH_DAY8_EFF_VS_DAY15_EFF_CD8_TCELL_DN	C7:All	115	0.0154	0.05691
ZHANG_TARGETS_OF_EWSR1_FLI1_FUSION	C2:CGP	60	0.0153	0.07601
GCATTTG,MIR-105	C3:MIR	115	0.0152	0.05235
CHUNG_BLISTER_CYTOTOXICITY_UP	C2:CGP	79	0.0152	0.06039
GSE11864_UNTREATED_VS_CSF1_PAM3CYS_IN_MAC_UP	C7:All	134	0.0152	0.04859
BYSTRYKH_HEMATOPOIESIS_STEM_CELL_QTL_CIS	C2:CGP	84	0.0151	0.06918
GSE17721_POLYIC_VS_CPG_8H_BMDM_UP	C7:All	131	0.0151	0.05014
DUTERTRE_ESTRADIOL_RESPONSE_24HR_UP	C2:CGP	189	0.015	0.04389
HALLMARK_ESTROGEN_RESPONSE_LATE	H:All	116	0.015	0.05528
MARIADASON_REGULATED_BY_HISTONE_ACETYLATION_UP	C2:CGP	57	0.015	0.0762
POST_TRANSLATIONAL_PROTEIN_MODIFICATION	C5:BP	312	0.015	0.03525
MISSIAGLIA_REGULATED_BY_METHYLATION_DN	C2:CGP	79	0.015	0.06316
GSE14000_UNSTIM_VS_16H_LPS_DC_DN	C7:All	116	0.015	0.0529
NABA_ECM_GLYCOPROTEINS	C2:CP:Other	92	0.015	0.06531
REACTOME_NEURONAL_SYSTEM	C2:CP:Reactome	147	0.0149	0.04827
GSE20366_CD103_KLRG1_DP_VS_DN_TREG_UP	C7:All	118	0.0149	0.05494
KEGG_NEUROTROPHIN_SIGNALING_PATHWAY	C2:CP:KEGG	85	0.0149	0.06151
GOLDRATH_NAIVE_VS_MEMORY_CD8_TCELL_UP	C7:All	142	0.0148	0.04807
GSE2706_R848_VS_LPS_2H_STIM_DC_DN	C7:All	68	0.0148	0.06606
MODULE_53	C4:CM	222	0.0148	0.04131
KEGG_TIGHT_JUNCTION	C2:CP:KEGG	71	0.0147	0.07162
MORF_MAP2K7	C4:CGN	87	0.0147	0.06626
V$CREBP1CJUN_01	C3:TFT	176	0.0147	0.04451
GSE27786_BCELL_VS_NEUTROPHIL_UP	C7:All	144	0.0147	0.04556
REACTOME_CLASS_I_MHC_MEDIATED_ANTIGEN_PROCESSING_PRESENTATION	C2:CP:Reactome	149	0.0147	0.04568
GAGCTGG,MIR-337	C3:MIR	117	0.0146	0.056
MORF_MAGEA9	C4:CGN	219	0.0146	0.04321
MIKKELSEN_ES_ICP_WITH_H3K4ME3_AND_H3K27ME3	C2:CGP	59	0.0146	0.0818
GSE17974_0H_VS_6H_IN_VITRO_ACT_CD4_TCELL_DN	C7:All	120	0.0146	0.05564
GSE3982_CTRL_VS_PMA_STIM_EOSINOPHIL_UP	C7:All	124	0.0146	0.05203
AKT_UP_MTOR_DN.V1_UP	C6:All	104	0.0145	0.05978
LIU_SOX4_TARGETS_DN	C2:CGP	204	0.0144	0.03817
GSE17721_4_VS_24H_CPG_BMDM_DN	C7:All	134	0.0144	0.05411
V$USF_Q6_01	C3:TFT	145	0.0144	0.04771
V$CREBP1_01	C3:TFT	126	0.0143	0.05297
AFFAR_YY1_TARGETS_DN	C2:CGP	116	0.0143	0.05911
V$GABP_B	C3:TFT	183	0.0143	0.0453
GSE24634_TEFF_VS_TCONV_DAY3_IN_CULTURE_DN	C7:All	125	0.0143	0.05304
V$AP1FJ_Q2	C3:TFT	164	0.0142	0.04522
V$ETS_Q4	C3:TFT	145	0.0142	0.05198
V$CEBPGAMMA_Q6	C3:TFT	144	0.0141	0.05016
V$HNF4_01	C3:TFT	156	0.0141	0.04588
AGGGCAG,MIR-18A	C3:MIR	81	0.0141	0.05926
ZWANG_EGF_INTERVAL_DN	C2:CGP	122	0.0141	0.05326
NAKAMURA_TUMOR_ZONE_PERIPHERAL_VS_CENTRAL_DN	C2:CGP	375	0.0141	0.03031
GSE22886_DC_VS_MONOCYTE_UP	C7:All	137	0.0141	0.04935
CAMP_UP.V1_DN	C6:All	142	0.014	0.0468
GSE7852_TREG_VS_TCONV_LN_UP	C7:All	136	0.0139	0.04334
DCA_UP.V1_DN	C6:All	103	0.0138	0.06151
GSE3982_EOSINOPHIL_VS_BCELL_UP	C7:All	106	0.0137	0.06008
GSE7764_NKCELL_VS_SPLENOCYTE_DN	C7:All	127	0.0136	0.05231
MORF_RFC1	C4:CGN	82	0.0136	0.06796
MORF_UBE2N	C4:CGN	62	0.0135	0.06319
CYTOSOL	C5:CC	134	0.0135	0.05479
RIBONUCLEOPROTEIN_COMPLEX	C5:CC	81	0.0135	0.06401
SASSON_RESPONSE_TO_FORSKOLIN_DN	C2:CGP	56	0.0135	0.0777
MODULE_3	C4:CM	252	0.0135	0.03499
GSE360_HIGH_DOSE_B_MALAYI_VS_M_TUBERCULOSIS_DC_DN	C7:All	111	0.0133	0.05691
LEF1_UP.V1_UP	C6:All	92	0.0133	0.06459
GSE7460_CTRL_VS_FOXP3_OVEREXPR_TCONV_1_DN	C7:All	129	0.0133	0.05244
KRAS.AMP.LUNG_UP.V1_DN	C6:All	64	0.0133	0.0792
GSE29618_LAIV_VS_TIV_FLU_VACCINE_DAY7_BCELL_DN	C7:All	126	0.0132	0.05346
GSE8678_IL7R_LOW_VS_HIGH_EFF_CD8_TCELL_DN	C7:All	141	0.0132	0.04895
MODULE_37	C4:CM	301	0.0132	0.03298
V$HSF_Q6	C3:TFT	120	0.0132	0.05396
GSE27786_LSK_VS_NEUTROPHIL_DN	C7:All	118	0.0131	0.05522
ELVIDGE_HIF1A_AND_HIF2A_TARGETS_DN	C2:CGP	67	0.0131	0.06459
PROVENZANI_METASTASIS_UP	C2:CGP	129	0.0131	0.0501
GSE30962_ACUTE_VS_CHRONIC_LCMV_PRIMARY_INF_CD8_TCELL_UP	C7:All	143	0.0131	0.04718
GSE17721_POLYIC_VS_GARDIQUIMOD_0.5H_BMDM_UP	C7:All	113	0.013	0.05194
GSE17974_IL4_AND_ANTI_IL12_VS_UNTREATED_24H_ACT_CD4_TCELL_UP	C7:All	76	0.013	0.0626
KEGG_APOPTOSIS	C2:CP:KEGG	55	0.013	0.07556
GSE339_CD4POS_VS_CD4CD8DN_DC_IN_CULTURE_UP	C7:All	113	0.013	0.05663
GSE22886_NAIVE_CD4_TCELL_VS_DC_UP	C7:All	118	0.013	0.05735
V$AML_Q6	C3:TFT	147	0.013	0.04839
V$SP1_Q6_01	C3:TFT	157	0.013	0.04725
REACTOME_NGF_SIGNALLING_VIA_TRKA_FROM_THE_PLASMA_MEMBRANE	C2:CP:Reactome	95	0.013	0.05914
GSE17721_LPS_VS_POLYIC_12H_BMDM_DN	C7:All	128	0.013	0.05199
V$HSF1_01	C3:TFT	170	0.0129	0.04315
V$EGR1_01	C3:TFT	177	0.0129	0.04346
ESC_V6.5_UP_LATE.V1_DN	C6:All	114	0.0128	0.05501
V$AMEF2_Q6	C3:TFT	157	0.0128	0.04467
RICKMAN_TUMOR_DIFFERENTIATED_WELL_VS_POORLY_DN	C2:CGP	220	0.0127	0.0397
LEE_NEURAL_CREST_STEM_CELL_UP	C2:CGP	97	0.0127	0.05891
MEISSNER_NPC_HCP_WITH_H3K4ME2	C2:CGP	288	0.0126	0.03564
NABA_MATRISOME_ASSOCIATED	C2:CP:Other	253	0.0126	0.03964
MODULE_242	C4:CM	90	0.0126	0.06186
SHEPARD_BMYB_MORPHOLINO_UP	C2:CGP	123	0.0126	0.05192
GSE12845_NAIVE_VS_DARKZONE_GC_TONSIL_BCELL_DN	C7:All	129	0.0126	0.05207
V$AHRARNT_01	C3:TFT	96	0.0125	0.06012
YANG_BCL3_TARGETS_UP	C2:CGP	229	0.0125	0.03832
V$MYOD_Q6	C3:TFT	156	0.0125	0.0478
WAKABAYASHI_ADIPOGENESIS_PPARG_RXRA_BOUND_36HR	C2:CGP	100	0.0125	0.05875
RODRIGUES_THYROID_CARCINOMA_POORLY_DIFFERENTIATED_UP	C2:CGP	424	0.0124	0.02908
GSE13411_IGM_MEMORY_BCELL_VS_PLASMA_CELL_DN	C7:All	103	0.0124	0.05393
GSE13411_NAIVE_VS_SWITCHED_MEMORY_BCELL_DN	C7:All	125	0.0123	0.0522
V$CREBP1_Q2	C3:TFT	177	0.0123	0.04438
REACTOME_CELL_CELL_COMMUNICATION	C2:CP:Reactome	72	0.0123	0.06949
KONDO_PROSTATE_CANCER_WITH_H3K27ME3	C2:CGP	58	0.0123	0.08076
MODULE_195	C4:CM	102	0.0123	0.0597
GSE37416_0H_VS_12H_F_TULARENSIS_LVS_NEUTROPHIL_DN	C7:All	138	0.0123	0.04832
GSE9988_ANTI_TREM1_VS_ANTI_TREM1_AND_LPS_MONOCYTE_UP	C7:All	120	0.0123	0.04913
GSE3982_EOSINOPHIL_VS_NKCELL_UP	C7:All	120	0.0122	0.05234
GSE3982_MAST_CELL_VS_DC_DN	C7:All	129	0.0122	0.0556
GSE339_CD4POS_VS_CD8POS_DC_DN	C7:All	137	0.0122	0.05014
MODULE_379	C4:CM	88	0.0122	0.06318
ZHANG_TLX_TARGETS_60HR_DN	C2:CGP	184	0.0121	0.0435
GSE39820_CTRL_VS_TGFBETA1_IL6_IL23A_CD4_TCELL_UP	C7:All	129	0.0121	0.05079
HALLMARK_UV_RESPONSE_UP	H:All	102	0.0121	0.06001
GSE7460_WT_VS_FOXP3_HET_ACT_WITH_TGFB_TCONV_DN	C7:All	118	0.012	0.05403
GSE17721_LPS_VS_PAM3CSK4_8H_BMDM_DN	C7:All	131	0.012	0.05094
SENGUPTA_NASOPHARYNGEAL_CARCINOMA_WITH_LMP1_DN	C2:CGP	57	0.012	0.08327
GSE18791_CTRL_VS_NEWCASTLE_VIRUS_DC_1H_DN	C7:All	88	0.012	0.0587
GSE17721_POLYIC_VS_CPG_24H_BMDM_UP	C7:All	122	0.012	0.04854
VERHAAK_GLIOBLASTOMA_CLASSICAL	C2:CGP	117	0.012	0.05284
ROESSLER_LIVER_CANCER_METASTASIS_UP	C2:CGP	68	0.0119	0.06997
V$MIF1_01	C3:TFT	121	0.0119	0.05187
GSE3982_CTRL_VS_LPS_4H_MAC_DN	C7:All	132	0.0119	0.04814
GSE27786_CD4_TCELL_VS_NKCELL_DN	C7:All	140	0.0119	0.04852
DOUGLAS_BMI1_TARGETS_UP	C2:CGP	370	0.0119	0.03112
ZHANG_TLX_TARGETS_36HR_DN	C2:CGP	124	0.0118	0.05475
GSE27786_LIN_NEG_VS_ERYTHROBLAST_UP	C7:All	136	0.0118	0.04634
GSE10239_NAIVE_VS_DAY4.5_EFF_CD8_TCELL_UP	C7:All	117	0.0118	0.05523
GSE3982_MEMORY_CD4_TCELL_VS_TH1_DN	C7:All	129	0.0118	0.05263
GSE11924_TH2_VS_TH17_CD4_TCELL_UP	C7:All	115	0.0117	0.05311
SECRETION_BY_CELL	C5:BP	71	0.0117	0.06441
GSE360_DC_VS_MAC_L_MAJOR_UP	C7:All	107	0.0116	0.05658
MONNIER_POSTRADIATION_TUMOR_ESCAPE_DN	C2:CGP	255	0.0116	0.03802
GSE2706_2H_VS_8H_LPS_STIM_DC_DN	C7:All	111	0.0115	0.05237
SENESE_HDAC3_TARGETS_DN	C2:CGP	339	0.0115	0.03105
GSE29615_DAY3_VS_DAY7_LAIV_FLU_VACCINE_PBMC_DN	C7:All	105	0.0115	0.05309
GSE15767_MED_VS_SCS_MAC_LN_DN	C7:All	136	0.0114	0.05296
MORF_UBE2I	C4:CGN	122	0.0114	0.05348
WANG_SMARCE1_TARGETS_DN	C2:CGP	244	0.0114	0.03762
CGTSACG_V$PAX3_B	C3:TFT	100	0.0113	0.05808
BOYLAN_MULTIPLE_MYELOMA_C_D_DN	C2:CGP	134	0.0113	0.0511
MCLACHLAN_DENTAL_CARIES_UP	C2:CGP	128	0.0113	0.04924
GAVIN_FOXP3_TARGETS_CLUSTER_T7	C2:CGP	63	0.0113	0.07433
GSE17721_CTRL_VS_POLYIC_8H_BMDM_DN	C7:All	114	0.0113	0.05867
GSE13493_DP_VS_CD4INTCD8POS_THYMOCYTE_DN	C7:All	104	0.0112	0.05666
HOXA9_DN.V1_UP	C6:All	136	0.0112	0.04999
GSE12845_NAIVE_VS_DARKZONE_GC_TONSIL_BCELL_UP	C7:All	110	0.0111	0.05616
GSE17721_CTRL_VS_PAM3CSK4_2H_BMDM_DN	C7:All	109	0.0111	0.05533
GSE22886_NAIVE_CD4_TCELL_VS_12H_ACT_TH1_UP	C7:All	134	0.0111	0.05187
CHIARADONNA_NEOPLASTIC_TRANSFORMATION_KRAS_DN	C2:CGP	99	0.0111	0.06053
ACTIN_CYTOSKELETON	C5:CC	84	0.0111	0.06669
MORF_DNMT1	C4:CGN	90	0.0111	0.06067
ARGGGTTAA_UNKNOWN	C3:TFT	79	0.011	0.06465
GSE7460_CTRL_VS_TGFB_TREATED_ACT_TCONV_DN	C7:All	134	0.011	0.05012
GSE22886_NAIVE_BCELL_VS_BLOOD_PLASMA_CELL_DN	C7:All	134	0.011	0.04924
GSE24102_GRANULOCYSTIC_MDSC_VS_NEUTROPHIL_DN	C7:All	126	0.011	0.05347
MORF_ACP1	C4:CGN	134	0.0109	0.05156
MODULE_52	C4:CM	261	0.0109	0.03518
GSE339_EX_VIVO_VS_IN_CULTURE_CD8POS_DC_DN	C7:All	133	0.0109	0.0493
SAKAI_TUMOR_INFILTRATING_MONOCYTES_DN	C2:CGP	51	0.0108	0.08791
GSE360_DC_VS_MAC_DN	C7:All	131	0.0108	0.05208
GSE32423_MEMORY_VS_NAIVE_CD8_TCELL_IL7_IL4_DN	C7:All	148	0.0108	0.04777
BHAT_ESR1_TARGETS_VIA_AKT1_DN	C2:CGP	61	0.0107	0.06874
AGGGCCA,MIR-328	C3:MIR	59	0.0106	0.07826
V$CHX10_01	C3:TFT	124	0.0106	0.04973
GSE360_DC_VS_MAC_T_GONDII_DN	C7:All	123	0.0105	0.05158
GSE31082_DN_VS_CD4_SP_THYMOCYTE_UP	C7:All	129	0.0105	0.04843
MEMBRANE	C5:CC	1052	0.0105	0.02229
ROZANOV_MMP14_TARGETS_UP	C2:CGP	169	0.0104	0.04148
GSE17721_LPS_VS_POLYIC_24H_BMDM_UP	C7:All	135	0.0104	0.05013
DANG_BOUND_BY_MYC	C2:CGP	679	0.0103	0.02274
GSE33513_TCF7_KO_VS_HET_EARLY_THYMIC_PROGENITOR_UP	C7:All	96	0.0103	0.05694
GSE15930_STIM_VS_STIM_AND_IL-12_48H_CD8_T_CELL_UP	C7:All	132	0.0102	0.0519
GSE360_LOW_DOSE_B_MALAYI_VS_M_TUBERCULOSIS_DC_UP	C7:All	125	0.0102	0.05245
KIM_WT1_TARGETS_12HR_DN	C2:CGP	133	0.0101	0.04805
GSE3982_DC_VS_EFF_MEMORY_CD4_TCELL_DN	C7:All	120	0.0101	0.05393
GSE15930_NAIVE_VS_72H_IN_VITRO_STIM_IL12_CD8_TCELL_UP	C7:All	128	0.0101	0.05052
GSE17974_0H_VS_48H_IN_VITRO_ACT_CD4_TCELL_DN	C7:All	126	0.0101	0.05398
GSE9988_LPS_VS_LPS_AND_ANTI_TREM1_MONOCYTE_UP	C7:All	117	0.0101	0.0551
GSE24102_GRANULOCYSTIC_MDSC_VS_NEUTROPHIL_UP	C7:All	128	0.01	0.04923
NUCLEOTIDE_BINDING	C5:MF	142	0.01	0.05069
GSE22886_NAIVE_CD4_TCELL_VS_48H_ACT_TH2_DN	C7:All	127	0.0099	0.05222
GSE27786_LSK_VS_CD4_TCELL_DN	C7:All	120	0.0099	0.054
GSE1460_CORD_VS_ADULT_BLOOD_NAIVE_CD4_TCELL_UP	C7:All	115	0.0098	0.04813
RPS14_DN.V1_UP	C6:All	108	0.0098	0.05813
GSE39820_CTRL_VS_TGFBETA3_IL6_IL23A_CD4_TCELL_UP	C7:All	141	0.0098	0.04612
GSE10239_MEMORY_VS_DAY4.5_EFF_CD8_TCELL_DN	C7:All	141	0.0098	0.04387
V$PAX8_B	C3:TFT	70	0.0097	0.06303
REACTOME_PPARA_ACTIVATES_GENE_EXPRESSION	C2:CP:Reactome	74	0.0097	0.07372
GSE17721_POLYIC_VS_PAM3CSK4_2H_BMDM_UP	C7:All	146	0.0097	0.0454
GSE17974_CTRL_VS_ACT_IL4_AND_ANTI_IL12_48H_CD4_TCELL_DN	C7:All	129	0.0096	0.0521
ESTABLISHMENT_OF_LOCALIZATION	C5:BP	507	0.0096	0.02714
GSE11864_CSF1_IFNG_VS_CSF1_PAM3CYS_IN_MAC_DN	C7:All	119	0.0096	0.04786
V$HFH3_01	C3:TFT	116	0.0095	0.0546
LEE_BMP2_TARGETS_UP	C2:CGP	468	0.0095	0.02766
GSE27786_LIN_NEG_VS_ERYTHROBLAST_DN	C7:All	98	0.0095	0.06137
MODULE_378	C4:CM	270	0.0094	0.03437
GSE3982_CENT_MEMORY_CD4_TCELL_VS_NKCELL_UP	C7:All	121	0.0094	0.05327
GSE27786_CD4_TCELL_VS_MONO_MAC_DN	C7:All	117	0.0094	0.05455
PENG_LEUCINE_DEPRIVATION_DN	C2:CGP	134	0.0092	0.05085
GSE17721_POLYIC_VS_GARDIQUIMOD_8H_BMDM_UP	C7:All	126	0.0092	0.0528
BROWNE_HCMV_INFECTION_48HR_DN	C2:CGP	304	0.0091	0.03405
MODULE_69	C4:CM	339	0.009	0.03103
GSE17974_CTRL_VS_ACT_IL4_AND_ANTI_IL12_6H_CD4_TCELL_UP	C7:All	116	0.009	0.05818
GSE24634_NAIVE_CD4_TCELL_VS_DAY7_IL4_CONV_TREG_UP	C7:All	143	0.009	0.04781
SMIRNOV_RESPONSE_TO_IR_6HR_DN	C2:CGP	68	0.009	0.06591
GSE1432_CTRL_VS_IFNG_24H_MICROGLIA_DN	C7:All	123	0.009	0.04783
GSE15930_NAIVE_VS_24H_IN_VITRO_STIM_IL12_CD8_TCELL_UP	C7:All	125	0.0089	0.04999
GSE17721_CTRL_VS_LPS_2H_BMDM_DN	C7:All	118	0.0089	0.05105
MODULE_75	C4:CM	159	0.0089	0.0463
GSE29614_CTRL_VS_DAY7_TIV_FLU_VACCINE_PBMC_DN	C7:All	106	0.0088	0.0576
ATF2_UP.V1_DN	C6:All	111	0.0088	0.05406
GSE24142_ADULT_VS_FETAL_DN3_THYMOCYTE_UP	C7:All	137	0.0088	0.04988
GSE27786_LSK_VS_CD8_TCELL_UP	C7:All	125	0.0087	0.05184
WANG_CLIM2_TARGETS_UP	C2:CGP	165	0.0087	0.0463
V$NGFIC_01	C3:TFT	170	0.0087	0.04274
V$NRF2_01	C3:TFT	189	0.0087	0.04203
BROWNE_HCMV_INFECTION_8HR_UP	C2:CGP	65	0.0087	0.07353
GSE29618_BCELL_VS_MDC_DAY7_FLU_VACCINE_DN	C7:All	132	0.0086	0.05296
GSE10325_LUPUS_CD4_TCELL_VS_LUPUS_BCELL_UP	C7:All	127	0.0085	0.05042
TTGGAGA,MIR-515-5P,MIR-519E	C3:MIR	93	0.0085	0.05843
NEGATIVE_REGULATION_OF_BIOLOGICAL_PROCESS	C5:BP	395	0.0084	0.03087
WONG_ADULT_TISSUE_STEM_MODULE	C2:CGP	476	0.0084	0.02613
GSE15659_CD45RA_NEG_CD4_TCELL_VS_RESTING_TREG_UP	C7:All	108	0.0084	0.05574
DURAND_STROMA_S_UP	C2:CGP	186	0.0084	0.04528
V$IK3_01	C3:TFT	138	0.0083	0.0505
RUTELLA_RESPONSE_TO_CSF2RB_AND_IL4_UP	C2:CGP	225	0.0083	0.03904
MORF_PPP2R5B	C4:CGN	95	0.0083	0.06704
AACTGAC,MIR-223	C3:MIR	69	0.0083	0.07029
V$CETS1P54_01	C3:TFT	175	0.0082	0.04531
CYTOPLASM	C5:CC	1375	0.0082	0.02077
CROONQUIST_IL6_DEPRIVATION_DN	C2:CGP	57	0.0082	0.08199
GSE11864_CSF1_IFNG_VS_CSF1_IFNG_PAM3CYS_IN_MAC_DN	C7:All	125	0.0081	0.04697
MODULE_255	C4:CM	280	0.008	0.03356
GSE360_L_DONOVANI_VS_B_MALAYI_LOW_DOSE_MAC_UP	C7:All	119	0.008	0.05051
ENZYME_INHIBITOR_ACTIVITY	C5:MF	52	0.0079	0.0833
GSE17721_PAM3CSK4_VS_CPG_16H_BMDM_UP	C7:All	116	0.0079	0.05524
ACTAYRNNNCCCR_UNKNOWN	C3:TFT	326	0.0078	0.03262
BENPORATH_SUZ12_TARGETS	C2:CGP	508	0.0078	0.02717
GSE3982_MEMORY_CD4_TCELL_VS_BCELL_DN	C7:All	130	0.0078	0.05065
GSE15659_NAIVE_CD4_TCELL_VS_NONSUPPRESSIVE_TCELL_DN	C7:All	113	0.0078	0.0539
GSE37416_CTRL_VS_24H_F_TULARENSIS_LVS_NEUTROPHIL_DN	C7:All	139	0.0078	0.04784
ACEVEDO_LIVER_TUMOR_VS_NORMAL_ADJACENT_TISSUE_DN	C2:CGP	158	0.0077	0.04538
CATTGTYY_V$SOX9_B1	C3:TFT	239	0.0077	0.03888
RYTGCNNRGNAAC_V$MIF1_01	C3:TFT	57	0.0076	0.08444
ONDER_CDH1_TARGETS_2_DN	C2:CGP	238	0.0076	0.03687
MACROMOLECULAR_COMPLEX	C5:CC	572	0.0076	0.02673
ESTABLISHMENT_AND_OR_MAINTENANCE_OF_CHROMATIN_ARCHITECTURE	C5:BP	54	0.0076	0.07309
GSE15930_NAIVE_VS_24H_IN_VITRO_STIM_CD8_TCELL_UP	C7:All	122	0.0075	0.04791
REGULATION_OF_BIOLOGICAL_QUALITY	C5:BP	223	0.0075	0.04033
INTRINSIC_TO_PLASMA_MEMBRANE	C5:CC	446	0.0075	0.02988
V$SF1_Q6	C3:TFT	154	0.0074	0.04687
MODULE_163	C4:CM	292	0.0074	0.03543
HUANG_DASATINIB_RESISTANCE_UP	C2:CGP	59	0.0074	0.07173
GSE15324_ELF4_KO_VS_WT_NAIVE_CD8_TCELL_UP	C7:All	124	0.0074	0.0535
BROWNE_HCMV_INFECTION_14HR_DN	C2:CGP	185	0.0073	0.04257
CHARAFE_BREAST_CANCER_LUMINAL_VS_MESENCHYMAL_DN	C2:CGP	315	0.0073	0.03315
MORF_RAD23B	C4:CGN	121	0.0073	0.05289
YYCATTCAWW_UNKNOWN	C3:TFT	131	0.0072	0.05221
MASSARWEH_TAMOXIFEN_RESISTANCE_DN	C2:CGP	149	0.0071	0.04839
GSE18791_CTRL_VS_NEWCASTLE_VIRUS_DC_12H_DN	C7:All	113	0.0071	0.05067
GSE14308_TH17_VS_INDUCED_TREG_DN	C7:All	129	0.0071	0.05388
ATAGGAA,MIR-202	C3:MIR	70	0.007	0.06726
GSE5960_TH1_VS_ANERGIC_TH1_DN	C7:All	139	0.007	0.04792
HALLMARK_INTERFERON_GAMMA_RESPONSE	H:All	119	0.007	0.05613
PROTEIN_COMPLEX	C5:CC	494	0.007	0.02852
GSE9006_HEALTHY_VS_TYPE_1_DIABETES_PBMC_AT_DX_DN	C7:All	98	0.007	0.05257
GSE17721_0.5H_VS_24H_CPG_BMDM_DN	C7:All	123	0.0069	0.04968
GSE7460_TCONV_VS_TREG_LN_DN	C7:All	141	0.0069	0.04544
PROTEIN_MODIFICATION_PROCESS	C5:BP	414	0.0069	0.03098
GOLDRATH_EFF_VS_MEMORY_CD8_TCELL_DN	C7:All	120	0.0069	0.05423
GSE17721_LPS_VS_CPG_16H_BMDM_UP	C7:All	123	0.0068	0.05202
V$STAT1_02	C3:TFT	164	0.0068	0.04452
GSE29618_PRE_VS_DAY7_POST_TIV_FLU_VACCINE_BCELL_DN	C7:All	121	0.0068	0.05184
MODULE_17	C4:CM	229	0.0068	0.03856
MODULE_317	C4:CM	274	0.0068	0.03399
PID_P53DOWNSTREAMPATHWAY	C2:CP:Other	85	0.0067	0.06577
MODULE_532	C4:CM	248	0.0067	0.03534
GSE17721_CTRL_VS_PAM3CSK4_2H_BMDM_UP	C7:All	133	0.0067	0.05089
MARTINEZ_TP53_TARGETS_DN	C2:CGP	340	0.0067	0.03105
GSE360_HIGH_VS_LOW_DOSE_B_MALAYI_MAC_UP	C7:All	128	0.0066	0.05246
V$RFX1_02	C3:TFT	174	0.0066	0.04403
GCM_MLL	C4:CGN	125	0.0065	0.05211
BAELDE_DIABETIC_NEPHROPATHY_DN	C2:CGP	297	0.0065	0.03366
NAGASHIMA_NRG1_SIGNALING_UP	C2:CGP	110	0.0065	0.05076
GSE12845_IGD_POS_VS_NEG_BLOOD_BCELL_DN	C7:All	122	0.0065	0.05434
GSE360_L_DONOVANI_VS_B_MALAYI_HIGH_DOSE_DC_UP	C7:All	109	0.0064	0.05747
GSE13411_NAIVE_BCELL_VS_PLASMA_CELL_UP	C7:All	131	0.0063	0.05037
KEGG_RENAL_CELL_CARCINOMA	C2:CP:KEGG	56	0.0063	0.07515
GSE17721_CTRL_VS_PAM3CSK4_12H_BMDM_DN	C7:All	121	0.0063	0.05142
GSE36476_YOUNG_VS_OLD_DONOR_MEMORY_CD4_TCELL_40H_TSST_ACT_UP	C7:All	92	0.0063	0.06401
CAIRO_HEPATOBLASTOMA_UP	C2:CGP	146	0.0063	0.04638
TGCGCANK_UNKNOWN	C3:TFT	361	0.0063	0.03107
DAIRKEE_TERT_TARGETS_DN	C2:CGP	80	0.0062	0.06454
GSE22886_NAIVE_CD4_TCELL_VS_12H_ACT_TH1_DN	C7:All	137	0.0062	0.04972
GSE7460_CTRL_VS_FOXP3_OVEREXPR_TCONV_UP	C7:All	98	0.0062	0.06107
GSE29617_CTRL_VS_TIV_FLU_VACCINE_PBMC_2008_DN	C7:All	117	0.0062	0.05608
WINZEN_DEGRADED_VIA_KHSRP	C2:CGP	54	0.0062	0.07932
MORF_RAP1A	C4:CGN	96	0.0062	0.05923
MGGAAGTG_V$GABP_B	C3:TFT	508	0.0061	0.02661
POSITIVE_REGULATION_OF_I_KAPPAB_KINASE_NF_KAPPAB_CASCADE	C5:BP	58	0.0061	0.07305
GSE17721_LPS_VS_GARDIQUIMOD_8H_BMDM_DN	C7:All	135	0.0061	0.04865
GAUSSMANN_MLL_AF4_FUSION_TARGETS_G_UP	C2:CGP	135	0.006	0.05141
SCGGAAGY_V$ELK1_02	C3:TFT	838	0.006	0.02114
GSE27786_CD4_TCELL_VS_NKTCELL_UP	C7:All	133	0.006	0.05117
GSE29618_PRE_VS_DAY7_POST_TIV_FLU_VACCINE_MDC_DN	C7:All	115	0.006	0.05214
GSE13411_NAIVE_VS_IGM_MEMORY_BCELL_UP	C7:All	106	0.006	0.05414
COULOUARN_TEMPORAL_TGFB1_SIGNATURE_UP	C2:CGP	68	0.0059	0.06908
V$ZF5_B	C3:TFT	158	0.0059	0.04511
REPRODUCTION	C5:BP	100	0.0057	0.06085
MODULE_54	C4:CM	140	0.0057	0.0517
V$LMO2COM_01	C3:TFT	164	0.0057	0.0475
GSE17721_PAM3CSK4_VS_GADIQUIMOD_6H_BMDM_UP	C7:All	137	0.0057	0.04861
CHROMOSOME	C5:CC	78	0.0056	0.06723
GSE17721_CTRL_VS_CPG_4H_BMDM_DN	C7:All	117	0.0055	0.04983
GSE27786_LSK_VS_NKCELL_DN	C7:All	136	0.0055	0.04956
MORF_DAP3	C4:CGN	131	0.0054	0.05181
GSE37416_CTRL_VS_0H_F_TULARENSIS_LVS_NEUTROPHIL_DN	C7:All	68	0.0054	0.07481
GSE360_LOW_DOSE_B_MALAYI_VS_M_TUBERCULOSIS_MAC_DN	C7:All	114	0.0053	0.05441
ACOSTA_PROLIFERATION_INDEPENDENT_MYC_TARGETS_DN	C2:CGP	63	0.0053	0.07267
ONDER_CDH1_TARGETS_2_UP	C2:CGP	191	0.0052	0.04089
[truncated: 2,788 more rows]

## Sheet: d (cortex)
Table S2d—Functions of genes expressed differentially in cortex
MSigDB gene sets are listed from most to least enriched with genes scoring high for differential expression between humans and chimpanzees in cortex. Collection is the MSigDB collection containing the set (one of 16). # genes is the number of genes whose expression we measured in the set (at least 50). rrb is the rank-biserial correlation between scores for differential expression and membership …
Set	Collection	# genes	rrb	SE(rrb)
chr12q13	C1:All	51	0.8203	0.05729
LEIN_OLIGODENDROCYTE_MARKERS	C2:CGP	57	0.5593	0.06563
GNF2_HCK	C4:CGN	59	0.519	0.0611
WIELAND_UP_BY_HBV_INFECTION	C2:CGP	57	0.4763	0.0744
POOLA_INVASIVE_BREAST_CANCER_UP	C2:CGP	143	0.4689	0.04525
GNF2_CASP1	C4:CGN	77	0.4259	0.06313
HESS_TARGETS_OF_HOXA9_AND_MEIS1_DN	C2:CGP	53	0.411	0.07397
MCLACHLAN_DENTAL_CARIES_UP	C2:CGP	128	0.4026	0.05474
MCLACHLAN_DENTAL_CARIES_DN	C2:CGP	130	0.3984	0.05134
ROSTY_CERVICAL_CANCER_PROLIFERATION_CLUSTER	C2:CGP	70	0.3877	0.06871
MORF_IL9	C4:CGN	50	0.3716	0.06912
LIU_VAV3_PROSTATE_CARCINOGENESIS_UP	C2:CGP	62	0.3684	0.07512
RPS14_DN.V1_UP	C6:All	111	0.3667	0.05438
GSE24634_TREG_VS_TCONV_POST_DAY10_IL4_CONVERSION_DN	C7:All	133	0.3648	0.05274
HUANG_GATA2_TARGETS_UP	C2:CGP	82	0.3624	0.06283
VERHAAK_GLIOBLASTOMA_MESENCHYMAL	C2:CGP	151	0.3613	0.04931
GSE10325_LUPUS_CD4_TCELL_VS_LUPUS_MYELOID_DN	C7:All	129	0.3499	0.05205
BURTON_ADIPOGENESIS_3	C2:CGP	53	0.3494	0.08023
VERHAAK_AML_WITH_NPM1_MUTATED_UP	C2:CGP	89	0.3439	0.06105
DIAZ_CHRONIC_MEYLOGENOUS_LEUKEMIA_DN	C2:CGP	58	0.3311	0.07726
LENAOUR_DENDRITIC_CELL_MATURATION_DN	C2:CGP	76	0.3283	0.06417
CHANG_CYCLING_GENES	C2:CGP	86	0.3261	0.06055
chr17q21	C1:All	57	0.3211	0.08733
HUANG_DASATINIB_RESISTANCE_UP	C2:CGP	59	0.3142	0.07401
P53_DN.V1_DN	C6:All	129	0.314	0.0503
GCM_MAPK10	C4:CGN	66	0.3133	0.06061
GSE22886_NAIVE_CD8_TCELL_VS_MONOCYTE_DN	C7:All	132	0.3051	0.05129
MIKKELSEN_ES_LCP_WITH_H3K4ME3	C2:CGP	59	0.305	0.07592
ASTON_MAJOR_DEPRESSIVE_DISORDER_DN	C2:CGP	125	0.3009	0.05087
MODULE_177	C4:CM	70	0.3003	0.06726
MODULE_54	C4:CM	146	0.2971	0.04594
MODULE_75	C4:CM	178	0.2932	0.04618
MODULE_84	C4:CM	314	0.292	0.03511
GSE22886_NAIVE_CD4_TCELL_VS_MONOCYTE_DN	C7:All	133	0.2916	0.04949
WALLACE_PROSTATE_CANCER_RACE_UP	C2:CGP	147	0.2883	0.05151
DEFENSE_RESPONSE	C5:BP	102	0.2871	0.05568
INFLAMMATORY_RESPONSE	C5:BP	57	0.2858	0.07582
GSE29618_PDC_VS_MDC_DAY7_FLU_VACCINE_DN	C7:All	122	0.2858	0.05825
SOTIRIOU_BREAST_CANCER_GRADE_1_VS_3_UP	C2:CGP	85	0.284	0.06609
MODULE_46	C4:CM	170	0.2835	0.04763
ICHIBA_GRAFT_VERSUS_HOST_DISEASE_35D_UP	C2:CGP	69	0.2829	0.07971
MORF_FRK	C4:CGN	61	0.28	0.06838
MORF_EPHA7	C4:CGN	80	0.2799	0.06123
GSE22886_NAIVE_TCELL_VS_MONOCYTE_DN	C7:All	136	0.2738	0.04965
GSE10325_CD4_TCELL_VS_MYELOID_DN	C7:All	133	0.2734	0.05245
SMID_BREAST_CANCER_LUMINAL_A_UP	C2:CGP	54	0.2727	0.07414
HALLMARK_INTERFERON_ALPHA_RESPONSE	H:All	66	0.2723	0.07888
PYEON_HPV_POSITIVE_TUMORS_UP	C2:CGP	54	0.2715	0.07414
GSE24634_TEFF_VS_TCONV_DAY10_IN_CULTURE_DN	C7:All	122	0.2692	0.05429
GSE29618_PDC_VS_MDC_DN	C7:All	119	0.2687	0.05687
MORF_LCAT	C4:CGN	70	0.2657	0.06785
GSE11057_PBMC_VS_MEM_CD4_TCELL_UP	C7:All	110	0.2645	0.05646
PASINI_SUZ12_TARGETS_UP	C2:CGP	55	0.2628	0.06547
ICHIBA_GRAFT_VERSUS_HOST_DISEASE_D7_UP	C2:CGP	57	0.2622	0.08916
SCHUETZ_BREAST_CANCER_DUCTAL_INVASIVE_UP	C2:CGP	253	0.2595	0.03862
QI_PLASMACYTOMA_UP	C2:CGP	146	0.2582	0.04912
HALLMARK_INFLAMMATORY_RESPONSE	H:All	109	0.2577	0.05875
GNF2_SMC4L1	C4:CGN	53	0.2571	0.07847
IMMUNE_SYSTEM_PROCESS	C5:BP	160	0.2561	0.04883
BASSO_CD40_SIGNALING_UP	C2:CGP	56	0.2561	0.07653
WHITEFORD_PEDIATRIC_CANCER_MARKERS	C2:CGP	65	0.2549	0.07172
GSE24634_IL4_VS_CTRL_TREATED_NAIVE_CD4_TCELL_DAY5_UP	C7:All	120	0.2523	0.05312
GSE29618_MONOCYTE_VS_PDC_UP	C7:All	124	0.2513	0.05714
MODULE_170	C4:CM	57	0.2512	0.08427
GOLDRATH_NAIVE_VS_EFF_CD8_TCELL_DN	C7:All	101	0.2494	0.06205
GAL_LEUKEMIC_STEM_CELL_DN	C2:CGP	116	0.2484	0.0567
CERVERA_SDHB_TARGETS_2	C2:CGP	73	0.2482	0.06544
GSE360_T_GONDII_VS_M_TUBERCULOSIS_DC_DN	C7:All	114	0.248	0.05408
GSE22886_NAIVE_BCELL_VS_NEUTROPHIL_DN	C7:All	114	0.247	0.05365
LENAOUR_DENDRITIC_CELL_MATURATION_UP	C2:CGP	80	0.2462	0.06736
TAKEDA_TARGETS_OF_NUP98_HOXA9_FUSION_10D_DN	C2:CGP	69	0.2454	0.0694
GOLDRATH_EFF_VS_MEMORY_CD8_TCELL_UP	C7:All	103	0.2449	0.06119
IMMUNE_RESPONSE	C5:BP	104	0.2439	0.06083
GSE13485_CTRL_VS_DAY7_YF17D_VACCINE_PBMC_DN	C7:All	129	0.2439	0.05584
MISSIAGLIA_REGULATED_BY_METHYLATION_DN	C2:CGP	79	0.2424	0.06622
ZHANG_TLX_TARGETS_UP	C2:CGP	57	0.2406	0.08209
AZARE_NEOPLASTIC_TRANSFORMATION_BY_STAT3_UP	C2:CGP	78	0.2392	0.06428
MODULE_79	C4:CM	56	0.2392	0.08517
MORI_LARGE_PRE_BII_LYMPHOCYTE_UP	C2:CGP	50	0.2391	0.07357
LEE_DIFFERENTIATING_T_LYMPHOCYTE	C2:CGP	125	0.2391	0.05181
CHIANG_LIVER_CANCER_SUBCLASS_PROLIFERATION_UP	C2:CGP	97	0.2381	0.05857
GSE24142_EARLY_THYMIC_PROGENITOR_VS_DN2_THYMOCYTE_ADULT_UP	C7:All	138	0.238	0.05411
GSE10325_LUPUS_BCELL_VS_LUPUS_MYELOID_DN	C7:All	122	0.2368	0.0564
MORF_MAP3K14	C4:CGN	56	0.2364	0.07538
GSE29618_MONOCYTE_VS_MDC_DAY7_FLU_VACCINE_UP	C7:All	135	0.2363	0.05073
MIKKELSEN_IPS_LCP_WITH_H3K4ME3	C2:CGP	80	0.236	0.06823
MODULE_45	C4:CM	331	0.2358	0.03483
MODULE_5	C4:CM	265	0.2353	0.03791
GSE24634_TREG_VS_TCONV_POST_DAY7_IL4_CONVERSION_DN	C7:All	146	0.2352	0.05232
KEGG_B_CELL_RECEPTOR_SIGNALING_PATHWAY	C2:CP:KEGG	58	0.235	0.07701
MODULE_128	C4:CM	55	0.235	0.08668
CAHOY_ASTROGLIAL	C6:All	63	0.2334	0.07037
GSE24634_TEFF_VS_TCONV_DAY7_IN_CULTURE_DN	C7:All	140	0.2332	0.05189
LEE_EARLY_T_LYMPHOCYTE_UP	C2:CGP	54	0.2329	0.08164
ALTEMEIER_RESPONSE_TO_LPS_WITH_MECHANICAL_VENTILATION	C2:CGP	74	0.2327	0.07589
MODULE_16	C4:CM	285	0.2326	0.03558
BROWN_MYELOID_CELL_DEVELOPMENT_UP	C2:CGP	89	0.2325	0.0645
MORI_MATURE_B_LYMPHOCYTE_UP	C2:CGP	59	0.2318	0.07483
KAECH_DAY8_EFF_VS_MEMORY_CD8_TCELL_UP	C7:All	113	0.2316	0.05808
MODULE_397	C4:CM	76	0.2314	0.06316
GSE10325_BCELL_VS_MYELOID_DN	C7:All	126	0.2312	0.05682
V$IRF_Q6	C3:TFT	155	0.2309	0.04917
MORF_WNT1	C4:CGN	51	0.2308	0.08482
GSE22886_NAIVE_BCELL_VS_MONOCYTE_DN	C7:All	130	0.2307	0.05194
AMUNDSON_GENOTOXIC_SIGNATURE	C2:CGP	68	0.2295	0.06861
ALCALAY_AML_BY_NPM1_LOCALIZATION_UP	C2:CGP	79	0.2293	0.06069
GSE29618_BCELL_VS_MDC_DAY7_FLU_VACCINE_DN	C7:All	131	0.2291	0.05431
WESTON_VEGFA_TARGETS	C2:CGP	56	0.2291	0.08015
GSE29618_BCELL_VS_MONOCYTE_DN	C7:All	134	0.2278	0.05335
REACTOME_SIGNALING_BY_RHO_GTPASES	C2:CP:Reactome	76	0.2267	0.05874
TURASHVILI_BREAST_LOBULAR_CARCINOMA_VS_LOBULAR_NORMAL_DN	C2:CGP	54	0.2264	0.08188
SABATES_COLORECTAL_ADENOMA_DN	C2:CGP	148	0.2258	0.044
PICCALUGA_ANGIOIMMUNOBLASTIC_LYMPHOMA_UP	C2:CGP	147	0.2258	0.05033
LI_INDUCED_T_TO_NATURAL_KILLER_UP	C2:CGP	177	0.2252	0.04815
BOQUEST_STEM_CELL_UP	C2:CGP	177	0.2251	0.0447
JISON_SICKLE_CELL_DISEASE_UP	C2:CGP	116	0.2241	0.05422
MARKEY_RB1_CHRONIC_LOF_DN	C2:CGP	75	0.2239	0.06898
CHICAS_RB1_TARGETS_GROWING	C2:CGP	155	0.223	0.04625
MIKKELSEN_MEF_LCP_WITH_H3K4ME3	C2:CGP	76	0.2226	0.06944
OHGUCHI_LIVER_HNF4A_TARGETS_DN	C2:CGP	57	0.2222	0.08127
RAY_TUMORIGENESIS_BY_ERBB2_CDC25A_UP	C2:CGP	61	0.2187	0.07285
CROONQUIST_IL6_DEPRIVATION_DN	C2:CGP	61	0.218	0.0812
LAIHO_COLORECTAL_CANCER_SERRATED_UP	C2:CGP	76	0.2176	0.06514
KEGG_TOLL_LIKE_RECEPTOR_SIGNALING_PATHWAY	C2:CP:KEGG	58	0.2168	0.07225
MODULE_44	C4:CM	202	0.2164	0.04462
MORI_IMMATURE_B_LYMPHOCYTE_DN	C2:CGP	53	0.2155	0.07881
GSE29618_BCELL_VS_MONOCYTE_DAY7_FLU_VACCINE_DN	C7:All	132	0.2154	0.05393
LABBE_WNT3A_TARGETS_UP	C2:CGP	72	0.2148	0.06873
WANG_MLL_TARGETS	C2:CGP	162	0.2142	0.0468
KRAS.LUNG.BREAST_UP.V1_DN	C6:All	67	0.2136	0.06714
ONDER_CDH1_SIGNALING_VIA_CTNNB1	C2:CGP	63	0.213	0.0713
HELLEBREKERS_SILENCED_DURING_TUMOR_ANGIOGENESIS	C2:CGP	58	0.212	0.07574
GRAHAM_NORMAL_QUIESCENT_VS_NORMAL_DIVIDING_DN	C2:CGP	50	0.2116	0.08738
GCM_DLG1	C4:CGN	61	0.2111	0.06442
HAHTOLA_SEZARY_SYNDROM_UP	C2:CGP	53	0.2109	0.07814
GAUSSMANN_MLL_AF4_FUSION_TARGETS_E_UP	C2:CGP	72	0.2105	0.06264
HOSHIDA_LIVER_CANCER_SUBCLASS_S1	C2:CGP	164	0.2105	0.04974
MODULE_223	C4:CM	70	0.2103	0.07649
GSE17974_IL4_AND_ANTI_IL12_VS_UNTREATED_48H_ACT_CD4_TCELL_DN	C7:All	104	0.2101	0.05485
GSE360_HIGH_DOSE_B_MALAYI_VS_M_TUBERCULOSIS_MAC_DN	C7:All	114	0.21	0.05203
TONKS_TARGETS_OF_RUNX1_RUNX1T1_FUSION_HSC_DN	C2:CGP	102	0.2095	0.06204
PUJANA_BRCA_CENTERED_NETWORK	C2:CGP	75	0.2092	0.06885
GSE10325_LUPUS_CD4_TCELL_VS_LUPUS_BCELL_DN	C7:All	117	0.208	0.05855
KEGG_ECM_RECEPTOR_INTERACTION	C2:CP:KEGG	51	0.2069	0.0839
KEEN_RESPONSE_TO_ROSIGLITAZONE_DN	C2:CGP	63	0.2069	0.08177
GSE24142_DN2_VS_DN3_THYMOCYTE_FETAL_UP	C7:All	133	0.206	0.04851
LABBE_TGFB1_TARGETS_UP	C2:CGP	57	0.2054	0.07796
PETROVA_ENDOTHELIUM_LYMPHATIC_VS_BLOOD_DN	C2:CGP	116	0.2042	0.05456
KAECH_NAIVE_VS_DAY8_EFF_CD8_TCELL_DN	C7:All	112	0.2029	0.05861
ROSS_ACUTE_MYELOID_LEUKEMIA_CBF	C2:CGP	50	0.2028	0.07513
HINATA_NFKB_TARGETS_FIBROBLAST_UP	C2:CGP	51	0.202	0.08368
GSE17721_ALL_VS_24H_PAM3CSK4_BMDM_UP	C7:All	133	0.2015	0.0485
GOLDRATH_ANTIGEN_RESPONSE	C2:CGP	176	0.2014	0.04772
GSE17580_TREG_VS_TEFF_S_MANSONI_INF_UP	C7:All	129	0.2013	0.05137
VANLOO_SP3_TARGETS_DN	C2:CGP	53	0.2004	0.08561
GSE22886_NAIVE_VS_IGM_MEMORY_BCELL_DN	C7:All	129	0.2004	0.05453
DER_IFN_ALPHA_RESPONSE_UP	C2:CGP	55	0.1999	0.08078
KEGG_FC_GAMMA_R_MEDIATED_PHAGOCYTOSIS	C2:CP:KEGG	63	0.1998	0.07472
SERVITJA_ISLET_HNF1A_TARGETS_UP	C2:CGP	110	0.1997	0.05446
KEGG_LEUKOCYTE_TRANSENDOTHELIAL_MIGRATION	C2:CP:KEGG	62	0.1994	0.07478
SWEET_KRAS_ONCOGENIC_SIGNATURE	C2:CGP	53	0.1989	0.093
GSE13485_DAY3_VS_DAY7_YF17D_VACCINE_PBMC_DN	C7:All	107	0.1984	0.05837
GSE29618_BCELL_VS_MDC_DN	C7:All	135	0.198	0.05443
GSE7852_LN_VS_FAT_TREG_DN	C7:All	142	0.1975	0.04375
GSE10325_CD4_TCELL_VS_BCELL_DN	C7:All	115	0.1958	0.05757
GRAHAM_CML_DIVIDING_VS_NORMAL_QUIESCENT_UP	C2:CGP	92	0.1954	0.06366
GSE17974_IL4_AND_ANTI_IL12_VS_UNTREATED_24H_ACT_CD4_TCELL_DN	C7:All	82	0.1953	0.06093
GSE17580_UNINFECTED_VS_S_MANSONI_INF_TREG_DN	C7:All	112	0.1951	0.05429
GSE22886_NAIVE_CD8_TCELL_VS_NEUTROPHIL_DN	C7:All	106	0.1948	0.05768
GSE24142_EARLY_THYMIC_PROGENITOR_VS_DN2_THYMOCYTE_UP	C7:All	133	0.1943	0.05172
GSE9988_LPS_VS_LOW_LPS_MONOCYTE_DN	C7:All	78	0.1938	0.06381
GSE22886_NAIVE_CD8_TCELL_VS_DC_DN	C7:All	139	0.1937	0.05052
V$ICSBP_Q6	C3:TFT	163	0.1935	0.04769
GSE29618_MONOCYTE_VS_MDC_UP	C7:All	127	0.1934	0.05788
ZHENG_GLIOBLASTOMA_PLASTICITY_UP	C2:CGP	170	0.1931	0.04527
FOSTER_KDM1A_TARGETS_UP	C2:CGP	123	0.1924	0.05426
BORCZUK_MALIGNANT_MESOTHELIOMA_DN	C2:CGP	51	0.1924	0.08325
IZADPANAH_STEM_CELL_ADIPOSE_VS_BONE_UP	C2:CGP	80	0.1923	0.06645
GSE24142_EARLY_THYMIC_PROGENITOR_VS_DN3_THYMOCYTE_UP	C7:All	133	0.1914	0.05232
REACTOME_EXTRACELLULAR_MATRIX_ORGANIZATION	C2:CP:Reactome	51	0.1912	0.06973
TCGA_GLIOBLASTOMA_COPY_NUMBER_UP	C2:CGP	55	0.1912	0.09079
TAKEDA_TARGETS_OF_NUP98_HOXA9_FUSION_8D_DN	C2:CGP	102	0.1909	0.06181
GSE22886_IGG_IGA_MEMORY_BCELL_VS_BLOOD_PLASMA_CELL_UP	C7:All	129	0.1909	0.04916
GAVIN_FOXP3_TARGETS_CLUSTER_P7	C2:CGP	59	0.1908	0.07769
GSE12845_IGD_POS_BLOOD_VS_PRE_GC_TONSIL_BCELL_DN	C7:All	111	0.19	0.05372
TCTGGAC,MIR-198	C3:MIR	55	0.1896	0.07384
MARKEY_RB1_ACUTE_LOF_UP	C2:CGP	132	0.1896	0.05505
V$HNF1_Q6	C3:TFT	123	0.1891	0.05341
CROONQUIST_NRAS_VS_STROMAL_STIMULATION_DN	C2:CGP	60	0.1887	0.08001
MORF_DCC	C4:CGN	67	0.1887	0.06853
HALLMARK_COAGULATION	H:All	68	0.1883	0.07066
PROTEINACEOUS_EXTRACELLULAR_MATRIX	C5:CC	62	0.1882	0.07716
MODULE_121	C4:CM	56	0.188	0.08634
RAMALHO_STEMNESS_DN	C2:CGP	51	0.188	0.09264
LINDGREN_BLADDER_CANCER_CLUSTER_2B	C2:CGP	246	0.1877	0.03873
SENGUPTA_NASOPHARYNGEAL_CARCINOMA_UP	C2:CGP	207	0.1876	0.04031
MODULE_345	C4:CM	62	0.1874	0.084
MODULE_53	C4:CM	233	0.1872	0.03951
GSE12845_PRE_GC_VS_DARKZONE_GC_TONSIL_BCELL_UP	C7:All	106	0.1871	0.0581
GAUSSMANN_MLL_AF4_FUSION_TARGETS_F_UP	C2:CGP	130	0.187	0.05488
SMIRNOV_RESPONSE_TO_IR_6HR_DN	C2:CGP	65	0.1865	0.07722
CERVERA_SDHB_TARGETS_1_UP	C2:CGP	66	0.186	0.06385
GSE26495_NAIVE_VS_PD1LOW_CD8_TCELL_UP	C7:All	109	0.1859	0.05286
MISSIAGLIA_REGULATED_BY_METHYLATION_UP	C2:CGP	72	0.1855	0.06896
WANG_RESPONSE_TO_GSK3_INHIBITOR_SB216763_UP	C2:CGP	224	0.1847	0.0417
SNF5_DN.V1_UP	C6:All	112	0.1842	0.05743
KATSANOU_ELAVL1_TARGETS_DN	C2:CGP	96	0.1833	0.05971
LINDVALL_IMMORTALIZED_BY_TERT_UP	C2:CGP	54	0.1828	0.08603
WANG_ESOPHAGUS_CANCER_VS_NORMAL_UP	C2:CGP	72	0.1823	0.06962
SMID_BREAST_CANCER_NORMAL_LIKE_UP	C2:CGP	256	0.182	0.03786
GSE22886_DAY0_VS_DAY1_MONOCYTE_IN_CULTURE_UP	C7:All	126	0.1818	0.05672
GSE24634_IL4_VS_CTRL_TREATED_NAIVE_CD4_TCELL_DAY10_DN	C7:All	130	0.1818	0.05258
GSE29618_MONOCYTE_VS_PDC_DAY7_FLU_VACCINE_UP	C7:All	135	0.1817	0.05358
COATES_MACROPHAGE_M1_VS_M2_UP	C2:CGP	56	0.1815	0.08051
RODWELL_AGING_KIDNEY_UP	C2:CGP	293	0.1814	0.03771
GERY_CEBP_TARGETS	C2:CGP	84	0.1808	0.06212
PTEN_DN.V1_DN	C6:All	84	0.18	0.0682
MODULE_27	C4:CM	178	0.1797	0.04323
MODULE_436	C4:CM	69	0.1797	0.07567
GSE24634_TEFF_VS_TCONV_DAY3_IN_CULTURE_DN	C7:All	128	0.1792	0.05578
GSE22886_NAIVE_VS_IGG_IGA_MEMORY_BCELL_DN	C7:All	128	0.1791	0.05643
RESPONSE_TO_WOUNDING	C5:BP	85	0.1789	0.06503
LE_EGR2_TARGETS_UP	C2:CGP	71	0.1788	0.07119
GSE24142_DN2_VS_DN3_THYMOCYTE_UP	C7:All	131	0.1787	0.05135
GSE360_LOW_DOSE_B_MALAYI_VS_M_TUBERCULOSIS_MAC_DN	C7:All	120	0.1784	0.05389
ESC_V6.5_UP_EARLY.V1_UP	C6:All	97	0.1776	0.05779
CHEBOTAEV_GR_TARGETS_UP	C2:CGP	60	0.177	0.0717
PID_BCR_5PATHWAY	C2:CP:Other	51	0.1766	0.08737
EXTRACELLULAR_MATRIX	C5:CC	63	0.1762	0.07681
RIGGI_EWING_SARCOMA_PROGENITOR_DN	C2:CGP	111	0.1759	0.05326
MODULE_119	C4:CM	82	0.1757	0.06587
GSE20715_0H_VS_48H_OZONE_TLR4_KO_LUNG_UP	C7:All	120	0.1757	0.05356
GSE20366_EX_VIVO_VS_HOMEOSTATIC_CONVERSION_NAIVE_CD4_TCELL_DN	C7:All	106	0.1756	0.05486
GSE30083_SP1_VS_SP2_THYMOCYTE_DN	C7:All	103	0.1756	0.05561
ACEVEDO_LIVER_CANCER_WITH_H3K27ME3_UP	C2:CGP	137	0.1755	0.0493
LI_WILMS_TUMOR_VS_FETAL_KIDNEY_1_DN	C2:CGP	103	0.1755	0.05785
DUTERTRE_ESTRADIOL_RESPONSE_24HR_UP	C2:CGP	197	0.1755	0.04194
MODULE_15	C4:CM	236	0.1752	0.03923
ZHOU_CELL_CYCLE_GENES_IN_IR_RESPONSE_6HR	C2:CGP	52	0.1749	0.07013
BOYLAN_MULTIPLE_MYELOMA_D_DN	C2:CGP	57	0.1749	0.08916
PUJANA_BREAST_CANCER_LIT_INT_NETWORK	C2:CGP	70	0.1748	0.0677
GSE3982_MEMORY_CD4_TCELL_VS_BCELL_UP	C7:All	109	0.1748	0.05565
GSE30083_SP2_VS_SP3_THYMOCYTE_DN	C7:All	112	0.1745	0.05403
FERREIRA_EWINGS_SARCOMA_UNSTABLE_VS_STABLE_UP	C2:CGP	99	0.1742	0.05599
GSE6269_HEALTHY_VS_STREP_PNEUMO_INF_PBMC_DN	C7:All	99	0.174	0.0604
LEIN_CHOROID_PLEXUS_MARKERS	C2:CGP	62	0.1738	0.06894
REACTOME_NFKB_AND_MAP_KINASES_ACTIVATION_MEDIATED_BY_TLR4_SIGNALING_REPERTOIRE	C2:CP:Reactome	50	0.1736	0.08243
chr15q21	C1:All	57	0.1734	0.0718
PID_AVB3_INTEGRIN_PATHWAY	C2:CP:Other	54	0.173	0.07713
ATM_DN.V1_DN	C6:All	56	0.1729	0.0812
JAATINEN_HEMATOPOIETIC_STEM_CELL_DN	C2:CGP	110	0.1728	0.06371
HOOI_ST7_TARGETS_UP	C2:CGP	57	0.1725	0.07616
VART_KSHV_INFECTION_ANGIOGENIC_MARKERS_UP	C2:CGP	96	0.1722	0.0602
GSE24634_TREG_VS_TCONV_POST_DAY5_IL4_CONVERSION_DN	C7:All	123	0.1721	0.05855
GSE13485_DAY1_VS_DAY3_YF17D_VACCINE_PBMC_UP	C7:All	58	0.172	0.07153
ZHOU_CELL_CYCLE_GENES_IN_IR_RESPONSE_24HR	C2:CGP	77	0.172	0.06654
GSE29618_BCELL_VS_PDC_DAY7_FLU_VACCINE_DN	C7:All	137	0.1718	0.05222
GSE22886_CTRL_VS_LPS_24H_DC_DN	C7:All	118	0.1715	0.0557
REACTOME_CELL_SURFACE_INTERACTIONS_AT_THE_VASCULAR_WALL	C2:CP:Reactome	51	0.1714	0.08599
XU_GH1_EXOGENOUS_TARGETS_DN	C2:CGP	61	0.1712	0.0688
CAIRO_LIVER_DEVELOPMENT_DN	C2:CGP	124	0.1711	0.05316
LIM_MAMMARY_LUMINAL_MATURE_DN	C2:CGP	79	0.171	0.0641
GSE360_DC_VS_MAC_T_GONDII_DN	C7:All	126	0.1709	0.05478
KOBAYASHI_EGFR_SIGNALING_24HR_DN	C2:CGP	146	0.1699	0.04853
LEE_AGING_NEOCORTEX_UP	C2:CGP	54	0.1699	0.08288
GSE12845_NAIVE_VS_PRE_GC_TONSIL_BCELL_DN	C7:All	126	0.1697	0.04942
GSE17974_CTRL_VS_ACT_IL4_AND_ANTI_IL12_0.5H_CD4_TCELL_UP	C7:All	70	0.1696	0.06755
KRAS.600.LUNG.BREAST_UP.V1_UP	C6:All	111	0.1696	0.05636
GSE7460_CTRL_VS_TGFB_TREATED_ACT_TCONV_UP	C7:All	126	0.1696	0.05026
PRC2_EZH2_UP.V1_UP	C6:All	108	0.1692	0.05179
LABBE_WNT3A_TARGETS_DN	C2:CGP	51	0.1692	0.07446
MITOSIS	C5:BP	57	0.1689	0.07755
GSE18791_UNSTIM_VS_NEWCATSLE_VIRUS_DC_6H_DN	C7:All	119	0.1689	0.05736
ATAGGAA,MIR-202	C3:MIR	73	0.1688	0.06278
REACTOME_TOLL_RECEPTOR_CASCADES	C2:CP:Reactome	79	0.1682	0.06942
MOHANKUMAR_TLX1_TARGETS_DN	C2:CGP	103	0.1679	0.06133
GSE3337_4H_VS_16H_IFNG_IN_CD8POS_DC_DN	C7:All	108	0.1674	0.05924
GSE20366_EX_VIVO_VS_HOMEOSTATIC_CONVERSION_TREG_DN	C7:All	115	0.1672	0.05331
GSE3982_DC_VS_TH1_UP	C7:All	147	0.1671	0.04909
REACTOME_P75_NTR_RECEPTOR_MEDIATED_SIGNALLING	C2:CP:Reactome	55	0.167	0.0678
IGLESIAS_E2F_TARGETS_UP	C2:CGP	94	0.1669	0.06367
GSE20366_TREG_VS_NAIVE_CD4_TCELL_DEC205_CONVERSION_UP	C7:All	132	0.1668	0.05076
DELYS_THYROID_CANCER_UP	C2:CGP	273	0.1666	0.03692
BOYAULT_LIVER_CANCER_SUBCLASS_G1_UP	C2:CGP	75	0.1666	0.06813
MODULE_292	C4:CM	66	0.1664	0.08066
GSE360_CTRL_VS_M_TUBERCULOSIS_DC_DN	C7:All	115	0.1664	0.05694
V$NERF_Q2	C3:TFT	162	0.166	0.04745
KRAS.LUNG.BREAST_UP.V1_UP	C6:All	62	0.1658	0.06987
MODULE_118	C4:CM	246	0.1649	0.03843
MODULE_174	C4:CM	63	0.164	0.08445
KONDO_PROSTATE_CANCER_WITH_H3K27ME3	C2:CGP	63	0.164	0.07959
GSE11057_CD4_EFF_MEM_VS_PBMC_DN	C7:All	126	0.1639	0.0526
CTIP_DN.V1_UP	C6:All	54	0.1636	0.07309
CHIARADONNA_NEOPLASTIC_TRANSFORMATION_KRAS_DN	C2:CGP	100	0.1635	0.06136
HELLER_SILENCED_BY_METHYLATION_UP	C2:CGP	145	0.1631	0.05237
GSE17721_0.5H_VS_24H_CPG_BMDM_UP	C7:All	116	0.1631	0.05175
SENESE_HDAC2_TARGETS_DN	C2:CGP	78	0.1626	0.05958
MODULE_38	C4:CM	284	0.1626	0.03506
GSE13485_DAY1_VS_DAY7_YF17D_VACCINE_PBMC_DN	C7:All	130	0.1623	0.05571
GSE1432_CTRL_VS_IFNG_24H_MICROGLIA_DN	C7:All	129	0.1618	0.05206
GSE26928_EFF_MEM_VS_CENTR_MEM_CD4_TCELL_DN	C7:All	102	0.1618	0.05046
CHEN_METABOLIC_SYNDROM_NETWORK	C2:CGP	753	0.1617	0.02304
KATSANOU_ELAVL1_TARGETS_UP	C2:CGP	105	0.161	0.05795
FULCHER_INFLAMMATORY_RESPONSE_LECTIN_VS_LPS_DN	C2:CGP	289	0.161	0.03498
GSE9037_WT_VS_IRAK4_KO_LPS_4H_STIM_BMDM_DN	C7:All	126	0.1609	0.05314
TAVAZOIE_METASTASIS	C2:CGP	60	0.1606	0.07554
GSE13485_CTRL_VS_DAY3_YF17D_VACCINE_PBMC_DN	C7:All	122	0.1603	0.05733
GSE17580_TREG_VS_TEFF_UP	C7:All	118	0.16	0.05348
MODULE_289	C4:CM	61	0.16	0.06791
IZADPANAH_STEM_CELL_ADIPOSE_VS_BONE_DN	C2:CGP	70	0.1599	0.06698
GSE3982_MEMORY_CD4_TCELL_VS_TH1_UP	C7:All	120	0.1595	0.05276
GSE3982_DC_VS_CENT_MEMORY_CD4_TCELL_UP	C7:All	133	0.1591	0.04964
GSE9988_ANTI_TREM1_VS_VEHICLE_TREATED_MONOCYTES_DN	C7:All	136	0.159	0.05002
CHYLA_CBFA2T3_TARGETS_UP	C2:CGP	220	0.1589	0.04068
HALLMARK_INTERFERON_GAMMA_RESPONSE	H:All	127	0.1588	0.05725
MCBRYAN_PUBERTAL_BREAST_4_5WK_UP	C2:CGP	153	0.1585	0.04825
HALLMARK_COMPLEMENT	H:All	120	0.1584	0.05525
V$HNF1_01	C3:TFT	117	0.1584	0.05054
GSE10094_LCMV_VS_LISTERIA_IND_EFF_CD4_TCELL_DN	C7:All	100	0.1582	0.05206
GSE2706_UNSTIM_VS_8H_R848_DC_DN	C7:All	111	0.1578	0.05622
CHIANG_LIVER_CANCER_SUBCLASS_CTNNB1_DN	C2:CGP	103	0.1576	0.05889
LIPID_BINDING	C5:MF	60	0.1576	0.0769
SHEPARD_BMYB_MORPHOLINO_DN	C2:CGP	113	0.1576	0.0555
CALCIUM_ION_BINDING	C5:MF	60	0.1572	0.07637
PANGAS_TUMOR_SUPPRESSION_BY_SMAD1_AND_SMAD5_UP	C2:CGP	90	0.1571	0.06255
NEMETH_INFLAMMATORY_RESPONSE_LPS_UP	C2:CGP	56	0.157	0.08236
GSE9650_NAIVE_VS_EFF_CD8_TCELL_DN	C7:All	113	0.1567	0.05734
GSE6269_E_COLI_VS_STREP_PNEUMO_INF_PBMC_DN	C7:All	88	0.1564	0.06564
GSE3982_MEMORY_CD4_TCELL_VS_BCELL_DN	C7:All	130	0.1562	0.05467
GSE29618_BCELL_VS_PDC_DN	C7:All	141	0.1559	0.05015
ODONNELL_TFRC_TARGETS_DN	C2:CGP	65	0.1551	0.07511
RICKMAN_TUMOR_DIFFERENTIATED_MODERATELY_VS_POORLY_UP	C2:CGP	73	0.155	0.06746
GSE15733_BM_VS_SPLEEN_MEMORY_CD4_TCELL_UP	C7:All	119	0.1549	0.0547
GSE18791_CTRL_VS_NEWCASTLE_VIRUS_DC_8H_DN	C7:All	115	0.1549	0.05554
DELPUECH_FOXO3_TARGETS_UP	C2:CGP	50	0.1546	0.07943
GSE11057_NAIVE_VS_EFF_MEMORY_CD4_TCELL_DN	C7:All	129	0.1543	0.05369
VECCHI_GASTRIC_CANCER_ADVANCED_VS_EARLY_UP	C2:CGP	118	0.1542	0.05791
CTCCAAG,MIR-432	C3:MIR	63	0.1539	0.0706
SARRIO_EPITHELIAL_MESENCHYMAL_TRANSITION_UP	C2:CGP	100	0.1538	0.05976
GSE6269_HEALTHY_VS_STREP_AUREUS_INF_PBMC_DN	C7:All	102	0.1537	0.06252
MODULE_63	C4:CM	109	0.1535	0.05728
MODULE_138	C4:CM	53	0.1535	0.08852
V$HNF3ALPHA_Q6	C3:TFT	138	0.1532	0.04714
GSE34205_RSV_VS_FLU_INF_INFANT_PBMC_DN	C7:All	101	0.1531	0.05917
GSE30962_PRIMARY_VS_SECONDARY_ACUTE_LCMV_INF_CD8_TCELL_UP	C7:All	108	0.1527	0.05726
MODULE_117	C4:CM	315	0.1526	0.03385
GSE22886_NAIVE_CD4_TCELL_VS_NEUTROPHIL_DN	C7:All	99	0.1525	0.06056
HINATA_NFKB_TARGETS_KERATINOCYTE_UP	C2:CGP	53	0.1524	0.08522
GSE16522_MEMORY_VS_NAIVE_ANTI_CD3CD28_STIM_CD8_TCELL_DN	C7:All	131	0.1523	0.05007
MODULE_169	C4:CM	50	0.1523	0.07491
GSE15767_MED_VS_SCS_MAC_LN_UP	C7:All	118	0.1522	0.0573
MODULE_24	C4:CM	243	0.1521	0.03696
GSE36476_CTRL_VS_TSST_ACT_72H_MEMORY_CD4_TCELL_YOUNG_DN	C7:All	109	0.1521	0.05371
SENGUPTA_NASOPHARYNGEAL_CARCINOMA_WITH_LMP1_DN	C2:CGP	66	0.1521	0.06784
KRAS.LUNG_UP.V1_UP	C6:All	65	0.1517	0.06933
GSE32423_MEMORY_VS_NAIVE_CD8_TCELL_IL7_IL4_UP	C7:All	106	0.1517	0.05239
URS_ADIPOCYTE_DIFFERENTIATION_UP	C2:CGP	52	0.1514	0.08653
chr2q33	C1:All	58	0.1513	0.07404
GSE24026_PD1_LIGATION_VS_CTRL_IN_ACT_TCELL_LINE_UP	C7:All	115	0.1513	0.05915
MODULE_12	C4:CM	254	0.1512	0.03841
CHICAS_RB1_TARGETS_CONFLUENT	C2:CGP	384	0.151	0.03006
M_PHASE_OF_MITOTIC_CELL_CYCLE	C5:BP	59	0.151	0.07613
GSE24634_TREG_VS_TCONV_POST_DAY3_IL4_CONVERSION_DN	C7:All	145	0.1509	0.05174
KEGG_CYTOKINE_CYTOKINE_RECEPTOR_INTERACTION	C2:CP:KEGG	76	0.1508	0.07093
BOQUEST_STEM_CELL_DN	C2:CGP	160	0.1506	0.04802
GSE24142_EARLY_THYMIC_PROGENITOR_VS_DN2_THYMOCYTE_FETAL_UP	C7:All	138	0.1505	0.05053
AFFAR_YY1_TARGETS_DN	C2:CGP	123	0.1502	0.05668
BOQUEST_STEM_CELL_CULTURED_VS_FRESH_UP	C2:CGP	291	0.1501	0.03439
BRUECKNER_TARGETS_OF_MIRLET7A3_UP	C2:CGP	67	0.1501	0.07385
HALLMARK_KRAS_SIGNALING_UP	H:All	123	0.1501	0.05388
KAECH_DAY8_EFF_VS_DAY15_EFF_CD8_TCELL_UP	C7:All	120	0.15	0.05536
GSE12845_IGD_POS_VS_NEG_BLOOD_BCELL_DN	C7:All	122	0.1498	0.05171
GSE7852_THYMUS_VS_FAT_TREG_DN	C7:All	125	0.1496	0.04501
GSE24634_TEFF_VS_TCONV_DAY7_IN_CULTURE_UP	C7:All	117	0.1494	0.0559
GOZGIT_ESR1_TARGETS_DN	C2:CGP	465	0.1491	0.02674
GSE360_DC_VS_MAC_B_MALAYI_HIGH_DOSE_DN	C7:All	129	0.149	0.05581
GSE3982_DC_VS_EFF_MEMORY_CD4_TCELL_UP	C7:All	141	0.1489	0.0493
PID_CXCR4_PATHWAY	C2:CP:Other	69	0.1489	0.07125
ACTIN_CYTOSKELETON	C5:CC	83	0.1489	0.06218
GSE11864_CSF1_IFNG_VS_CSF1_PAM3CYS_IN_MAC_UP	C7:All	142	0.1487	0.04933
GSE24634_IL4_VS_CTRL_TREATED_NAIVE_CD4_TCELL_DAY10_UP	C7:All	118	0.1486	0.05736
KRAS.KIDNEY_UP.V1_UP	C6:All	104	0.1485	0.05376
KEGG_HYPERTROPHIC_CARDIOMYOPATHY_HCM	C2:CP:KEGG	50	0.1481	0.08463
GSE10325_BCELL_VS_LUPUS_BCELL_DN	C7:All	128	0.1479	0.05207
GSE17721_0.5H_VS_12H_CPG_BMDM_UP	C7:All	135	0.1475	0.04742
GSE22886_DC_VS_MONOCYTE_DN	C7:All	125	0.1474	0.05679
GU_PDEF_TARGETS_UP	C2:CGP	58	0.1472	0.08208
LEE_NEURAL_CREST_STEM_CELL_UP	C2:CGP	97	0.1469	0.06424
ANTI_APOPTOSIS	C5:BP	66	0.1469	0.07153
RB_P107_DN.V1_UP	C6:All	85	0.1467	0.06299
V$HNF3_Q6	C3:TFT	122	0.1467	0.04911
LINDGREN_BLADDER_CANCER_CLUSTER_1_DN	C2:CGP	224	0.1466	0.03905
MIKKELSEN_ES_ICP_WITH_H3K4ME3_AND_H3K27ME3	C2:CGP	71	0.1464	0.06984
SMIRNOV_CIRCULATING_ENDOTHELIOCYTES_IN_CANCER_UP	C2:CGP	99	0.1462	0.06148
GSE22886_NEUTROPHIL_VS_MONOCYTE_UP	C7:All	75	0.146	0.06566
FOSTER_TOLERANT_MACROPHAGE_UP	C2:CGP	96	0.146	0.06525
WHITFIELD_CELL_CYCLE_G1_S	C2:CGP	96	0.1459	0.05502
GSE17974_IL4_AND_ANTI_IL12_VS_UNTREATED_72H_ACT_CD4_TCELL_DN	C7:All	135	0.1451	0.04894
RUIZ_TNC_TARGETS_UP	C2:CGP	114	0.145	0.05569
GSE360_L_DONOVANI_VS_M_TUBERCULOSIS_DC_DN	C7:All	117	0.1447	0.05565
REACTOME_POTASSIUM_CHANNELS	C2:CP:Reactome	52	0.1445	0.07787
GSE24634_IL4_VS_CTRL_TREATED_NAIVE_CD4_TCELL_DAY7_UP	C7:All	120	0.1444	0.05144
CONCANNON_APOPTOSIS_BY_EPOXOMICIN_DN	C2:CGP	87	0.1442	0.06358
V$LEF1_Q6	C3:TFT	138	0.1442	0.04717
LIU_PROSTATE_CANCER_DN	C2:CGP	312	0.1442	0.03203
VANHARANTA_UTERINE_FIBROID_DN	C2:CGP	50	0.1437	0.07356
BLALOCK_ALZHEIMERS_DISEASE_INCIPIENT_UP	C2:CGP	278	0.1434	0.0349
ROZANOV_MMP14_TARGETS_UP	C2:CGP	171	0.1431	0.04321
V$TATA_01	C3:TFT	125	0.143	0.04783
GSE17974_IL4_AND_ANTI_IL12_VS_UNTREATED_12H_ACT_CD4_TCELL_DN	C7:All	88	0.1429	0.06532
GSE3982_MEMORY_CD4_TCELL_VS_TH2_UP	C7:All	129	0.1425	0.05303
GSE11864_CSF1_PAM3CYS_VS_CSF1_IFNG_PAM3CYS_IN_MAC_DN	C7:All	116	0.1422	0.0539
CRX_NRL_DN.V1_UP	C6:All	86	0.1421	0.06115
NEGATIVE_REGULATION_OF_DEVELOPMENTAL_PROCESS	C5:BP	108	0.142	0.05678
HALLMARK_P53_PATHWAY	H:All	136	0.1419	0.04984
GSE13484_UNSTIM_VS_YF17D_VACCINE_STIM_PBMC_DN	C7:All	123	0.1418	0.0535
GSE13229_MATURE_VS_INTMATURE_NKCELL_UP	C7:All	100	0.1417	0.05485
chr2q31	C1:All	52	0.1417	0.08069
GSE7460_TREG_VS_TCONV_ACT_WITH_TGFB_UP	C7:All	125	0.1417	0.04902
PUJANA_XPRSS_INT_NETWORK	C2:CGP	103	0.1414	0.06109
GSE22886_UNSTIM_VS_STIM_MEMORY_TCELL_UP	C7:All	129	0.1413	0.05379
KEGG_NATURAL_KILLER_CELL_MEDIATED_CYTOTOXICITY	C2:CP:KEGG	60	0.1413	0.07474
GSE360_L_DONOVANI_VS_M_TUBERCULOSIS_MAC_UP	C7:All	117	0.1412	0.05132
GSE29617_DAY3_VS_DAY7_TIV_FLU_VACCINE_PBMC_2008_UP	C7:All	96	0.1412	0.06012
EBAUER_TARGETS_OF_PAX3_FOXO1_FUSION_UP	C2:CGP	123	0.1411	0.05135
MONOVALENT_INORGANIC_CATION_TRANSPORT	C5:BP	56	0.1411	0.07505
GSE10325_CD4_TCELL_VS_LUPUS_CD4_TCELL_DN	C7:All	117	0.1411	0.05807
MORI_SMALL_PRE_BII_LYMPHOCYTE_UP	C2:CGP	52	0.1408	0.07088
GSE18791_CTRL_VS_NEWCASTLE_VIRUS_DC_18H_DN	C7:All	98	0.1407	0.0637
ONDER_CDH1_TARGETS_2_UP	C2:CGP	198	0.1406	0.04245
SMIRNOV_RESPONSE_TO_IR_6HR_UP	C2:CGP	108	0.1406	0.05551
LIN_SILENCED_BY_TUMOR_MICROENVIRONMENT	C2:CGP	54	0.1405	0.07379
REACTOME_ACTIVATED_TLR4_SIGNALLING	C2:CP:Reactome	63	0.1405	0.07681
BENPORATH_PRC2_TARGETS	C2:CGP	300	0.1404	0.03305
NIKOLSKY_MUTATED_AND_AMPLIFIED_IN_BREAST_CANCER	C2:CGP	65	0.1403	0.07315
GSE3337_CTRL_VS_4H_IFNG_IN_CD8POS_DC_UP	C7:All	135	0.1401	0.05013
GSE36476_CTRL_VS_TSST_ACT_40H_MEMORY_CD4_TCELL_YOUNG_DN	C7:All	109	0.14	0.05415
GSE10325_MYELOID_VS_LUPUS_MYELOID_DN	C7:All	127	0.14	0.05626
SEIDEN_ONCOGENESIS_BY_MET	C2:CGP	63	0.1398	0.06125
GSE7460_CD8_TCELL_VS_CD4_TCELL_ACT_UP	C7:All	112	0.1398	0.05788
MODULE_6	C4:CM	230	0.1397	0.03824
KEGG_CELL_ADHESION_MOLECULES_CAMS	C2:CP:KEGG	61	0.1396	0.07634
COLINA_TARGETS_OF_4EBP1_AND_4EBP2	C2:CGP	228	0.1395	0.03968
GSE7852_LN_VS_THYMUS_TREG_UP	C7:All	127	0.1392	0.04815
GSE360_L_MAJOR_VS_T_GONDII_DC_UP	C7:All	95	0.1391	0.0555
RIGGI_EWING_SARCOMA_PROGENITOR_UP	C2:CGP	287	0.1391	0.03413
GSE9650_EFFECTOR_VS_MEMORY_CD8_TCELL_UP	C7:All	115	0.1389	0.05911
V$RP58_01	C3:TFT	120	0.1389	0.05111
GSE30083_SP2_VS_SP4_THYMOCYTE_DN	C7:All	126	0.1389	0.0534
MODULE_40	C4:CM	61	0.1388	0.07562
SHETH_LIVER_CANCER_VS_TXNIP_LOSS_PAM2	C2:CGP	96	0.1384	0.06268
V$ETS2_B	C3:TFT	173	0.1383	0.04616
ALK_DN.V1_UP	C6:All	73	0.1382	0.07537
CHIARADONNA_NEOPLASTIC_TRANSFORMATION_KRAS_UP	C2:CGP	76	0.1382	0.07156
YAATNRNNNYNATT_UNKNOWN	C3:TFT	60	0.1379	0.0726
REACTOME_SIGNALING_BY_SCF_KIT	C2:CP:Reactome	53	0.1377	0.07729
KOKKINAKIS_METHIONINE_DEPRIVATION_48HR_UP	C2:CGP	89	0.1376	0.06427
GSE8384_CTRL_VS_B_ABORTUS_4H_MAC_CELL_LINE_UP	C7:All	125	0.1373	0.04868
MODULE_64	C4:CM	253	0.1369	0.03806
REACTOME_MYD88_MAL_CASCADE_INITIATED_ON_PLASMA_MEMBRANE	C2:CP:Reactome	58	0.1367	0.0793
GSE17721_POLYIC_VS_PAM3CSK4_8H_BMDM_UP	C7:All	139	0.1367	0.05193
PROTEIN_AMINO_ACID_PHOSPHORYLATION	C5:BP	170	0.1365	0.0429
TAAWWATAG_V$RSRFC4_Q2	C3:TFT	106	0.1361	0.05158
BHATI_G2M_ARREST_BY_2METHOXYESTRADIOL_UP	C2:CGP	65	0.136	0.07165
GSE360_L_MAJOR_VS_B_MALAYI_HIGH_DOSE_MAC_UP	C7:All	116	0.1359	0.05724
KRAS.300_UP.V1_UP	C6:All	79	0.1357	0.06318
GSE13738_RESTING_VS_BYSTANDER_ACTIVATED_CD4_TCELL_DN	C7:All	127	0.1356	0.05252
DELASERNA_MYOD_TARGETS_UP	C2:CGP	60	0.1355	0.07008
LU_AGING_BRAIN_UP	C2:CGP	196	0.1354	0.04624
MODULE_188	C4:CM	79	0.1351	0.06654
TOOKER_GEMCITABINE_RESISTANCE_UP	C2:CGP	50	0.135	0.087
GSE360_LOW_DOSE_B_MALAYI_VS_M_TUBERCULOSIS_DC_DN	C7:All	123	0.1347	0.05778
GSE9988_ANTI_TREM1_AND_LPS_VS_VEHICLE_TREATED_MONOCYTES_DN	C7:All	133	0.1342	0.05354
GSE24142_ADULT_VS_FETAL_EARLY_THYMIC_PROGENITOR_UP	C7:All	141	0.1342	0.05129
VANTVEER_BREAST_CANCER_ESR1_DN	C2:CGP	141	0.134	0.04786
V$SREBP1_02	C3:TFT	50	0.1338	0.08472
GCM_PTK2	C4:CGN	115	0.1337	0.04876
GSE24634_IL4_VS_CTRL_TREATED_NAIVE_CD4_TCELL_DAY7_DN	C7:All	128	0.1332	0.0513
MODULE_180	C4:CM	66	0.1332	0.07283
NEGATIVE_REGULATION_OF_APOPTOSIS	C5:BP	80	0.1331	0.06556
NEGATIVE_REGULATION_OF_PROGRAMMED_CELL_DEATH	C5:BP	80	0.1331	0.06556
GSE360_L_MAJOR_VS_T_GONDII_MAC_UP	C7:All	110	0.1329	0.05797
TORCHIA_TARGETS_OF_EWSR1_FLI1_FUSION_DN	C2:CGP	219	0.1326	0.03858
CHROMOSOMAL_PART	C5:CC	61	0.1323	0.06887
AGGCACT,MIR-515-3P	C3:MIR	64	0.1323	0.07588
HALLMARK_MYOGENESIS	H:All	130	0.1323	0.04723
ALCALAY_AML_BY_NPM1_LOCALIZATION_DN	C2:CGP	116	0.1319	0.05351
GSE36476_CTRL_VS_TSST_ACT_72H_MEMORY_CD4_TCELL_OLD_DN	C7:All	122	0.1319	0.05279
GSE17974_IL4_AND_ANTI_IL12_VS_UNTREATED_4H_ACT_CD4_TCELL_DN	C7:All	81	0.1316	0.06558
GSE360_HIGH_DOSE_B_MALAYI_VS_M_TUBERCULOSIS_DC_DN	C7:All	116	0.1313	0.05935
V$IRF1_Q6	C3:TFT	170	0.1313	0.04749
GSE20366_TREG_VS_TCONV_DN	C7:All	129	0.1311	0.05203
TSAI_RESPONSE_TO_IONIZING_RADIATION	C2:CGP	95	0.1311	0.05973
GSE1432_CTRL_VS_IFNG_6H_MICROGLIA_DN	C7:All	126	0.131	0.05169
MULLIGHAN_MLL_SIGNATURE_2_UP	C2:CGP	269	0.1307	0.0376
NABA_ECM_AFFILIATED	C2:CP:Other	62	0.1305	0.07324
ONDER_CDH1_TARGETS_1_DN	C2:CGP	101	0.1304	0.05217
V$CDP_02	C3:TFT	55	0.1303	0.07985
KRAS.600.LUNG.BREAST_UP.V1_DN	C6:All	132	0.1303	0.05004
GSE22886_NAIVE_CD4_TCELL_VS_DC_DN	C7:All	136	0.1302	0.0519
RESPONSE_TO_EXTERNAL_STIMULUS	C5:BP	134	0.1302	0.05385
GSE25087_TREG_VS_TCONV_ADULT_UP	C7:All	125	0.1301	0.05324
KIM_MYCN_AMPLIFICATION_TARGETS_UP	C2:CGP	65	0.13	0.07216
DANG_REGULATED_BY_MYC_DN	C2:CGP	166	0.13	0.04656
GSE22886_CD4_TCELL_VS_BCELL_NAIVE_DN	C7:All	118	0.1297	0.05308
GSE3982_DC_VS_NKCELL_DN	C7:All	108	0.1295	0.05348
V$STAT6_02	C3:TFT	157	0.1293	0.04805
KEGG_GNRH_SIGNALING_PATHWAY	C2:CP:KEGG	59	0.1291	0.07071
GSE10856_CTRL_VS_TNFRSF6B_IN_MACROPHAGE_UP	C7:All	118	0.129	0.05342
SWEET_LUNG_CANCER_KRAS_DN	C2:CGP	267	0.1287	0.03478
KOBAYASHI_EGFR_SIGNALING_24HR_UP	C2:CGP	60	0.1286	0.07734
SENESE_HDAC1_AND_HDAC2_TARGETS_DN	C2:CGP	151	0.1285	0.04667
HOFFMANN_LARGE_TO_SMALL_PRE_BII_LYMPHOCYTE_UP	C2:CGP	90	0.1284	0.06101
GSE2826_WT_VS_XID_BCELL_DN	C7:All	119	0.1284	0.05208
RUTELLA_RESPONSE_TO_CSF2RB_AND_IL4_DN	C2:CGP	187	0.1283	0.04432
GSE29614_DAY3_VS_DAY7_TIV_FLU_VACCINE_PBMC_UP	C7:All	67	0.1283	0.06471
GSE1460_DP_VS_CD4_THYMOCYTE_DN	C7:All	126	0.1283	0.05545
GSE3982_MAST_CELL_VS_DC_DN	C7:All	131	0.1282	0.05147
WHITFIELD_CELL_CYCLE_G2	C2:CGP	101	0.1282	0.05469
GSE13493_DP_VS_CD8POS_THYMOCYTE_DN	C7:All	123	0.1282	0.05163
GSE3982_DC_VS_TH2_UP	C7:All	129	0.1282	0.05147
STTTCRNTTT_V$IRF_Q6	C3:TFT	129	0.128	0.0537
GSE11057_NAIVE_CD4_VS_PBMC_CD4_TCELL_DN	C7:All	144	0.1279	0.05256
RUTELLA_RESPONSE_TO_HGF_VS_CSF2RB_AND_IL4_UP	C2:CGP	265	0.1278	0.03841
GSE360_T_GONDII_VS_M_TUBERCULOSIS_MAC_DN	C7:All	117	0.1275	0.05367
VANTVEER_BREAST_CANCER_METASTASIS_DN	C2:CGP	76	0.1275	0.05898
CAIRO_HEPATOBLASTOMA_CLASSES_DN	C2:CGP	141	0.1269	0.04996
GSE14000_UNSTIM_VS_4H_LPS_DC_TRANSLATED_RNA_DN	C7:All	103	0.1269	0.05608
GSE360_T_GONDII_VS_B_MALAYI_HIGH_DOSE_MAC_DN	C7:All	126	0.1268	0.05534
PKCA_DN.V1_UP	C6:All	84	0.1266	0.06364
SMITH_TERT_TARGETS_DN	C2:CGP	57	0.1266	0.07811
WOO_LIVER_CANCER_RECURRENCE_UP	C2:CGP	74	0.1266	0.0721
GSE3982_MAST_CELL_VS_NEUTROPHIL_DN	C7:All	125	0.1264	0.05622
MODULE_171	C4:CM	70	0.126	0.07559
TONKS_TARGETS_OF_RUNX1_RUNX1T1_FUSION_ERYTHROCYTE_UP	C2:CGP	97	0.1258	0.06513
ION_TRANSPORT	C5:BP	103	0.1257	0.0559
GSE1460_INTRATHYMIC_T_PROGENITOR_VS_CD4_THYMOCYTE_DN	C7:All	136	0.1257	0.05266
BURTON_ADIPOGENESIS_8	C2:CGP	52	0.1255	0.09215
STK33_SKM_UP	C6:All	170	0.1254	0.04532
KEGG_FOCAL_ADHESION	C2:CP:KEGG	139	0.1253	0.05063
MODULE_19	C4:CM	210	0.1253	0.04078
MODULE_147	C4:CM	76	0.1251	0.06085
V$ISRE_01	C3:TFT	161	0.1251	0.0479
EXTRACELLULAR_REGION	C5:CC	204	0.125	0.04325
GSE17721_CTRL_VS_CPG_24H_BMDM_UP	C7:All	125	0.125	0.05038
KEGG_CHEMOKINE_SIGNALING_PATHWAY	C2:CP:KEGG	97	0.1248	0.05776
ATF2_S_UP.V1_UP	C6:All	101	0.1247	0.05999
GSE17721_LPS_VS_GARDIQUIMOD_0.5H_BMDM_UP	C7:All	121	0.1246	0.05175
GSE1432_CTRL_VS_IFNG_24H_MICROGLIA_UP	C7:All	151	0.1244	0.04682
GSE1460_INTRATHYMIC_T_PROGENITOR_VS_DP_THYMOCYTE_UP	C7:All	133	0.1241	0.04962
GSE13411_NAIVE_VS_MEMORY_BCELL_UP	C7:All	99	0.1241	0.05961
KRAS.KIDNEY_UP.V1_DN	C6:All	56	0.1239	0.07746
VART_KSHV_INFECTION_ANGIOGENIC_MARKERS_DN	C2:CGP	68	0.1238	0.06731
V$LYF1_01	C3:TFT	168	0.1238	0.04467
ZHANG_TLX_TARGETS_36HR_DN	C2:CGP	128	0.1237	0.05609
ONDER_CDH1_TARGETS_2_DN	C2:CGP	252	0.1236	0.03559
GSE36476_YOUNG_VS_OLD_DONOR_MEMORY_CD4_TCELL_72H_TSST_ACT_DN	C7:All	130	0.1235	0.05118
RUTELLA_RESPONSE_TO_HGF_UP	C2:CGP	268	0.1234	0.03757
GSE360_L_DONOVANI_VS_T_GONDII_DC_UP	C7:All	111	0.1233	0.05516
GRAESSMANN_RESPONSE_TO_MC_AND_SERUM_DEPRIVATION_UP	C2:CGP	125	0.1232	0.05529
INTEGRAL_TO_PLASMA_MEMBRANE	C5:CC	491	0.1229	0.02831
MODULE_112	C4:CM	149	0.1228	0.0462
GSE9988_ANTI_TREM1_AND_LPS_VS_VEHICLE_TREATED_MONOCYTES_UP	C7:All	109	0.1227	0.0538
INTRINSIC_TO_PLASMA_MEMBRANE	C5:CC	496	0.1225	0.0282
ESC_V6.5_UP_EARLY.V1_DN	C6:All	104	0.1224	0.05766
GSE37416_0H_VS_24H_F_TULARENSIS_LVS_NEUTROPHIL_UP	C7:All	126	0.1224	0.04748
REACTOME_TRANSMISSION_ACROSS_CHEMICAL_SYNAPSES	C2:CP:Reactome	109	0.1224	0.04934
V$CEBPGAMMA_Q6	C3:TFT	154	0.1221	0.04374
MULLIGHAN_MLL_SIGNATURE_1_UP	C2:CGP	243	0.122	0.04081
ROSS_LEUKEMIA_WITH_MLL_FUSIONS	C2:CGP	52	0.122	0.0862
GATED_CHANNEL_ACTIVITY	C5:MF	72	0.1219	0.06606
WIERENGA_STAT5A_TARGETS_UP	C2:CGP	129	0.1213	0.05317
KEGG_PHOSPHATIDYLINOSITOL_SIGNALING_SYSTEM	C2:CP:KEGG	54	0.1213	0.07571
CATGTAA,MIR-496	C3:MIR	128	0.1211	0.04982
GSE17974_0H_VS_4H_IN_VITRO_ACT_CD4_TCELL_UP	C7:All	115	0.1211	0.05572
GSE29618_BCELL_VS_PDC_DAY7_FLU_VACCINE_UP	C7:All	116	0.1211	0.0561
ACEVEDO_LIVER_CANCER_WITH_H3K9ME3_UP	C2:CGP	59	0.1211	0.06832
GSE39820_CTRL_VS_TGFBETA3_IL6_CD4_TCELL_UP	C7:All	146	0.121	0.04751
GSE17721_CPG_VS_GARDIQUIMOD_6H_BMDM_UP	C7:All	119	0.1207	0.05401
FIGUEROA_AML_METHYLATION_CLUSTER_1_UP	C2:CGP	69	0.1207	0.06333
KEGG_GAP_JUNCTION	C2:CP:KEGG	62	0.1207	0.06853
WELCSH_BRCA1_TARGETS_UP	C2:CGP	123	0.1203	0.05255
KRAS.DF.V1_UP	C6:All	115	0.1201	0.05538
POSITIVE_REGULATION_OF_CELL_PROLIFERATION	C5:BP	76	0.1201	0.07087
MODULE_576	C4:CM	81	0.12	0.0569
KAYO_CALORIE_RESTRICTION_MUSCLE_UP	C2:CGP	64	0.12	0.07423
MODULE_324	C4:CM	79	0.1199	0.0706
GSE20366_TREG_VS_NAIVE_CD4_TCELL_HOMEOSTATIC_CONVERSION_UP	C7:All	131	0.1197	0.05076
GSE36392_MAC_VS_NEUTROPHIL_IL25_TREATED_LUNG_DN	C7:All	98	0.1196	0.0593
YAUCH_HEDGEHOG_SIGNALING_PARACRINE_DN	C2:CGP	151	0.1196	0.04725
CHARAFE_BREAST_CANCER_LUMINAL_VS_MESENCHYMAL_DN	C2:CGP	319	0.1194	0.0318
MODULE_208	C4:CM	62	0.1194	0.08254
PHOSPHORYLATION	C5:BP	194	0.1186	0.04124
GSE29618_MONOCYTE_VS_MDC_DAY7_FLU_VACCINE_DN	C7:All	109	0.1186	0.05335
REACTOME_INTEGRIN_CELL_SURFACE_INTERACTIONS	C2:CP:Reactome	55	0.1186	0.08343
GSE24142_DN2_VS_DN3_THYMOCYTE_ADULT_UP	C7:All	110	0.1185	0.05533
GSE14000_UNSTIM_VS_4H_LPS_DC_DN	C7:All	113	0.1185	0.05682
WINNEPENNINCKX_MELANOMA_METASTASIS_UP	C2:CGP	99	0.1182	0.06414
BROWNE_HCMV_INFECTION_30MIN_DN	C2:CGP	86	0.118	0.06628
NRL_DN.V1_UP	C6:All	87	0.1179	0.05928
PLASARI_TGFB1_TARGETS_10HR_DN	C2:CGP	176	0.1174	0.04508
GSE17721_CPG_VS_GARDIQUIMOD_4H_BMDM_UP	C7:All	117	0.1174	0.05282
PID_CDC42_PATHWAY	C2:CP:Other	51	0.1173	0.07941
KAN_RESPONSE_TO_ARSENIC_TRIOXIDE	C2:CGP	71	0.1173	0.07643
RAPA_EARLY_UP.V1_DN	C6:All	114	0.1173	0.05101
GSE34205_HEALTHY_VS_FLU_INF_INFANT_PBMC_DN	C7:All	106	0.1172	0.05955
GSE2706_UNSTIM_VS_2H_R848_DC_DN	C7:All	104	0.1171	0.05869
GSE32423_IL7_VS_IL7_IL4_NAIVE_CD8_TCELL_UP	C7:All	108	0.1171	0.05449
WU_CELL_MIGRATION	C2:CGP	107	0.1171	0.05787
MODULE_88	C4:CM	443	0.117	0.02951
REACTOME_SIGNALING_BY_INSULIN_RECEPTOR	C2:CP:Reactome	66	0.1169	0.07441
GSE17721_CTRL_VS_GARDIQUIMOD_0.5H_BMDM_DN	C7:All	118	0.1169	0.05349
REACTOME_FACTORS_INVOLVED_IN_MEGAKARYOCYTE_DEVELOPMENT_AND_PLATELET_PRODUCTION	C2:CP:Reactome	55	0.1168	0.07973
ZHONG_RESPONSE_TO_AZACITIDINE_AND_TSA_UP	C2:CGP	109	0.1168	0.05661
MEISSNER_NPC_HCP_WITH_H3K4ME3_AND_H3K27ME3	C2:CGP	80	0.1167	0.06084
GSE9650_NAIVE_VS_EXHAUSTED_CD8_TCELL_DN	C7:All	118	0.1166	0.05343
V$GATA4_Q3	C3:TFT	153	0.1163	0.04739
LEE_BMP2_TARGETS_UP	C2:CGP	485	0.1162	0.02711
BMI1_DN.V1_DN	C6:All	88	0.1162	0.06809
REACTOME_HEMOSTASIS	C2:CP:Reactome	263	0.1162	0.03691
FARMER_BREAST_CANCER_APOCRINE_VS_LUMINAL	C2:CGP	214	0.1158	0.04107
GSE9037_WT_VS_IRAK4_KO_LPS_1H_STIM_BMDM_DN	C7:All	112	0.1156	0.057
GSE2706_2H_VS_8H_LPS_STIM_DC_DN	C7:All	112	0.1155	0.05448
HALLMARK_EPITHELIAL_MESENCHYMAL_TRANSITION	H:All	141	0.1155	0.05078
GAUSSMANN_MLL_AF4_FUSION_TARGETS_A_UP	C2:CGP	142	0.1155	0.04814
TARTE_PLASMA_CELL_VS_PLASMABLAST_UP	C2:CGP	193	0.1155	0.04292
EXTRACELLULAR_REGION_PART	C5:CC	160	0.1153	0.04846
V$OCT1_05	C3:TFT	152	0.1153	0.04308
GSE17721_CPG_VS_GARDIQUIMOD_12H_BMDM_UP	C7:All	120	0.1152	0.05199
KEGG_DILATED_CARDIOMYOPATHY	C2:CP:KEGG	55	0.115	0.07689
MOREAUX_B_LYMPHOCYTE_MATURATION_BY_TACI_DN	C2:CGP	50	0.115	0.08538
GSE339_CD4POS_VS_CD8POS_DC_UP	C7:All	130	0.1149	0.05364
GSE1432_1H_VS_24H_IFNG_MICROGLIA_DN	C7:All	130	0.1149	0.05013
MODULE_503	C4:CM	82	0.1148	0.05651
KIM_WT1_TARGETS_UP	C2:CGP	149	0.1148	0.04962
YANG_BCL3_TARGETS_UP	C2:CGP	237	0.1146	0.04144
HOSHIDA_LIVER_CANCER_SUBCLASS_S3	C2:CGP	155	0.1146	0.04823
GSE17721_LPS_VS_CPG_12H_BMDM_UP	C7:All	125	0.1145	0.05277
GSE13229_IMM_VS_INTMATURE_NKCELL_UP	C7:All	113	0.1145	0.05611
V$IRF1_01	C3:TFT	164	0.1144	0.04643
GSE27786_LSK_VS_CD4_TCELL_DN	C7:All	122	0.1142	0.05582
GSE1460_CD4_THYMOCYTE_VS_NAIVE_CD4_TCELL_ADULT_BLOOD_UP	C7:All	136	0.114	0.04824
KEGG_LYSOSOME	C2:CP:KEGG	89	0.1139	0.06299
TAKEDA_TARGETS_OF_NUP98_HOXA9_FUSION_6HR_UP	C2:CGP	55	0.1137	0.07533
DURAND_STROMA_S_UP	C2:CGP	199	0.1137	0.04383
GSE3982_BCELL_VS_TH2_DN	C7:All	120	0.1137	0.0542
REACTOME_SIGNALING_BY_PDGF	C2:CP:Reactome	86	0.1137	0.06199
AAAYWAACM_V$HFH4_01	C3:TFT	163	0.1136	0.04384
GSE13411_PLASMA_CELL_VS_MEMORY_BCELL_DN	C7:All	123	0.1136	0.0538
GSE3982_BCELL_VS_CENT_MEMORY_CD4_TCELL_UP	C7:All	127	0.1135	0.05293
MODULE_361	C4:CM	83	0.1134	0.06166
SMID_BREAST_CANCER_LUMINAL_B_UP	C2:CGP	98	0.1134	0.05781
GSE20366_TREG_VS_NAIVE_CD4_TCELL_DN	C7:All	111	0.1133	0.05566
ODONNELL_TFRC_TARGETS_UP	C2:CGP	219	0.1133	0.03902
GSE10239_KLRG1INT_VS_KLRG1HIGH_EFF_CD8_TCELL_DN	C7:All	136	0.1131	0.04967
GSE360_LOW_DOSE_B_MALAYI_VS_M_TUBERCULOSIS_DC_UP	C7:All	133	0.1131	0.05177
GSE7852_TREG_VS_TCONV_FAT_UP	C7:All	140	0.113	0.04763
V$MEF2_02	C3:TFT	138	0.1129	0.04669
GSE360_HIGH_VS_LOW_DOSE_B_MALAYI_MAC_DN	C7:All	133	0.1125	0.04924
PASINI_SUZ12_TARGETS_DN	C2:CGP	226	0.1123	0.03744
SUBSTRATE_SPECIFIC_CHANNEL_ACTIVITY	C5:MF	85	0.1123	0.06298
KRAS.DF.V1_DN	C6:All	113	0.1122	0.04906
GSE39820_CTRL_VS_TGFBETA1_IL6_CD4_TCELL_UP	C7:All	141	0.1122	0.0478
HOEBEKE_LYMPHOID_STEM_CELL_UP	C2:CGP	63	0.1119	0.07516
CYTOSKELETAL_PROTEIN_BINDING	C5:MF	109	0.1118	0.05524
GSE3982_CENT_MEMORY_CD4_TCELL_VS_TH1_DN	C7:All	126	0.1117	0.05611
PLASMA_MEMBRANE_PART	C5:CC	590	0.1117	0.02664
YAGI_AML_WITH_11Q23_REARRANGED	C2:CGP	246	0.1116	0.03844
GSE12366_GC_VS_MEMORY_BCELL_UP	C7:All	116	0.1115	0.05661
MODULE_145	C4:CM	66	0.1115	0.07093
GSE17721_POLYIC_VS_GARDIQUIMOD_24H_BMDM_UP	C7:All	135	0.1114	0.0498
YAGI_AML_FAB_MARKERS	C2:CGP	125	0.1113	0.04971
GSE14000_4H_VS_16H_LPS_DC_TRANSLATED_RNA_UP	C7:All	132	0.1112	0.0534
GSE15750_DAY6_VS_DAY10_TRAF6KO_EFF_CD8_TCELL_UP	C7:All	104	0.1111	0.05923
GSE27786_LSK_VS_CD8_TCELL_UP	C7:All	123	0.1111	0.05256
GSE7460_FOXP3_MUT_VS_HET_ACT_TCONV_UP	C7:All	100	0.1111	0.06177
GSE7460_TCONV_VS_TREG_LN_DN	C7:All	141	0.1111	0.04835
FLECHNER_PBL_KIDNEY_TRANSPLANT_OK_VS_DONOR_UP	C2:CGP	98	0.1107	0.06011
RODRIGUES_DCC_TARGETS_DN	C2:CGP	87	0.1107	0.06518
GSE29618_LAIV_VS_TIV_FLU_VACCINE_DAY7_BCELL_UP	C7:All	90	0.1107	0.05519
HALLMARK_UV_RESPONSE_DN	H:All	109	0.1107	0.05387
HELLER_HDAC_TARGETS_SILENCED_BY_METHYLATION_DN	C2:CGP	177	0.1106	0.04391
MIKKELSEN_MCV6_LCP_WITH_H3K4ME3	C2:CGP	89	0.1106	0.06696
GTTATAT,MIR-410	C3:MIR	63	0.1106	0.0689
MODULE_2	C4:CM	269	0.1105	0.03637
CHICAS_RB1_TARGETS_SENESCENT	C2:CGP	358	0.1104	0.03105
GSE30962_ACUTE_VS_CHRONIC_LCMV_PRIMARY_INF_CD8_TCELL_DN	C7:All	130	0.1104	0.04851
GSE3982_DC_VS_NKCELL_UP	C7:All	132	0.1102	0.05031
GSE2706_UNSTIM_VS_2H_LPS_AND_R848_DC_DN	C7:All	114	0.1102	0.05674
MODULE_238	C4:CM	94	0.1102	0.06034
GSE11057_CD4_CENT_MEM_VS_PBMC_DN	C7:All	132	0.1101	0.05269
HELLER_SILENCED_BY_METHYLATION_DN	C2:CGP	61	0.1101	0.08098
GSE360_L_DONOVANI_VS_B_MALAYI_HIGH_DOSE_MAC_UP	C7:All	125	0.11	0.05473
GSE3982_BASOPHIL_VS_NKCELL_UP	C7:All	112	0.11	0.05219
REACTOME_NEURONAL_SYSTEM	C2:CP:Reactome	163	0.11	0.04251
KANG_IMMORTALIZED_BY_TERT_UP	C2:CGP	57	0.1099	0.0728
GSE360_DC_VS_MAC_L_DONOVANI_DN	C7:All	120	0.1099	0.05926
GSE17721_12H_VS_24H_LPS_BMDM_UP	C7:All	133	0.1098	0.053
GOBERT_OLIGODENDROCYTE_DIFFERENTIATION_UP	C2:CGP	352	0.1096	0.03334
GENTILE_UV_LOW_DOSE_DN	C2:CGP	54	0.1096	0.08178
GSE2826_WT_VS_BTK_KO_BCELL_DN	C7:All	121	0.1095	0.05223
PENG_RAPAMYCIN_RESPONSE_UP	C2:CGP	127	0.1094	0.05648
CUI_TCF21_TARGETS_2_UP	C2:CGP	259	0.1093	0.03635
LINDGREN_BLADDER_CANCER_CLUSTER_3_UP	C2:CGP	201	0.1092	0.04125
YGTCCTTGR_UNKNOWN	C3:TFT	62	0.1092	0.07279
WWTAAGGC_UNKNOWN	C3:TFT	82	0.1091	0.0581
SERVITJA_LIVER_HNF1A_TARGETS_UP	C2:CGP	72	0.109	0.06771
MODULE_176	C4:CM	132	0.1089	0.04789
GSE17721_LPS_VS_CPG_0.5H_BMDM_DN	C7:All	94	0.1088	0.05977
GSE17721_0.5H_VS_24H_GARDIQUIMOD_BMDM_UP	C7:All	137	0.1088	0.05035
MODULE_122	C4:CM	90	0.1088	0.06597
V$OCT1_06	C3:TFT	154	0.1088	0.04499
GSE360_T_GONDII_VS_B_MALAYI_LOW_DOSE_DC_DN	C7:All	127	0.1088	0.051
GSE9988_ANTI_TREM1_VS_ANTI_TREM1_AND_LPS_MONOCYTE_DN	C7:All	112	0.1088	0.05351
PEART_HDAC_PROLIFERATION_CLUSTER_DN	C2:CGP	52	0.1087	0.09361
GSE27786_BCELL_VS_NEUTROPHIL_DN	C7:All	109	0.1086	0.05494
KANG_IMMORTALIZED_BY_TERT_DN	C2:CGP	56	0.1085	0.08215
CHANG_IMMORTALIZED_BY_HPV31_UP	C2:CGP	56	0.1084	0.08166
GSE36476_YOUNG_VS_OLD_DONOR_MEMORY_CD4_TCELL_72H_TSST_ACT_UP	C7:All	104	0.1084	0.05856
PEDRIOLI_MIR31_TARGETS_UP	C2:CGP	107	0.1083	0.05772
BENPORATH_PROLIFERATION	C2:CGP	105	0.1083	0.05424
GSE29618_PRE_VS_DAY7_POST_TIV_FLU_VACCINE_BCELL_UP	C7:All	95	0.1082	0.05626
GSE27786_BCELL_VS_CD4_TCELL_DN	C7:All	110	0.1082	0.05318
BOYLAN_MULTIPLE_MYELOMA_D_UP	C2:CGP	62	0.1081	0.07339
JAZAG_TGFB1_SIGNALING_UP	C2:CGP	65	0.1079	0.07033
MODULE_11	C4:CM	399	0.1079	0.02995
ACEVEDO_LIVER_CANCER_WITH_H3K27ME3_DN	C2:CGP	70	0.1079	0.0743
MCBRYAN_PUBERTAL_BREAST_3_4WK_UP	C2:CGP	132	0.1078	0.05318
GSE29618_MONOCYTE_VS_MDC_DN	C7:All	116	0.1076	0.05116
GSE2706_2H_VS_8H_R848_STIM_DC_DN	C7:All	114	0.1075	0.05498
PDGF_UP.V1_DN	C6:All	62	0.1071	0.07618
GSE17721_CPG_VS_GARDIQUIMOD_24H_BMDM_DN	C7:All	123	0.107	0.05333
GSE39820_TGFBETA3_IL6_VS_TGFBETA3_IL6_IL23A_TREATED_CD4_TCELL_DN	C7:All	119	0.107	0.05238
SCHAEFFER_PROSTATE_DEVELOPMENT_48HR_DN	C2:CGP	287	0.107	0.03407
GSE17721_LPS_VS_POLYIC_6H_BMDM_DN	C7:All	139	0.1069	0.04916
GSE17974_1.5H_VS_72H_IL4_AND_ANTI_IL12_ACT_CD4_TCELL_DN	C7:All	122	0.1069	0.05113
V$NKX61_01	C3:TFT	141	0.1069	0.05015
GSE36476_YOUNG_VS_OLD_DONOR_MEMORY_CD4_TCELL_DN	C7:All	102	0.1068	0.0579
TAKAO_RESPONSE_TO_UVB_RADIATION_DN	C2:CGP	72	0.1066	0.06858
LEE_METASTASIS_AND_ALTERNATIVE_SPLICING_UP	C2:CGP	52	0.1066	0.07572
KRAS.300_UP.V1_DN	C6:All	62	0.1063	0.071
TURASHVILI_BREAST_DUCTAL_CARCINOMA_VS_DUCTAL_NORMAL_DN	C2:CGP	113	0.1063	0.05572
MEISSNER_BRAIN_HCP_WITH_H3K4ME3_AND_H3K27ME3	C2:CGP	643	0.1062	0.02335
SHEPARD_CRUSH_AND_BURN_MUTANT_DN	C2:CGP	97	0.1061	0.06299
IGARASHI_ATF4_TARGETS_DN	C2:CGP	59	0.1061	0.06695
V$STAT4_01	C3:TFT	173	0.1059	0.04497
SERVITJA_ISLET_HNF1A_TARGETS_DN	C2:CGP	51	0.1059	0.0825
GSE3982_NEUTROPHIL_VS_TH1_UP	C7:All	130	0.1057	0.04995
FIGUEROA_AML_METHYLATION_CLUSTER_3_UP	C2:CGP	93	0.1057	0.05642
MODULE_9	C4:CM	80	0.1056	0.06598
GSE17721_4_VS_24H_CPG_BMDM_UP	C7:All	115	0.1055	0.05684
RYTTCCTG_V$ETS2_B	C3:TFT	658	0.1054	0.02394
GSE36476_CTRL_VS_TSST_ACT_40H_MEMORY_CD4_TCELL_OLD_DN	C7:All	122	0.1054	0.05488
ESC_J1_UP_EARLY.V1_UP	C6:All	115	0.1052	0.05355
REACTOME_INSULIN_RECEPTOR_SIGNALLING_CASCADE	C2:CP:Reactome	55	0.1052	0.0831
REGULATION_OF_PROTEIN_KINASE_ACTIVITY	C5:BP	97	0.1051	0.05759
GSE15930_NAIVE_VS_48H_IN_VITRO_STIM_IFNAB_CD8_TCELL_UP	C7:All	123	0.105	0.04892
NOTCH_DN.V1_DN	C6:All	91	0.105	0.06364
GSE22886_CD8_TCELL_VS_BCELL_NAIVE_DN	C7:All	120	0.1049	0.05568
MODULE_1	C4:CM	259	0.1048	0.03755
SHETH_LIVER_CANCER_VS_TXNIP_LOSS_PAM4	C2:CGP	148	0.1045	0.04987
GSE15930_STIM_VS_STIM_AND_IFNAB_48H_CD8_T_CELL_DN	C7:All	123	0.1045	0.05653
ACEVEDO_METHYLATED_IN_LIVER_CANCER_DN	C2:CGP	383	0.1044	0.02901
SECOND_MESSENGER_MEDIATED_SIGNALING	C5:BP	75	0.1044	0.06876
P53_DN.V2_UP	C6:All	63	0.1042	0.07218
GSE3982_EOSINOPHIL_VS_BASOPHIL_UP	C7:All	127	0.1042	0.05195
HSIAO_LIVER_SPECIFIC_GENES	C2:CGP	118	0.1041	0.05433
GSE24634_IL4_VS_CTRL_TREATED_NAIVE_CD4_TCELL_DAY3_DN	C7:All	104	0.1041	0.0607
LABBE_TARGETS_OF_TGFB1_AND_WNT3A_UP	C2:CGP	77	0.104	0.06585
TSENG_IRS1_TARGETS_DN	C2:CGP	92	0.1039	0.06456
V$NFKB_Q6	C3:TFT	159	0.1039	0.04803
TCCAGAG,MIR-518C	C3:MIR	92	0.1038	0.06
GSE3982_DC_VS_MAC_LPS_STIM_DN	C7:All	116	0.1036	0.05522
SASSON_RESPONSE_TO_GONADOTROPHINS_DN	C2:CGP	64	0.1035	0.06509
GSE7852_THYMUS_VS_FAT_TCONV_DN	C7:All	128	0.1034	0.05033
CREIGHTON_ENDOCRINE_THERAPY_RESISTANCE_1	C2:CGP	342	0.1034	0.03038
MARTENS_BOUND_BY_PML_RARA_FUSION	C2:CGP	286	0.1034	0.03495
BROWNE_HCMV_INFECTION_16HR_DN	C2:CGP	54	0.1033	0.07912
GSE3982_BCELL_VS_TH1_DN	C7:All	124	0.1033	0.05319
LEE_LIVER_CANCER_SURVIVAL_DN	C2:CGP	94	0.1032	0.05993
GSE360_L_DONOVANI_VS_B_MALAYI_HIGH_DOSE_DC_UP	C7:All	115	0.1031	0.05649
GSE7460_TCONV_VS_TREG_THYMUS_UP	C7:All	133	0.103	0.04785
AAGCCAT,MIR-135A,MIR-135B	C3:MIR	244	0.1029	0.03643
CARD_MIR302A_TARGETS	C2:CGP	56	0.1029	0.07058
chr1p31	C1:All	53	0.1028	0.08105
WIERENGA_STAT5A_TARGETS_DN	C2:CGP	127	0.1028	0.05397
GSE24634_TREG_VS_TCONV_POST_DAY7_IL4_CONVERSION_UP	C7:All	104	0.1027	0.05525
MTOR_UP.V1_UP	C6:All	95	0.1027	0.05802
NFE2L2.V2	C6:All	210	0.1027	0.04149
KEGG_T_CELL_RECEPTOR_SIGNALING_PATHWAY	C2:CP:KEGG	77	0.1026	0.06899
WANG_CISPLATIN_RESPONSE_AND_XPC_UP	C2:CGP	116	0.1026	0.05825
GSE36476_YOUNG_VS_OLD_DONOR_MEMORY_CD4_TCELL_16H_TSST_ACT_DN	C7:All	101	0.1026	0.05677
REACTOME_AXON_GUIDANCE	C2:CP:Reactome	172	0.1026	0.04371
V$DR3_Q4	C3:TFT	93	0.1026	0.06123
KAECH_DAY15_EFF_VS_MEMORY_CD8_TCELL_UP	C7:All	113	0.1025	0.05799
SASSON_RESPONSE_TO_FORSKOLIN_DN	C2:CGP	58	0.1025	0.06808
GSE27786_BCELL_VS_NKCELL_DN	C7:All	137	0.1025	0.04829
GSE9006_HEALTHY_VS_TYPE_1_DIABETES_PBMC_AT_DX_DN	C7:All	107	0.1025	0.05786
GSE16522_MEMORY_VS_NAIVE_CD8_TCELL_DN	C7:All	115	0.1024	0.04999
STEIN_ESR1_TARGETS	C2:CGP	61	0.1024	0.08008
GSE32423_CTRL_VS_IL4_MEMORY_CD8_TCELL_UP	C7:All	126	0.1024	0.05084
V$OCT1_02	C3:TFT	133	0.1024	0.05283
YNGTTNNNATT_UNKNOWN	C3:TFT	239	0.1023	0.03679
NABA_CORE_MATRISOME	C2:CP:Other	154	0.1022	0.04958
PETROVA_ENDOTHELIUM_LYMPHATIC_VS_BLOOD_UP	C2:CGP	86	0.1021	0.06816
MODULE_60	C4:CM	250	0.1019	0.03806
MODULE_92	C4:CM	57	0.1018	0.07373
V$MEF2_01	C3:TFT	93	0.1017	0.05796
GSE20366_TREG_VS_NAIVE_CD4_TCELL_UP	C7:All	142	0.1016	0.04864
GSE17974_0H_VS_0.5H_IN_VITRO_ACT_CD4_TCELL_UP	C7:All	100	0.1015	0.05876
GSE24634_IL4_VS_CTRL_TREATED_NAIVE_CD4_TCELL_DAY5_DN	C7:All	120	0.1015	0.05567
LANDIS_ERBB2_BREAST_TUMORS_324_UP	C2:CGP	102	0.1015	0.06186
HOELZEL_NF1_TARGETS_DN	C2:CGP	77	0.1014	0.065
REACTOME_SIGNALING_BY_ILS	C2:CP:Reactome	73	0.1013	0.07345
GSE360_CTRL_VS_T_GONDII_DC_UP	C7:All	135	0.1012	0.05071
GSE31082_CD4_VS_CD8_SP_THYMOCYTE_UP	C7:All	150	0.101	0.04739
GSE15930_STIM_VS_STIM_AND_TRICHOSTATINA_48H_CD8_T_CELL_DN	C7:All	135	0.101	0.05015
YAGI_AML_WITH_T_9_11_TRANSLOCATION	C2:CGP	89	0.1009	0.06172
V$DBP_Q6	C3:TFT	156	0.1006	0.04606
GSE31082_DP_VS_CD8_SP_THYMOCYTE_DN	C7:All	123	0.1005	0.05247
KAECH_NAIVE_VS_DAY15_EFF_CD8_TCELL_DN	C7:All	124	0.1002	0.05629
SMID_BREAST_CANCER_BASAL_UP	C2:CGP	360	0.1002	0.0309
GSE339_CD8POS_VS_CD4CD8DN_DC_IN_CULTURE_UP	C7:All	134	0.1001	0.05118
MIKKELSEN_MEF_ICP_WITH_H3K27ME3	C2:CGP	72	0.1	0.07189
MODULE_47	C4:CM	159	0.1	0.04858
JOHNSTONE_PARVB_TARGETS_3_UP	C2:CGP	288	0.0999	0.03572
GSE3982_DC_VS_MAC_DN	C7:All	120	0.0998	0.05767
OUILLETTE_CLL_13Q14_DELETION_UP	C2:CGP	58	0.0998	0.08009
GSE7852_TREG_VS_TCONV_UP	C7:All	140	0.0997	0.05061
ELVIDGE_HYPOXIA_BY_DMOG_DN	C2:CGP	51	0.0996	0.07796
XU_GH1_AUTOCRINE_TARGETS_UP	C2:CGP	146	0.0996	0.04529
BIDUS_METASTASIS_DN	C2:CGP	114	0.0996	0.05276
PASQUALUCCI_LYMPHOMA_BY_GC_STAGE_DN	C2:CGP	103	0.0996	0.057
GSE14350_IL2RB_KO_VS_WT_TREG_UP	C7:All	137	0.0995	0.04925
GSE3982_CENT_MEMORY_CD4_TCELL_VS_TH2_DN	C7:All	112	0.0995	0.05422
GSE360_L_MAJOR_VS_B_MALAYI_HIGH_DOSE_MAC_DN	C7:All	129	0.0995	0.05211
GSE6269_HEALTHY_VS_FLU_INF_PBMC_DN	C7:All	105	0.0993	0.06318
CAIRO_HEPATOBLASTOMA_DN	C2:CGP	154	0.0993	0.04889
TISSUE_DEVELOPMENT	C5:BP	59	0.0993	0.07297
DELYS_THYROID_CANCER_DN	C2:CGP	152	0.0993	0.04695
GSE3982_EOSINOPHIL_VS_NEUTROPHIL_DN	C7:All	124	0.0991	0.05363
V$COREBINDINGFACTOR_Q6	C3:TFT	156	0.099	0.04803
DARWICHE_SKIN_TUMOR_PROMOTER_UP	C2:CGP	81	0.0988	0.0669
KIM_MYCN_AMPLIFICATION_TARGETS_DN	C2:CGP	66	0.0988	0.07203
BENPORATH_ES_WITH_H3K27ME3	C2:CGP	569	0.0986	0.02378
GSE7460_CTRL_VS_TGFB_TREATED_ACT_TREG_DN	C7:All	130	0.0984	0.05198
V$GRE_C	C3:TFT	82	0.0984	0.06524
GSE339_CD8POS_VS_CD4CD8DN_DC_DN	C7:All	133	0.0983	0.05141
GSE360_HIGH_DOSE_B_MALAYI_VS_M_TUBERCULOSIS_MAC_UP	C7:All	127	0.0983	0.0558
KEGG_PROGESTERONE_MEDIATED_OOCYTE_MATURATION	C2:CP:KEGG	55	0.0982	0.07817
KEGG_AXON_GUIDANCE	C2:CP:KEGG	99	0.0982	0.05575
GSE25087_FETAL_VS_ADULT_TREG_DN	C7:All	118	0.0981	0.05333
GSE14769_UNSTIM_VS_20MIN_LPS_BMDM_UP	C7:All	88	0.098	0.05776
GSE26495_NAIVE_VS_PD1HIGH_CD8_TCELL_UP	C7:All	110	0.098	0.05459
GSE1460_NAIVE_CD4_TCELL_ADULT_BLOOD_VS_THYMIC_STROMAL_CELL_UP	C7:All	116	0.0978	0.05334
REACTOME_REGULATION_OF_INSULIN_SECRETION	C2:CP:Reactome	53	0.0978	0.08185
MODULE_301	C4:CM	90	0.0978	0.0606
TURASHVILI_BREAST_DUCTAL_CARCINOMA_VS_LOBULAR_NORMAL_UP	C2:CGP	50	0.0978	0.09034
PRC2_SUZ12_UP.V1_UP	C6:All	83	0.0977	0.05543
GSE360_T_GONDII_VS_B_MALAYI_HIGH_DOSE_DC_UP	C7:All	113	0.0976	0.05573
HELLER_HDAC_TARGETS_UP	C2:CGP	196	0.0976	0.0432
KRAS.600_UP.V1_UP	C6:All	145	0.0975	0.048
GSE22886_NAIVE_TCELL_VS_NEUTROPHIL_DN	C7:All	106	0.0975	0.05601
V$PBX1_01	C3:TFT	150	0.0975	0.04652
GSE29618_BCELL_VS_MONOCYTE_DAY7_FLU_VACCINE_UP	C7:All	115	0.0974	0.0534
MODULE_55	C4:CM	439	0.0973	0.02984
GSE17721_0.5H_VS_24H_CPG_BMDM_DN	C7:All	126	0.0972	0.05889
GSE14350_IL2RB_KO_VS_WT_TREG_DN	C7:All	140	0.0972	0.05057
V$CEBPA_01	C3:TFT	160	0.0972	0.0434
REGULATION_OF_KINASE_ACTIVITY	C5:BP	98	0.0972	0.05755
DER_IFN_BETA_RESPONSE_UP	C2:CGP	78	0.0971	0.06903
DER_IFN_GAMMA_RESPONSE_UP	C2:CGP	50	0.0971	0.08415
VECCHI_GASTRIC_CANCER_EARLY_DN	C2:CGP	205	0.0969	0.03837
MUELLER_PLURINET	C2:CGP	171	0.0969	0.04247
SATO_SILENCED_BY_METHYLATION_IN_PANCREATIC_CANCER_1	C2:CGP	225	0.0966	0.03922
RODWELL_AGING_KIDNEY_NO_BLOOD_UP	C2:CGP	132	0.0966	0.0549
GSE10239_NAIVE_VS_KLRG1HIGH_EFF_CD8_TCELL_DN	C7:All	130	0.0964	0.05025
GSE17580_TREG_VS_TEFF_S_MANSONI_INF_DN	C7:All	130	0.0964	0.04933
REACTOME_PLATELET_ACTIVATION_SIGNALING_AND_AGGREGATION	C2:CP:Reactome	124	0.0963	0.05327
GSE360_HIGH_VS_LOW_DOSE_B_MALAYI_DC_DN	C7:All	111	0.0962	0.05758
GSE17721_POLYIC_VS_CPG_12H_BMDM_UP	C7:All	140	0.0962	0.04711
GSE27786_CD4_TCELL_VS_MONO_MAC_DN	C7:All	118	0.0961	0.05453
TTTNNANAGCYR_UNKNOWN	C3:TFT	65	0.096	0.06754
V$OCT1_01	C3:TFT	153	0.096	0.04765
GSE2706_R848_VS_LPS_8H_STIM_DC_DN	C7:All	111	0.096	0.05283
V$GFI1_01	C3:TFT	173	0.096	0.04628
REACTOME_TRAF6_MEDIATED_INDUCTION_OF_NFKB_AND_MAP_KINASES_UPON_TLR7_8_OR_9_ACTIVATION	C2:CP:Reactome	52	0.096	0.08351
KEGG_VASCULAR_SMOOTH_MUSCLE_CONTRACTION	C2:CP:KEGG	68	0.0959	0.06406
GSE2706_UNSTIM_VS_8H_LPS_DC_DN	C7:All	134	0.0957	0.04956
GSE3337_CTRL_VS_16H_IFNG_IN_CD8POS_DC_UP	C7:All	126	0.0955	0.05421
GGGCATT,MIR-365	C3:MIR	82	0.0954	0.06192
MODULE_23	C4:CM	305	0.0952	0.03473
GSE360_DC_VS_MAC_DN	C7:All	134	0.0949	0.04891
WINZEN_DEGRADED_VIA_KHSRP	C2:CGP	60	0.0949	0.07769
SMID_BREAST_CANCER_LUMINAL_B_DN	C2:CGP	278	0.0949	0.03667
V$MEF2_03	C3:TFT	148	0.0949	0.04784
GSE17721_LPS_VS_CPG_2H_BMDM_UP	C7:All	131	0.0948	0.05577
TONKS_TARGETS_OF_RUNX1_RUNX1T1_FUSION_HSC_UP	C2:CGP	129	0.0948	0.05262
GSE17721_LPS_VS_PAM3CSK4_12H_BMDM_DN	C7:All	123	0.0947	0.05086
WILCOX_PRESPONSE_TO_ROGESTERONE_UP	C2:CGP	88	0.0947	0.07007
GSE17721_LPS_VS_POLYIC_24H_BMDM_DN	C7:All	126	0.0947	0.05345
GSE17721_PAM3CSK4_VS_GADIQUIMOD_4H_BMDM_DN	C7:All	126	0.0947	0.0547
GSE29618_PRE_VS_DAY7_FLU_VACCINE_PDC_UP	C7:All	113	0.0946	0.05481
MIKKELSEN_NPC_HCP_WITH_H3K4ME3_AND_H3K27ME3	C2:CGP	115	0.0945	0.0508
GSE2706_UNSTIM_VS_8H_R848_DC_UP	C7:All	107	0.0944	0.05592
VEGF_A_UP.V1_DN	C6:All	135	0.0943	0.04802
TAKEDA_TARGETS_OF_NUP98_HOXA9_FUSION_10D_UP	C2:CGP	111	0.0942	0.05685
GSE3982_MAC_VS_NKCELL_UP	C7:All	141	0.0942	0.04933
M_PHASE	C5:BP	71	0.0941	0.07177
ION_CHANNEL_ACTIVITY	C5:MF	83	0.0941	0.06339
GSE9006_1MONTH_VS_4MONTH_POST_TYPE_1_DIABETES_DX_PBMC_UP	C7:All	125	0.094	0.04964
V$SOX5_01	C3:TFT	188	0.0938	0.04106
AMUNDSON_RESPONSE_TO_ARSENITE	C2:CGP	146	0.0936	0.04774
GSE22886_CTRL_VS_LPS_24H_DC_UP	C7:All	131	0.0936	0.05263
GSE7852_LN_VS_FAT_TCONV_DN	C7:All	130	0.0935	0.04967
HALLMARK_PI3K_AKT_MTOR_SIGNALING	H:All	69	0.0935	0.0714
GSE12845_NAIVE_VS_PRE_GC_TONSIL_BCELL_UP	C7:All	133	0.0935	0.04867
RGAANNTTC_V$HSF1_01	C3:TFT	291	0.0935	0.03474
BENPORATH_SUZ12_TARGETS	C2:CGP	530	0.0934	0.02525
GSE15930_STIM_VS_STIM_AND_IL-12_24H_CD8_T_CELL_UP	C7:All	139	0.0934	0.05083
GSE17721_LPS_VS_PAM3CSK4_2H_BMDM_UP	C7:All	131	0.0933	0.05677
V$ETS_Q4	C3:TFT	153	0.0932	0.04923
GSE24634_TEFF_VS_TCONV_DAY10_IN_CULTURE_UP	C7:All	133	0.0931	0.04886
KEGG_REGULATION_OF_ACTIN_CYTOSKELETON	C2:CP:KEGG	122	0.093	0.05315
RICKMAN_HEAD_AND_NECK_CANCER_A	C2:CGP	52	0.0929	0.07027
GSE9988_ANTI_TREM1_VS_VEHICLE_TREATED_MONOCYTES_UP	C7:All	114	0.0928	0.05727
GSE9988_LOW_LPS_VS_CTRL_TREATED_MONOCYTE_UP	C7:All	118	0.0928	0.04982
V$MAF_Q6	C3:TFT	164	0.0927	0.04661
V$SRY_02	C3:TFT	177	0.0927	0.04222
GSE17721_LPS_VS_GARDIQUIMOD_4H_BMDM_UP	C7:All	122	0.0926	0.05373
KEGG_NEUROTROPHIN_SIGNALING_PATHWAY	C2:CP:KEGG	88	0.0926	0.05953
DURCHDEWALD_SKIN_CARCINOGENESIS_UP	C2:CGP	55	0.0925	0.08029
HALLMARK_ALLOGRAFT_REJECTION	H:All	91	0.0924	0.06735
BYSTRYKH_HEMATOPOIESIS_STEM_CELL_QTL_CIS	C2:CGP	87	0.0924	0.06688
GSE360_L_MAJOR_VS_M_TUBERCULOSIS_DC_DN	C7:All	121	0.0924	0.05523
MCCABE_BOUND_BY_HOXC6	C2:CGP	234	0.0923	0.03962
GSE20366_CD103_POS_VS_CD103_KLRG1_DP_TREG_UP	C7:All	124	0.0923	0.05179
PUJANA_BRCA2_PCC_NETWORK	C2:CGP	263	0.0922	0.03726
GSE26928_NAIVE_VS_EFF_MEMORY_CD4_TCELL_UP	C7:All	122	0.0921	0.04926
SANSOM_APC_TARGETS_UP	C2:CGP	77	0.0919	0.05943
GSE360_CTRL_VS_T_GONDII_MAC_UP	C7:All	136	0.0918	0.0522
GSE9650_EFFECTOR_VS_EXHAUSTED_CD8_TCELL_DN	C7:All	128	0.0916	0.05073
V$ELF1_Q6	C3:TFT	152	0.0916	0.04933
V$TITF1_Q3	C3:TFT	151	0.0915	0.04878
GSE17721_CTRL_VS_POLYIC_24H_BMDM_DN	C7:All	123	0.0915	0.05115
ROSS_AML_WITH_AML1_ETO_FUSION	C2:CGP	51	0.0914	0.08285
V$MEIS1AHOXA9_01	C3:TFT	74	0.0912	0.06576
CHENG_IMPRINTED_BY_ESTRADIOL	C2:CGP	66	0.0912	0.06558
BEHAVIOR	C5:BP	59	0.0911	0.07407
GSE29618_PDC_VS_MDC_DAY7_FLU_VACCINE_UP	C7:All	134	0.091	0.05048
TGTTTGY_V$HNF3_Q6	C3:TFT	456	0.091	0.02756
BROWNE_HCMV_INFECTION_10HR_UP	C2:CGP	66	0.091	0.07027
KEGG_PANCREATIC_CANCER	C2:CP:KEGG	52	0.0909	0.08335
SASAKI_ADULT_T_CELL_LEUKEMIA	C2:CGP	108	0.0909	0.05851
RUIZ_TNC_TARGETS_DN	C2:CGP	88	0.0908	0.06476
KRAS.LUNG_UP.V1_DN	C6:All	58	0.0908	0.07835
INTEGRAL_TO_MEMBRANE	C5:CC	703	0.0907	0.02491
GSE360_L_DONOVANI_VS_M_TUBERCULOSIS_MAC_DN	C7:All	116	0.0907	0.05354
GARCIA_TARGETS_OF_FLI1_AND_DAX1_DN	C2:CGP	99	0.0906	0.05644
V$IRF2_01	C3:TFT	88	0.0906	0.06213
GSE360_T_GONDII_VS_B_MALAYI_LOW_DOSE_DC_UP	C7:All	122	0.0906	0.05248
ACEVEDO_FGFR1_TARGETS_IN_PROSTATE_CANCER_MODEL_UP	C2:CGP	165	0.0905	0.04587
GRAHAM_CML_DIVIDING_VS_NORMAL_QUIESCENT_DN	C2:CGP	57	0.0903	0.08749
KRAS.600_UP.V1_DN	C6:All	114	0.0903	0.05234
LEF1_UP.V1_UP	C6:All	96	0.0903	0.06069
BENPORATH_CYCLING_GENES	C2:CGP	410	0.0902	0.03004
GSE30083_SP1_VS_SP3_THYMOCYTE_DN	C7:All	119	0.0902	0.05369
GSE17721_POLYIC_VS_CPG_1H_BMDM_DN	C7:All	138	0.0901	0.04994
LTE2_UP.V1_DN	C6:All	131	0.09	0.04971
GSE22886_DAY0_VS_DAY1_MONOCYTE_IN_CULTURE_DN	C7:All	114	0.09	0.05452
HALLMARK_APOPTOSIS	H:All	109	0.09	0.0537
GSE24634_NAIVE_CD4_TCELL_VS_DAY7_IL4_CONV_TREG_DN	C7:All	125	0.0899	0.05584
SANA_TNF_SIGNALING_DN	C2:CGP	66	0.0898	0.06319
MODULE_7	C4:CM	130	0.0898	0.05281
DUTERTRE_ESTRADIOL_RESPONSE_6HR_DN	C2:CGP	66	0.0898	0.07634
V$HSF2_01	C3:TFT	157	0.0897	0.04615
MODULE_308	C4:CM	50	0.0897	0.08652
TGACATY_UNKNOWN	C3:TFT	417	0.0896	0.02905
V$ER_Q6_02	C3:TFT	156	0.0895	0.04529
CHIANG_LIVER_CANCER_SUBCLASS_CTNNB1_UP	C2:CGP	104	0.0895	0.05827
GSE18791_CTRL_VS_NEWCASTLE_VIRUS_DC_6H_DN	C7:All	132	0.0894	0.05376
GSE360_L_DONOVANI_VS_B_MALAYI_LOW_DOSE_DC_DN	C7:All	124	0.0892	0.0517
GSE17721_12H_VS_24H_CPG_BMDM_UP	C7:All	123	0.0892	0.05739
GSE7852_THYMUS_VS_FAT_TREG_UP	C7:All	136	0.0892	0.04827
RAO_BOUND_BY_SALL4	C2:CGP	127	0.0892	0.04861
LEE_NEURAL_CREST_STEM_CELL_DN	C2:CGP	81	0.0891	0.06348
NABA_ECM_GLYCOPROTEINS	C2:CP:Other	108	0.089	0.06125
SENSORY_PERCEPTION	C5:BP	82	0.089	0.06611
KEGG_TGF_BETA_SIGNALING_PATHWAY	C2:CP:KEGG	55	0.0889	0.08206
GSE20715_0H_VS_6H_OZONE_LUNG_UP	C7:All	120	0.0888	0.05653
YOSHIMURA_MAPK8_TARGETS_UP	C2:CGP	695	0.0887	0.02273
GSE17721_CTRL_VS_LPS_24H_BMDM_UP	C7:All	131	0.0887	0.05298
V$POU1F1_Q6	C3:TFT	145	0.0884	0.05045
GSE27786_CD8_TCELL_VS_NEUTROPHIL_DN	C7:All	139	0.0884	0.04797
KYNG_WERNER_SYNDROM_AND_NORMAL_AGING_DN	C2:CGP	135	0.0884	0.04898
BLUM_RESPONSE_TO_SALIRASIB_DN	C2:CGP	216	0.0883	0.03762
GSE24142_EARLY_THYMIC_PROGENITOR_VS_DN3_THYMOCYTE_FETAL_UP	C7:All	133	0.0882	0.05114
GSE12366_PLASMA_CELL_VS_NAIVE_BCELL_DN	C7:All	128	0.0882	0.05545
BASAKI_YBX1_TARGETS_DN	C2:CGP	255	0.0881	0.03687
STK33_SKM_DN	C6:All	153	0.0881	0.04712
GSE3982_NEUTROPHIL_VS_CENT_MEMORY_CD4_TCELL_UP	C7:All	126	0.088	0.05719
GSE17974_2H_VS_72H_UNTREATED_IN_VITRO_CD4_TCELL_UP	C7:All	123	0.0879	0.05146
FARMER_BREAST_CANCER_BASAL_VS_LULMINAL	C2:CGP	214	0.0879	0.03874
SMID_BREAST_CANCER_ERBB2_UP	C2:CGP	68	0.0878	0.07369
FRASOR_RESPONSE_TO_ESTRADIOL_DN	C2:CGP	52	0.0878	0.09244
GSE15930_STIM_VS_STIM_AND_IFNAB_48H_CD8_T_CELL_UP	C7:All	130	0.0878	0.0551
IL2_UP.V1_DN	C6:All	112	0.0878	0.05077
CATION_TRANSPORT	C5:BP	87	0.0876	0.05823
GSE26495_PD1HIGH_VS_PD1LOW_CD8_TCELL_DN	C7:All	88	0.0876	0.0631
V$CDC5_01	C3:TFT	148	0.0875	0.04864
V$HLF_01	C3:TFT	164	0.0875	0.04497
LEE_LIVER_CANCER_SURVIVAL_UP	C2:CGP	89	0.0875	0.0636
PLASARI_TGFB1_TARGETS_10HR_UP	C2:CGP	127	0.0874	0.05169
YTAATTAA_V$LHX3_01	C3:TFT	106	0.0874	0.0584
FOSTER_TOLERANT_MACROPHAGE_DN	C2:CGP	282	0.0872	0.03505
BHATI_G2M_ARREST_BY_2METHOXYESTRADIOL_DN	C2:CGP	79	0.0872	0.06885
GSE17721_LPS_VS_PAM3CSK4_12H_BMDM_UP	C7:All	129	0.0872	0.04803
V$E2F1_Q3	C3:TFT	162	0.0872	0.04253
GAVIN_FOXP3_TARGETS_CLUSTER_T7	C2:CGP	65	0.0869	0.0662
GSE22886_IL2_VS_IL15_STIM_NKCELL_UP	C7:All	95	0.0868	0.05692
KEGG_MELANOGENESIS	C2:CP:KEGG	58	0.0867	0.0712
GSE29615_CTRL_VS_DAY7_LAIV_FLU_VACCINE_PBMC_UP	C7:All	72	0.0867	0.06524
GSE30962_ACUTE_VS_CHRONIC_LCMV_SECONDARY_INF_CD8_TCELL_DN	C7:All	138	0.0866	0.05275
GSE17974_IL4_AND_ANTI_IL12_VS_UNTREATED_2H_ACT_CD4_TCELL_UP	C7:All	107	0.0866	0.05655
GSE17721_0.5H_VS_4H_CPG_BMDM_UP	C7:All	134	0.0865	0.05007
ENZYME_BINDING	C5:MF	122	0.0864	0.05266
SYSTEM_PROCESS	C5:BP	291	0.0864	0.035
SANSOM_APC_TARGETS_DN	C2:CGP	205	0.0864	0.04303
BRCA1_DN.V1_UP	C6:All	55	0.0864	0.07898
WIERENGA_STAT5A_TARGETS_GROUP1	C2:CGP	82	0.0864	0.0663
GSE3982_BCELL_VS_EFF_MEMORY_CD4_TCELL_DN	C7:All	103	0.0863	0.06067
PLASMA_MEMBRANE	C5:CC	745	0.0863	0.02454
GSE12366_GC_VS_NAIVE_BCELL_DN	C7:All	114	0.0862	0.05659
GSE39820_IL1B_IL6_VS_IL1B_IL6_IL23A_TREATED_CD4_TCELL_UP	C7:All	112	0.0861	0.054
GSE17974_IL4_AND_ANTI_IL12_VS_UNTREATED_6H_ACT_CD4_TCELL_DN	C7:All	119	0.0861	0.05264
MODULE_493	C4:CM	53	0.0861	0.07456
MODULE_52	C4:CM	273	0.0861	0.03611
GSE29615_CTRL_VS_LAIV_FLU_VACCINE_PBMC_UP	C7:All	91	0.086	0.06364
ZHANG_TLX_TARGETS_DN	C2:CGP	77	0.086	0.06652
AAACCAC,MIR-140	C3:MIR	81	0.0859	0.06463
GSE360_CTRL_VS_L_MAJOR_DC_DN	C7:All	123	0.0859	0.05807
V$HSF1_01	C3:TFT	171	0.0858	0.04555
GSE9988_ANTI_TREM1_VS_LPS_MONOCYTE_DN	C7:All	117	0.0857	0.05505
chr9q22	C1:All	53	0.0857	0.08182
MORI_PRE_BI_LYMPHOCYTE_DN	C2:CGP	54	0.0854	0.09034
GSE17721_PAM3CSK4_VS_CPG_4H_BMDM_DN	C7:All	122	0.0854	0.05562
V$TATA_C	C3:TFT	158	0.0851	0.04438
GSE15750_DAY6_VS_DAY10_EFF_CD8_TCELL_UP	C7:All	109	0.0849	0.0624
WAMUNYOKOLI_OVARIAN_CANCER_GRADES_1_2_UP	C2:CGP	84	0.0848	0.06579
BROWNE_HCMV_INFECTION_48HR_DN	C2:CGP	317	0.0848	0.03528
GSE24081_CONTROLLER_VS_PROGRESSOR_HIV_SPECIFIC_CD8_TCELL_DN	C7:All	109	0.0848	0.05811
GSE17721_LPS_VS_POLYIC_16H_BMDM_UP	C7:All	136	0.0847	0.04938
STRUCTURAL_MOLECULE_ACTIVITY	C5:MF	86	0.0847	0.06395
GSE11057_NAIVE_VS_CENT_MEMORY_CD4_TCELL_UP	C7:All	111	0.0847	0.05614
IL15_UP.V1_DN	C6:All	92	0.0845	0.05603
GSE15930_STIM_VS_STIM_AND_IFNAB_24H_CD8_T_CELL_UP	C7:All	126	0.0845	0.05297
GSE27786_LIN_NEG_VS_ERYTHROBLAST_DN	C7:All	102	0.0845	0.05706
EXTRACELLULAR_SPACE	C5:CC	102	0.0845	0.06049
KEGG_TIGHT_JUNCTION	C2:CP:KEGG	71	0.0844	0.07024
RHEIN_ALL_GLUCOCORTICOID_THERAPY_DN	C2:CGP	234	0.0844	0.03873
GSE3982_BCELL_VS_NKCELL_DN	C7:All	107	0.0844	0.05477
V$IPF1_Q4	C3:TFT	155	0.0843	0.04647
V$FOXM1_01	C3:TFT	159	0.0843	0.0478
GSE30083_SP1_VS_SP2_THYMOCYTE_UP	C7:All	125	0.0842	0.05293
SYNAPTIC_TRANSMISSION	C5:BP	101	0.0842	0.05417
ZHANG_TLX_TARGETS_60HR_DN	C2:CGP	179	0.0841	0.04382
WONG_ADULT_TISSUE_STEM_MODULE	C2:CGP	492	0.084	0.02665
GSE2706_UNSTIM_VS_8H_LPS_AND_R848_DC_DN	C7:All	118	0.0839	0.05611
INTRINSIC_TO_MEMBRANE	C5:CC	712	0.0838	0.02488
[truncated: 3,767 more rows]

## Sheet: e (liver)
Table S2e—Functions of genes expressed differentially in liver
[truncated: 4,957 more rows]

[truncated: 1 more sheets: f (muscle)]
