# Supplementary material for: Gene expression and adaptive noncoding changes during human evolution
Source: BMC Genomics. 2017 Jun 5;18:435. doi: 10.1186/s12864-017-3831-2 (PMC5460488; doi:10.1186/s12864-017-3831-2)
Supplement: Supplementary file 3 — A list of KEGG functions of overall differentially expressed genes. This list is restricted to KEGG pathways (i.e., MSigDB’s C2:CP:KEGG collection) and restricted to sets containing at least 50 genes. (XLSX 13 kb) [file 12864_2017_3831_MOESM3_ESM.xlsx]

## Sheet: Sheet1
Table S3. A list of KEGG functions of overall differentially expressed genes, but restricted to KEGG pathways (i.e., MSigDB's C2:CP:KEGG collection) and restricted to sets containing at least 50 genes
Set	Collection	# genes	r_rb	SE(r_rb)
KEGG_ECM_RECEPTOR_INTERACTION	C2:CP:KEGG	62	0.2008	0.06553
KEGG_LONG_TERM_POTENTIATION	C2:CP:KEGG	51	0.173	0.07748
KEGG_TIGHT_JUNCTION	C2:CP:KEGG	97	0.1709	0.05894
KEGG_PROGESTERONE_MEDIATED_OOCYTE_MATURATION	C2:CP:KEGG	66	0.1638	0.06794
KEGG_EPITHELIAL_CELL_SIGNALING_IN_HELICOBACTER_PYLORI_INFECTION	C2:CP:KEGG	54	0.1545	0.07788
KEGG_FC_EPSILON_RI_SIGNALING_PATHWAY	C2:CP:KEGG	58	0.1416	0.07479
KEGG_TOLL_LIKE_RECEPTOR_SIGNALING_PATHWAY	C2:CP:KEGG	73	0.1406	0.07109
KEGG_NEUROTROPHIN_SIGNALING_PATHWAY	C2:CP:KEGG	99	0.1276	0.06086
KEGG_ERBB_SIGNALING_PATHWAY	C2:CP:KEGG	74	0.127	0.06919
KEGG_OOCYTE_MEIOSIS	C2:CP:KEGG	80	0.1237	0.05613
KEGG_HYPERTROPHIC_CARDIOMYOPATHY_HCM	C2:CP:KEGG	72	0.1233	0.07159
KEGG_GAP_JUNCTION	C2:CP:KEGG	71	0.1195	0.06825
KEGG_GNRH_SIGNALING_PATHWAY	C2:CP:KEGG	75	0.1193	0.0649
KEGG_GLIOMA	C2:CP:KEGG	51	0.1189	0.08573
KEGG_CARDIAC_MUSCLE_CONTRACTION	C2:CP:KEGG	51	0.1169	0.07198
KEGG_MELANOMA	C2:CP:KEGG	57	0.1102	0.08496
KEGG_LONG_TERM_DEPRESSION	C2:CP:KEGG	54	0.1087	0.06893
KEGG_AXON_GUIDANCE	C2:CP:KEGG	110	0.1073	0.05244
KEGG_NEUROACTIVE_LIGAND_RECEPTOR_INTERACTION	C2:CP:KEGG	186	0.1068	0.04256
KEGG_CHEMOKINE_SIGNALING_PATHWAY	C2:CP:KEGG	131	0.1027	0.05175
KEGG_FOCAL_ADHESION	C2:CP:KEGG	158	0.1018	0.04711
KEGG_DILATED_CARDIOMYOPATHY	C2:CP:KEGG	76	0.1	0.06807
KEGG_GLYCEROPHOSPHOLIPID_METABOLISM	C2:CP:KEGG	56	0.0987	0.08653
KEGG_VEGF_SIGNALING_PATHWAY	C2:CP:KEGG	55	0.0982	0.08093
KEGG_INSULIN_SIGNALING_PATHWAY	C2:CP:KEGG	98	0.0911	0.05821
KEGG_PPAR_SIGNALING_PATHWAY	C2:CP:KEGG	56	0.0835	0.07003
KEGG_COLORECTAL_CANCER	C2:CP:KEGG	51	0.0784	0.09029
KEGG_REGULATION_OF_ACTIN_CYTOSKELETON	C2:CP:KEGG	155	0.0777	0.05028
KEGG_ARRHYTHMOGENIC_RIGHT_VENTRICULAR_CARDIOMYOPATHY_ARVC	C2:CP:KEGG	63	0.0768	0.07998
KEGG_PANCREATIC_CANCER	C2:CP:KEGG	59	0.0749	0.08582
KEGG_SMALL_CELL_LUNG_CANCER	C2:CP:KEGG	71	0.0685	0.06818
KEGG_TGF_BETA_SIGNALING_PATHWAY	C2:CP:KEGG	66	0.0668	0.07232
KEGG_RENAL_CELL_CARCINOMA	C2:CP:KEGG	60	0.0624	0.08431
KEGG_ADIPOCYTOKINE_SIGNALING_PATHWAY	C2:CP:KEGG	59	0.0561	0.07422
KEGG_HEMATOPOIETIC_CELL_LINEAGE	C2:CP:KEGG	56	0.0537	0.07635
KEGG_CYTOKINE_CYTOKINE_RECEPTOR_INTERACTION	C2:CP:KEGG	158	0.0532	0.04952
KEGG_CALCIUM_SIGNALING_PATHWAY	C2:CP:KEGG	136	0.0482	0.04601
KEGG_MAPK_SIGNALING_PATHWAY	C2:CP:KEGG	206	0.0422	0.04239
KEGG_FC_GAMMA_R_MEDIATED_PHAGOCYTOSIS	C2:CP:KEGG	66	0.035	0.06748
KEGG_CELL_ADHESION_MOLECULES_CAMS	C2:CP:KEGG	90	0.0332	0.06037
KEGG_PATHWAYS_IN_CANCER	C2:CP:KEGG	260	0.0268	0.03823
KEGG_PHOSPHATIDYLINOSITOL_SIGNALING_SYSTEM	C2:CP:KEGG	57	0.0207	0.0811
KEGG_VASCULAR_SMOOTH_MUSCLE_CONTRACTION	C2:CP:KEGG	81	0.0126	0.0621
KEGG_JAK_STAT_SIGNALING_PATHWAY	C2:CP:KEGG	94	0.0072	0.06296
KEGG_LEUKOCYTE_TRANSENDOTHELIAL_MIGRATION	C2:CP:KEGG	81	0.0057	0.06736
KEGG_MELANOGENESIS	C2:CP:KEGG	77	0.0046	0.0682
KEGG_B_CELL_RECEPTOR_SIGNALING_PATHWAY	C2:CP:KEGG	63	0.0043	0.07806
KEGG_PURINE_METABOLISM	C2:CP:KEGG	128	-0.0007	0.05165
KEGG_CELL_CYCLE	C2:CP:KEGG	104	-0.0037	0.05454
KEGG_T_CELL_RECEPTOR_SIGNALING_PATHWAY	C2:CP:KEGG	92	-0.0043	0.06242
KEGG_NATURAL_KILLER_CELL_MEDIATED_CYTOTOXICITY	C2:CP:KEGG	80	-0.0158	0.06532
KEGG_OXIDATIVE_PHOSPHORYLATION	C2:CP:KEGG	61	-0.0161	0.07697
KEGG_WNT_SIGNALING_PATHWAY	C2:CP:KEGG	120	-0.0206	0.05395
KEGG_P53_SIGNALING_PATHWAY	C2:CP:KEGG	56	-0.022	0.07566
KEGG_ENDOCYTOSIS	C2:CP:KEGG	144	-0.0299	0.04603
KEGG_LYSOSOME	C2:CP:KEGG	102	-0.0463	0.05962
KEGG_ADHERENS_JUNCTION	C2:CP:KEGG	58	-0.0499	0.07979
KEGG_APOPTOSIS	C2:CP:KEGG	72	-0.0574	0.07037
KEGG_UBIQUITIN_MEDIATED_PROTEOLYSIS	C2:CP:KEGG	100	-0.0655	0.05156
KEGG_CHRONIC_MYELOID_LEUKEMIA	C2:CP:KEGG	64	-0.0758	0.07809
KEGG_PROSTATE_CANCER	C2:CP:KEGG	75	-0.0792	0.07036
KEGG_PEROXISOME	C2:CP:KEGG	65	-0.0802	0.07581
KEGG_ALZHEIMERS_DISEASE	C2:CP:KEGG	97	-0.0802	0.05961
KEGG_PYRIMIDINE_METABOLISM	C2:CP:KEGG	75	-0.085	0.06439
KEGG_HUNTINGTONS_DISEASE	C2:CP:KEGG	107	-0.1017	0.05785
KEGG_PARKINSONS_DISEASE	C2:CP:KEGG	55	-0.1097	0.07858
KEGG_COMPLEMENT_AND_COAGULATION_CASCADES	C2:CP:KEGG	55	-0.1401	0.07917
KEGG_SPLICEOSOME	C2:CP:KEGG	93	-0.4307	0.05689
