# Supplementary material for: Gene expression and adaptive noncoding changes during human evolution
Source: BMC Genomics. 2017 Jun 5;18:435. doi: 10.1186/s12864-017-3831-2 (PMC5460488; doi:10.1186/s12864-017-3831-2)
Supplement: Supplementary file 4 — Genic correlations between differential expression and noncoding adaptation. Correlations are over genes whose expression we measured that were also analyzed in the studies of noncoding regions by Haygood et al. [6], Pollard et al. [7], and Prabhakar et al. [8]. # genes is the number of genes with appropriate scores. rr is the rank correlation between scores for differential expression between humans and chimpanzees, either overall or per-tissue, and scores for adaptive sequence changes during human or chimpanzee evolution, according to a study of noncoding regions. p(rr) is the one-tailed p-value of rr via permutation test with 10,000 permutations. (XLSX 49 kb) [file 12864_2017_3831_MOESM4_ESM.xlsx]

## Sheet: Table S4
Table S4—Genic correlations between differential expression and noncoding adaptation
Correlations are over genes whose expression we measured that were also analyzed in the studies of noncoding regions by Haygood et al. (2007), Pollard et al. (2006), and Prabhakar et al. (2006) (see "References" in the main text for bibliographic details). # genes is the number of genes with appropriate scores. rr is the rank correlation between scores for differential expression between humans a…
tissue	Haygood et al. (2007)			Pollard et al. (2006)			Prabhakar et al. (2006)
	# genes	rr	p(rr)	# genes	rr	p(rr)	# genes	rr	p(rr)
overall	4581	0.00737675	0.3161	2666	0.00429917	0.4205	5386	0.0182743	0.0881
adipose tissue	3459	-0.00599021	0.6335	2105	-0.0147914	0.7515	4183	0.0206253	0.0971
cerebellum	3467	0.0011189	0.4725	2168	-0.0502227	0.9911	4248	-0.0106809	0.7627
cortex	3534	0.0309699	0.0317	2230	-0.0212394	0.8485	4409	0.011664	0.2162
liver	3804	-0.00516156	0.6137	2246	0.0174139	0.2098	4491	0.0147273	0.1642
skeletal muscle	3080	0.0256765	0.0775	1912	0.00875772	0.3512	3750	-0.0165634	0.8418
