# Supplementary material for: Gene expression and adaptive noncoding changes during human evolution
Source: BMC Genomics. 2017 Jun 5;18:435. doi: 10.1186/s12864-017-3831-2 (PMC5460488; doi:10.1186/s12864-017-3831-2)
Supplement: Supplementary file 5 — Functional correlations between differential expression overall and noncoding adaptation. All MSigDB collections we considered are listed except for C2:CP:BioCarta, in which no gene set contained at least 50 genes analyzed in a previous study of adaptive noncoding changes. # sets is the number of gene sets we considered in the collection. rr is the rank correlation between rank-biserial correlations for enrichment with differential expression and rank-biserial correlations for enrichment with noncoding adaptation. p(rr) is the one-tailed p-value of rr via permutation test with 10,000 permutations; collections are ordered by increasing p(rr), which reflects rr, # sets, and patterns of overlap among gene sets in the collection. (XLSX 63 kb) [file 12864_2017_3831_MOESM5_ESM.xlsx]

## Sheet: a (overall)
Table S5a—Functional correlations between differential expression overall and noncoding adaptation*
All MSigDB collections we considered are listed except for C2:CP:BioCarta, in which no gene set contained at least 50 genes analyzed in a previous study of adaptive noncoding changes. # sets is the number of gene sets we considered in the collection. rr is the rank correlation between grades for enrichment with differential expression and grades for enrichment with noncoding adaptation. p(rr) is …
Collection	# sets	rr	p(rr)	q(rr)
C3:TFT	472	0.3471	< 0.0001	< 0.0005
C2:CGP	645	0.2814	< 0.0001	< 0.0005
C7:All	1723	0.1346	< 0.0001	< 0.0005
C4:CGN	88	0.498	0.0117	0.0439
C6:All	109	0.2166	0.019	0.057
C4:CM	87	0.2923	0.0359	0.0898
C5:CC	37	0.332	0.1335	0.2588
C3:MIR	109	0.111	0.138	0.2588
C1:All	9	0.1667	0.3353	0.518
H:All	25	0.0892	0.3453	0.518
C2:CP:Reactome	39	0.0581	0.3984	0.5433
C2:CP:KEGG	11	-0.1727	0.6922	0.8653
C2:CP:Other	6	-0.4857	0.7982	0.921
C5:BP	123	-0.2794	0.9416	0.9531
C5:MF	44	-0.4085	0.9531	0.9531
*This part of Table S5 is equivalent to Table 2, to facilitate comparison with the other parts of Table S5.

## Sheet: b (adipose)
Table S5b—Functional correlations between differential expression in adipose tissue and noncoding adaptation
All MSigDB collections we considered are listed except for C2:CP:BioCarta, in which no gene set contained at least 50 genes analyzed in a previous study of adaptive noncoding changes. # sets is the number of gene sets we considered in the collection. rr is the rank correlation between grades for enrichment with differential expression and grades for enrichment with noncoding adaptation. p(rr) is …
Collection	# sets	rr	p(rr)	q(rr)
C2:CGP	645	0.246	< 0.0001	< 0.0015
C7:All	1722	0.0918	0.0017	0.0128
C5:CC	37	0.5836	0.0125	0.0625
C6:All	109	0.1963	0.0305	0.0966
C3:TFT	472	0.1184	0.0322	0.0966
C4:CGN	87	0.3916	0.0421	0.1053
H:All	25	0.1892	0.1896	0.393
C2:CP:Reactome	39	0.1927	0.2096	0.393
C4:CM	87	0.0835	0.3054	0.5055
C2:CP:Other	6	0.3143	0.337	0.5055
C5:MF	44	0.0382	0.4522	0.6167
C5:BP	123	-0.0753	0.6605	0.8032
C2:CP:KEGG	11	-0.1727	0.6961	0.8032
C1:All	9	-0.3667	0.8432	0.9035
C3:MIR	109	-0.1626	0.9462	0.9462

## Sheet: c (cerebellum)
Table S5c—Functional correlations between differential expression in cerebellum and noncoding adaptation
All MSigDB collections we considered are listed except for C2:CP:BioCarta, in which no gene set contained at least 50 genes analyzed in a previous study of adaptive noncoding changes. # sets is the number of gene sets we considered in the collection. rr is the rank correlation between grades for enrichment with differential expression and grades for enrichment with noncoding adaptation. p(rr) is …
Collection	# sets	rr	p(rr)	q(rr)
C3:MIR	109	0.0903	0.1853	0.8052
C2:CP:KEGG	11	0.3091	0.1944	0.8052
C2:CP:Reactome	39	0.1879	0.2096	0.8052
C2:CP:Other	6	0.5429	0.2147	0.8052
H:All	25	0.0992	0.3319	0.8465
C1:All	8	0.1429	0.3725	0.8465
C5:CC	37	0.0868	0.395	0.8465
C6:All	109	-0.0093	0.5333	0.945
C5:BP	123	-0.0307	0.567	0.945
C2:CGP	645	-0.0252	0.7086	1
C7:All	1723	-0.0196	0.7474	1
C4:CGN	88	-0.3033	0.9005	1
C5:MF	44	-0.3325	0.9082	1
C4:CM	87	-0.2557	0.9374	1
C3:TFT	472	-0.3785	1	1

## Sheet: d (cortex)
Table S5d—Functional correlations between differential expression in cortex and noncoding adaptation
All MSigDB collections we considered are listed except for C2:CP:BioCarta, in which no gene set contained at least 50 genes analyzed in a previous study of adaptive noncoding changes. # sets is the number of gene sets we considered in the collection. rr is the rank correlation between grades for enrichment with differential expression and grades for enrichment with noncoding adaptation. p(rr) is …
Collection	# sets	rr	p(rr)	q(rr)
C3:TFT	472	0.3198	< 0.0001	< 0.0008
C2:CGP	644	0.2483	< 0.0001	< 0.0008
C7:All	1723	0.0696	0.0107	0.0535
C4:CGN	88	0.4285	0.0313	0.1174
C5:CC	37	0.4427	0.0566	0.1698
H:All	25	0.1262	0.2764	0.5812
C1:All	9	0.2167	0.2888	0.5812
C4:CM	87	0.073	0.3296	0.5812
C3:MIR	109	0.0374	0.3558	0.5812
C5:MF	44	0.0547	0.4189	0.5812
C6:All	109	0.0083	0.4633	0.5812
C2:CP:Other	6	0.0857	0.4649	0.5812
C2:CP:KEGG	11	-0.0455	0.5481	0.6325
C5:BP	123	-0.09	0.6893	0.7386
C2:CP:Reactome	39	-0.2978	0.9028	0.9028

## Sheet: e (liver)
Table S5e—Functional correlations between differential expression in liver and noncoding adaptation
All MSigDB collections we considered are listed except for C2:CP:BioCarta, in which no gene set contained at least 50 genes analyzed in a previous study of adaptive noncoding changes. # sets is the number of gene sets we considered in the collection. rr is the rank correlation between grades for enrichment with differential expression and grades for enrichment with noncoding adaptation. p(rr) is …
Collection	# sets	rr	p(rr)	q(rr)
C3:TFT	472	0.2916	< 0.0001	< 0.0008
C2:CGP	645	0.2249	< 0.0001	< 0.0008
C7:All	1723	0.0987	0.0007	0.0035
C4:CGN	88	0.529	0.0095	0.0357
C5:CC	37	0.5483	0.0257	0.0771
H:All	25	0.2969	0.0772	0.193
C4:CM	87	0.1598	0.1633	0.35
C2:CP:KEGG	11	0.2818	0.2088	0.3915
C2:CP:Reactome	39	-0.0028	0.5047	0.8412
C6:All	109	-0.0317	0.6192	0.9133
C5:BP	123	-0.1247	0.7644	0.9133
C5:MF	44	-0.1883	0.7706	0.9133
C1:All	9	-0.35	0.8309	0.9133
C2:CP:Other	6	-0.6	0.8664	0.9133
C3:MIR	109	-0.1397	0.9133	0.9133

## Sheet: f (muscle)
Table S5f—Functional correlations between differential expression in skeletal muscle and noncoding adaptation
All MSigDB collections we considered are listed except for C2:CP:BioCarta, in which no gene set contained at least 50 genes analyzed in a previous study of adaptive noncoding changes. # sets is the number of gene sets we considered in the collection. rr is the rank correlation between grades for enrichment with differential expression and grades for enrichment with noncoding adaptation. p(rr) is …
Collection	# sets	rr	p(rr)	q(rr)
C3:TFT	472	0.3697	< 0.0001	< 0.0015
C2:CGP	642	0.1425	0.0011	0.0083
C4:CGN	85	0.415	0.0373	0.1313
C6:All	108	0.1746	0.0458	0.1313
C7:All	1717	0.05	0.0459	0.1313
C5:CC	37	0.4636	0.0525	0.1313
C3:MIR	109	0.1261	0.1069	0.2291
C4:CM	87	0.1361	0.2113	0.3803
H:All	25	0.1592	0.2336	0.3803
C1:All	7	0.3214	0.2535	0.3803
C2:CP:KEGG	11	0.1364	0.3527	0.4618
C2:CP:Reactome	36	0.0801	0.3694	0.4618
C5:BP	122	-0.009	0.524	0.6047
C2:CP:Other	6	-0.2571	0.6631	0.7105
C5:MF	42	-0.4555	0.9676	0.9676
